# Supplementary material for: Detecting material state changes in the nucleolus by label-free digital holographic microscopy
Source: EMBO Rep. 2024 Apr 23;25(6):2786–811. doi: 10.1038/s44319-024-00134-5 (PMC11169520; doi:10.1038/s44319-024-00134-5)
Supplement: Supplementary file 2 — Movie EV1 [file 44319_2024_134_MOESM2_ESM.zip › Movie EV1 legend.txt]

Movie EV1. DHM live-cell imaging through mitosis
Representative live imaging of HeLa-FBL-GFP cells. Cells were imaged with a 20x objective over a 12-h period in 1-min intervals in the DHM and fluorescence modes.  
