# Supplementary material for: Detecting material state changes in the nucleolus by label-free digital holographic microscopy
Source: EMBO Rep. 2024 Apr 23;25(6):2786–811. doi: 10.1038/s44319-024-00134-5 (PMC11169520; doi:10.1038/s44319-024-00134-5)
Supplement: Supplementary file 3 — Movie EV2 [file 44319_2024_134_MOESM3_ESM.zip]

Archive with 4 entries (4 files):
- Movie EV2 legend.txt
- __MACOSX/._Movie EV2 legend.txt
- Movie EV2_Roscovitine.mov
- __MACOSX/._Movie EV2_Roscovitine.mov
