# Supplementary material for: Detecting material state changes in the nucleolus by label-free digital holographic microscopy
Source: EMBO Rep. 2024 Apr 23;25(6):2786–811. doi: 10.1038/s44319-024-00134-5 (PMC11169520; doi:10.1038/s44319-024-00134-5)
Supplement: Supplementary file 3 — Movie EV2 [file 44319_2024_134_MOESM3_ESM.zip › Movie EV2 legend.txt]

Movie EV2. DHM live-cell imaging upon roscovitine treatment
Live imaging of HeLa-FBL-GFP cells treated with 50 �M roscovitine in 0.1% DMSO. The red arrow indicates the first detectable changes in nucleolar morphology. Cells were imaged with a 20x objective over a 3-h period in 30-s intervals in the DHM and fluorescence modes.  
