# Supplementary material for: Detecting material state changes in the nucleolus by label-free digital holographic microscopy
Source: EMBO Rep. 2024 Apr 23;25(6):2786–811. doi: 10.1038/s44319-024-00134-5 (PMC11169520; doi:10.1038/s44319-024-00134-5)
Supplement: Supplementary file 4 — Movie EV3 [file 44319_2024_134_MOESM4_ESM.zip › Movie EV3 legend.txt]

Movie EV3. Live-cell imaging of mitochondrial dynamics by DHM
Mitochondrial dynamics was followed in live U2OS cells using correlative fluorescence-DHM. Cells were stained with MitoTracker FM Green (100 nM) to visualize mitochondria and imaged with a 20x objective for 15 min in 10 s intervals. 
