# Supplementary material for: Detecting material state changes in the nucleolus by label-free digital holographic microscopy
Source: EMBO Rep. 2024 Apr 23;25(6):2786–811. doi: 10.1038/s44319-024-00134-5 (PMC11169520; doi:10.1038/s44319-024-00134-5)
Supplement: Supplementary file 5 — Source data Fig. 2 [file 44319_2024_134_MOESM5_ESM.zip]

Archive with 84 entries (78 files):
- Zorbas et al 2024_Source data_FIG 2/
- __MACOSX/._Zorbas et al 2024_Source data_FIG 2
- Zorbas et al 2024_Source data_FIG 2/.DS_Store
- __MACOSX/Zorbas et al 2024_Source data_FIG 2/._.DS_Store
- Zorbas et al 2024_Source data_FIG 2/FIG2B/
- __MACOSX/Zorbas et al 2024_Source data_FIG 2/._FIG2B
- Zorbas et al 2024_Source data_FIG 2/FIG2E/
- __MACOSX/Zorbas et al 2024_Source data_FIG 2/._FIG2E
- Zorbas et al 2024_Source data_FIG 2/FIG2D/
- __MACOSX/Zorbas et al 2024_Source data_FIG 2/._FIG2D
- Zorbas et al 2024_Source data_FIG 2/FIG2C/
- __MACOSX/Zorbas et al 2024_Source data_FIG 2/._FIG2C
- Zorbas et al 2024_Source data_FIG 2/FIG2A/
- __MACOSX/Zorbas et al 2024_Source data_FIG 2/._FIG2A
- Zorbas et al 2024_Source data_FIG 2/FIG2B/Fig2_B_Phase_inset.tif
- __MACOSX/Zorbas et al 2024_Source data_FIG 2/FIG2B/._Fig2_B_Phase_inset.tif
- Zorbas et al 2024_Source data_FIG 2/FIG2B/Fig2_B_Holo_inset.tif
- __MACOSX/Zorbas et al 2024_Source data_FIG 2/FIG2B/._Fig2_B_Holo_inset.tif
- Zorbas et al 2024_Source data_FIG 2/FIG2B/Fig2_B_DAPI_inset.tif
- __MACOSX/Zorbas et al 2024_Source data_FIG 2/FIG2B/._Fig2_B_DAPI_inset.tif
- Zorbas et al 2024_Source data_FIG 2/FIG2B/Fig2_B_DAPI.tif
- __MACOSX/Zorbas et al 2024_Source data_FIG 2/FIG2B/._Fig2_B_DAPI.tif
- Zorbas et al 2024_Source data_FIG 2/FIG2B/Fig2_B_Phase.tif
- __MACOSX/Zorbas et al 2024_Source data_FIG 2/FIG2B/._Fig2_B_Phase.tif
- Zorbas et al 2024_Source data_FIG 2/FIG2B/Fig2_B_GFP_inset.tif
- __MACOSX/Zorbas et al 2024_Source data_FIG 2/FIG2B/._Fig2_B_GFP_inset.tif
- Zorbas et al 2024_Source data_FIG 2/FIG2B/Fig2_B_Holo.tif
- __MACOSX/Zorbas et al 2024_Source data_FIG 2/FIG2B/._Fig2_B_Holo.tif
- Zorbas et al 2024_Source data_FIG 2/FIG2B/Fig2_B_GFP.tif
- __MACOSX/Zorbas et al 2024_Source data_FIG 2/FIG2B/._Fig2_B_GFP.tif
- Zorbas et al 2024_Source data_FIG 2/FIG2E/LCL_IF_anti_PES1_Phase.tif
- __MACOSX/Zorbas et al 2024_Source data_FIG 2/FIG2E/._LCL_IF_anti_PES1_Phase.tif
- Zorbas et al 2024_Source data_FIG 2/FIG2E/HeLa_IF_anti_PES1_TxRed.tif
- __MACOSX/Zorbas et al 2024_Source data_FIG 2/FIG2E/._HeLa_IF_anti_PES1_TxRed.tif
- Zorbas et al 2024_Source data_FIG 2/FIG2E/HeLa_IF_anti_PES1_DAPI_inset.tif
- __MACOSX/Zorbas et al 2024_Source data_FIG 2/FIG2E/._HeLa_IF_anti_PES1_DAPI_inset.tif
- Zorbas et al 2024_Source data_FIG 2/FIG2E/LCL_IF_anti_PES1_TxRed_inset.tif
- __MACOSX/Zorbas et al 2024_Source data_FIG 2/FIG2E/._LCL_IF_anti_PES1_TxRed_inset.tif
- Zorbas et al 2024_Source data_FIG 2/FIG2E/LCL_IF_anti_PES1_DAPI.tif
- __MACOSX/Zorbas et al 2024_Source data_FIG 2/FIG2E/._LCL_IF_anti_PES1_DAPI.tif
- Zorbas et al 2024_Source data_FIG 2/FIG2E/HeLa_IF_anti_PES1_Phase_inset.tif
- __MACOSX/Zorbas et al 2024_Source data_FIG 2/FIG2E/._HeLa_IF_anti_PES1_Phase_inset.tif
- Zorbas et al 2024_Source data_FIG 2/FIG2E/LCL_IF_anti_PES1_DAPI_inset.tif
- __MACOSX/Zorbas et al 2024_Source data_FIG 2/FIG2E/._LCL_IF_anti_PES1_DAPI_inset.tif
- Zorbas et al 2024_Source data_FIG 2/FIG2E/LCL_IF_anti_PES1_TxRed.tif
- __MACOSX/Zorbas et al 2024_Source data_FIG 2/FIG2E/._LCL_IF_anti_PES1_TxRed.tif
- Zorbas et al 2024_Source data_FIG 2/FIG2E/LCL_IF_anti_PES1_Phase_inset.tif
- __MACOSX/Zorbas et al 2024_Source data_FIG 2/FIG2E/._LCL_IF_anti_PES1_Phase_inset.tif
- Zorbas et al 2024_Source data_FIG 2/FIG2E/HeLa_IF_anti_PES1_Phase.tif
- __MACOSX/Zorbas et al 2024_Source data_FIG 2/FIG2E/._HeLa_IF_anti_PES1_Phase.tif
- Zorbas et al 2024_Source data_FIG 2/FIG2E/HeLa_IF_anti_PES1_TxRed_inset.tif
- __MACOSX/Zorbas et al 2024_Source data_FIG 2/FIG2E/._HeLa_IF_anti_PES1_TxRed_inset.tif
- Zorbas et al 2024_Source data_FIG 2/FIG2E/HeLa_IF_anti_PES1_DAPI.tif
- __MACOSX/Zorbas et al 2024_Source data_FIG 2/FIG2E/._HeLa_IF_anti_PES1_DAPI.tif
- Zorbas et al 2024_Source data_FIG 2/FIG2D/HeLa_FBLGFP_Merged.tif
- __MACOSX/Zorbas et al 2024_Source data_FIG 2/FIG2D/._HeLa_FBLGFP_Merged.tif
- Zorbas et al 2024_Source data_FIG 2/FIG2C/HeLa_FBL-GFP_phase_inset.png
- __MACOSX/Zorbas et al 2024_Source data_FIG 2/FIG2C/._HeLa_FBL-GFP_phase_inset.png
- Zorbas et al 2024_Source data_FIG 2/FIG2C/HeLa_FBL-GFP_DAPI_inset.tif
- __MACOSX/Zorbas et al 2024_Source data_FIG 2/FIG2C/._HeLa_FBL-GFP_DAPI_inset.tif
- Zorbas et al 2024_Source data_FIG 2/FIG2C/HCT116_FBL-GFP_DAPI.tif
- __MACOSX/Zorbas et al 2024_Source data_FIG 2/FIG2C/._HCT116_FBL-GFP_DAPI.tif
- Zorbas et al 2024_Source data_FIG 2/FIG2C/HCT116_FBL-GFP_phase.tif
- __MACOSX/Zorbas et al 2024_Source data_FIG 2/FIG2C/._HCT116_FBL-GFP_phase.tif
- Zorbas et al 2024_Source data_FIG 2/FIG2C/HeLa_FBL-GFP_GFP.tif
- __MACOSX/Zorbas et al 2024_Source data_FIG 2/FIG2C/._HeLa_FBL-GFP_GFP.tif
- Zorbas et al 2024_Source data_FIG 2/FIG2C/HeLa_FBL-GFP_DAPI.tif
- __MACOSX/Zorbas et al 2024_Source data_FIG 2/FIG2C/._HeLa_FBL-GFP_DAPI.tif
- Zorbas et al 2024_Source data_FIG 2/FIG2C/HCT116_FBL-GFP_DAPI_inset.tif
- __MACOSX/Zorbas et al 2024_Source data_FIG 2/FIG2C/._HCT116_FBL-GFP_DAPI_inset.tif
- Zorbas et al 2024_Source data_FIG 2/FIG2C/HeLa_FBL-GFP_GFP_inset.tif
- __MACOSX/Zorbas et al 2024_Source data_FIG 2/FIG2C/._HeLa_FBL-GFP_GFP_inset.tif
- Zorbas et al 2024_Source data_FIG 2/FIG2C/HeLa_FBL-GFP_phase.tif
- __MACOSX/Zorbas et al 2024_Source data_FIG 2/FIG2C/._HeLa_FBL-GFP_phase.tif
- Zorbas et al 2024_Source data_FIG 2/FIG2C/HCT116_FBL-GFP_phase_inset.tif
- __MACOSX/Zorbas et al 2024_Source data_FIG 2/FIG2C/._HCT116_FBL-GFP_phase_inset.tif
- Zorbas et al 2024_Source data_FIG 2/FIG2C/HCT116_FBL-GFP_GFP_inset.tif
- __MACOSX/Zorbas et al 2024_Source data_FIG 2/FIG2C/._HCT116_FBL-GFP_GFP_inset.tif
- Zorbas et al 2024_Source data_FIG 2/FIG2C/HCT116_FBL-GFP_GFP.tif
- __MACOSX/Zorbas et al 2024_Source data_FIG 2/FIG2C/._HCT116_FBL-GFP_GFP.tif
- Zorbas et al 2024_Source data_FIG 2/FIG2A/FIG2A_heatmap.tif
- __MACOSX/Zorbas et al 2024_Source data_FIG 2/FIG2A/._FIG2A_heatmap.tif
- Zorbas et al 2024_Source data_FIG 2/FIG2A/FIG2A.tif
- __MACOSX/Zorbas et al 2024_Source data_FIG 2/FIG2A/._FIG2A.tif
