# Supplementary material for: Detecting material state changes in the nucleolus by label-free digital holographic microscopy
Source: EMBO Rep. 2024 Apr 23;25(6):2786–811. doi: 10.1038/s44319-024-00134-5 (PMC11169520; doi:10.1038/s44319-024-00134-5)
Supplement: Supplementary file 6 — Source data Fig. 3 [file 44319_2024_134_MOESM6_ESM.zip]

Archive with 92 entries (86 files):
- Zorbas et al 2024_Source data_FIG 3/
- __MACOSX/._Zorbas et al 2024_Source data_FIG 3
- Zorbas et al 2024_Source data_FIG 3/.DS_Store
- __MACOSX/Zorbas et al 2024_Source data_FIG 3/._.DS_Store
- Zorbas et al 2024_Source data_FIG 3/FIG3A/
- __MACOSX/Zorbas et al 2024_Source data_FIG 3/._FIG3A
- Zorbas et al 2024_Source data_FIG 3/FIG3D/
- __MACOSX/Zorbas et al 2024_Source data_FIG 3/._FIG3D
- Zorbas et al 2024_Source data_FIG 3/FIG3C/
- __MACOSX/Zorbas et al 2024_Source data_FIG 3/._FIG3C
- Zorbas et al 2024_Source data_FIG 3/FIG3B/
- __MACOSX/Zorbas et al 2024_Source data_FIG 3/._FIG3B
- Zorbas et al 2024_Source data_FIG 3/FIG3E/
- __MACOSX/Zorbas et al 2024_Source data_FIG 3/._FIG3E
- Zorbas et al 2024_Source data_FIG 3/FIG3A/CX5461 Phase.tif
- __MACOSX/Zorbas et al 2024_Source data_FIG 3/FIG3A/._CX5461 Phase.tif
- Zorbas et al 2024_Source data_FIG 3/FIG3A/CX5461 IF Inset.tif
- __MACOSX/Zorbas et al 2024_Source data_FIG 3/FIG3A/._CX5461 IF Inset.tif
- Zorbas et al 2024_Source data_FIG 3/FIG3A/DMSO Phase Inset.tif
- __MACOSX/Zorbas et al 2024_Source data_FIG 3/FIG3A/._DMSO Phase Inset.tif
- Zorbas et al 2024_Source data_FIG 3/FIG3A/ActD IF.tif
- __MACOSX/Zorbas et al 2024_Source data_FIG 3/FIG3A/._ActD IF.tif
- Zorbas et al 2024_Source data_FIG 3/FIG3A/CX5461 Phase Inset.tif
- __MACOSX/Zorbas et al 2024_Source data_FIG 3/FIG3A/._CX5461 Phase Inset.tif
- Zorbas et al 2024_Source data_FIG 3/FIG3A/DRB Phase.tif
- __MACOSX/Zorbas et al 2024_Source data_FIG 3/FIG3A/._DRB Phase.tif
- Zorbas et al 2024_Source data_FIG 3/FIG3A/DRB IF.tif
- __MACOSX/Zorbas et al 2024_Source data_FIG 3/FIG3A/._DRB IF.tif
- Zorbas et al 2024_Source data_FIG 3/FIG3A/ActD IF Inset.tif
- __MACOSX/Zorbas et al 2024_Source data_FIG 3/FIG3A/._ActD IF Inset.tif
- Zorbas et al 2024_Source data_FIG 3/FIG3A/DMSO IF.tif
- __MACOSX/Zorbas et al 2024_Source data_FIG 3/FIG3A/._DMSO IF.tif
- Zorbas et al 2024_Source data_FIG 3/FIG3A/DRB Phase Inset.tif
- __MACOSX/Zorbas et al 2024_Source data_FIG 3/FIG3A/._DRB Phase Inset.tif
- Zorbas et al 2024_Source data_FIG 3/FIG3A/Roscovitine IF Inset.tif
- __MACOSX/Zorbas et al 2024_Source data_FIG 3/FIG3A/._Roscovitine IF Inset.tif
- Zorbas et al 2024_Source data_FIG 3/FIG3A/DMSO Phase.tif
- __MACOSX/Zorbas et al 2024_Source data_FIG 3/FIG3A/._DMSO Phase.tif
- Zorbas et al 2024_Source data_FIG 3/FIG3A/ActD Phase Inset.tif
- __MACOSX/Zorbas et al 2024_Source data_FIG 3/FIG3A/._ActD Phase Inset.tif
- Zorbas et al 2024_Source data_FIG 3/FIG3A/DRB IF Inset.tif
- __MACOSX/Zorbas et al 2024_Source data_FIG 3/FIG3A/._DRB IF Inset.tif
- Zorbas et al 2024_Source data_FIG 3/FIG3A/CX5461 IF.tif
- __MACOSX/Zorbas et al 2024_Source data_FIG 3/FIG3A/._CX5461 IF.tif
- Zorbas et al 2024_Source data_FIG 3/FIG3A/Roscovitine IF.tif
- __MACOSX/Zorbas et al 2024_Source data_FIG 3/FIG3A/._Roscovitine IF.tif
- Zorbas et al 2024_Source data_FIG 3/FIG3A/ActD Phase.tif
- __MACOSX/Zorbas et al 2024_Source data_FIG 3/FIG3A/._ActD Phase.tif
- Zorbas et al 2024_Source data_FIG 3/FIG3A/Roscovitine Phase.tif
- __MACOSX/Zorbas et al 2024_Source data_FIG 3/FIG3A/._Roscovitine Phase.tif
- Zorbas et al 2024_Source data_FIG 3/FIG3A/Roscovitine Phase Inset.tif
- __MACOSX/Zorbas et al 2024_Source data_FIG 3/FIG3A/._Roscovitine Phase Inset.tif
- Zorbas et al 2024_Source data_FIG 3/FIG3A/DMSO IF Inset.tif
- __MACOSX/Zorbas et al 2024_Source data_FIG 3/FIG3A/._DMSO IF Inset.tif
- Zorbas et al 2024_Source data_FIG 3/FIG3D/READ ME.docx
- __MACOSX/Zorbas et al 2024_Source data_FIG 3/FIG3D/._READ ME.docx
- Zorbas et al 2024_Source data_FIG 3/FIG3D/Actin_replicate_after_ul18_hybridization.tif
- __MACOSX/Zorbas et al 2024_Source data_FIG 3/FIG3D/._Actin_replicate_after_ul18_hybridization.tif
- Zorbas et al 2024_Source data_FIG 3/FIG3D/FIG3_D_uL18.tif
- __MACOSX/Zorbas et al 2024_Source data_FIG 3/FIG3D/._FIG3_D_uL18.tif
- Zorbas et al 2024_Source data_FIG 3/FIG3D/FIG3_D_uL5.tif
- __MACOSX/Zorbas et al 2024_Source data_FIG 3/FIG3D/._FIG3_D_uL5.tif
- Zorbas et al 2024_Source data_FIG 3/FIG3D/FIG3_D_Actin.tif
- __MACOSX/Zorbas et al 2024_Source data_FIG 3/FIG3D/._FIG3_D_Actin.tif
- Zorbas et al 2024_Source data_FIG 3/FIG3C/uL18_Phase_inset.tif
- __MACOSX/Zorbas et al 2024_Source data_FIG 3/FIG3C/._uL18_Phase_inset.tif
- Zorbas et al 2024_Source data_FIG 3/FIG3C/uL5_FBL-PES1.tif
- __MACOSX/Zorbas et al 2024_Source data_FIG 3/FIG3C/._uL5_FBL-PES1.tif
- Zorbas et al 2024_Source data_FIG 3/FIG3C/uL18_FBL-PES1.tif
- __MACOSX/Zorbas et al 2024_Source data_FIG 3/FIG3C/._uL18_FBL-PES1.tif
- Zorbas et al 2024_Source data_FIG 3/FIG3C/SCR_Phase.tif
- __MACOSX/Zorbas et al 2024_Source data_FIG 3/FIG3C/._SCR_Phase.tif
- Zorbas et al 2024_Source data_FIG 3/FIG3C/SCR_FBL-PES1.tif
- __MACOSX/Zorbas et al 2024_Source data_FIG 3/FIG3C/._SCR_FBL-PES1.tif
- Zorbas et al 2024_Source data_FIG 3/FIG3C/SCR_Phase_inset.tif
- __MACOSX/Zorbas et al 2024_Source data_FIG 3/FIG3C/._SCR_Phase_inset.tif
- Zorbas et al 2024_Source data_FIG 3/FIG3C/uL5_Phase.tif
- __MACOSX/Zorbas et al 2024_Source data_FIG 3/FIG3C/._uL5_Phase.tif
- Zorbas et al 2024_Source data_FIG 3/FIG3C/uL18_Phase.tif
- __MACOSX/Zorbas et al 2024_Source data_FIG 3/FIG3C/._uL18_Phase.tif
- Zorbas et al 2024_Source data_FIG 3/FIG3C/uL5_Phase_inset.tif
- __MACOSX/Zorbas et al 2024_Source data_FIG 3/FIG3C/._uL5_Phase_inset.tif
- Zorbas et al 2024_Source data_FIG 3/FIG3C/uL18_FBL-PES1_inset.tif
- __MACOSX/Zorbas et al 2024_Source data_FIG 3/FIG3C/._uL18_FBL-PES1_inset.tif
- Zorbas et al 2024_Source data_FIG 3/FIG3C/SCR_FBL-PES1_inset.tif
- __MACOSX/Zorbas et al 2024_Source data_FIG 3/FIG3C/._SCR_FBL-PES1_inset.tif
- Zorbas et al 2024_Source data_FIG 3/FIG3C/uL5_FBL-PES1_inset.tif
- __MACOSX/Zorbas et al 2024_Source data_FIG 3/FIG3C/._uL5_FBL-PES1_inset.tif
- Zorbas et al 2024_Source data_FIG 3/FIG3B/Quantification of nucleolar optical thickness Drugs.xlsx
- __MACOSX/Zorbas et al 2024_Source data_FIG 3/FIG3B/._Quantification of nucleolar optical thickness Drugs.xlsx
- Zorbas et al 2024_Source data_FIG 3/FIG3E/Quantification of nucleolar optical thickness depletion.xlsx
- __MACOSX/Zorbas et al 2024_Source data_FIG 3/FIG3E/._Quantification of nucleolar optical thickness depletion.xlsx
