# Supplementary material for: Detecting material state changes in the nucleolus by label-free digital holographic microscopy
Source: EMBO Rep. 2024 Apr 23;25(6):2786–811. doi: 10.1038/s44319-024-00134-5 (PMC11169520; doi:10.1038/s44319-024-00134-5)
Supplement: Supplementary file 6 — Source data Fig. 3 [file 44319_2024_134_MOESM6_ESM.zip › Zorbas et al 2024_Source data_FIG 3/FIG3B/Quantification of nucleolar optical thickness Drugs.xlsx]

## Sheet: Nucleolar optical thickness
DMSO								DRB								Roscovitine								Actinomycin D								CX-5461
	Nucleolus #	Mean Phase Shift		OPL		∆ OPL (µm)	∆ OPL (nm)		Nucleolus #	Mean Phase Shift		OPL		∆ OPL (µm)	∆ OPL (nm)		Nucleolus #	Mean Phase Shift		OPL		∆ OPL (µm)	∆ OPL (nm)		Nucleolus #	Mean Phase Shift		OPL		∆ OPL (µm)	∆ OPL (nm)		Nucleolus #	Mean Phase Shift		OPL		∆ OPL (µm)	∆ OPL (nm)
		Nucleolus	Nucleus	Nucleolus	Nucleus					Nucleolus	Nucleus	Nucleolus	Nucleus					Nucleolus	Nucleus	Nucleolus	Nucleus					Nucleolus	Nucleus	Nucleolus	Nucleus					Nucleolus	Nucleus	Nucleolus	Nucleus
DMSO Phase 20x_Experiment 1	1	1.075	0.409	0.0941004	0.0358019	0.0582985	58.2985	DRB phase 20x_Experiment 1	1	1.021	0.553	0.0893735	0.048407	0.0409665	40.9665	Roscovitine Phase 20x_Experiment 1	1	1.179	0.588	0.103204	0.0514707	0.0517333	51.7333	ActD Phase 20x_Experiment 1	1	1.956	0.726	0.171219	0.0635506	0.107668	107.668	CX5461 Phase 20x_Experiment 1	1	1.907	0.843	0.16693	0.0737922	0.0931375	93.1375
	2	1.067	0.306	0.0934001	0.0267858	0.0666143	66.6143		2	1.172	0.568	0.102591	0.04972	0.0528713	52.8713		2	1.181	0.433	0.103379	0.0379027	0.0654763	65.4763		2	1.631	0.439	0.14277	0.038428	0.104342	104.342		2	1.657	0.666	0.145046	0.0582985	0.0867474	86.7474
	3	1.325	0.4	0.115984	0.0350141	0.0809701	80.9701		3	0.97	0.493	0.0849092	0.0431549	0.0417543	41.7543		3	1.566	0.793	0.13708	0.0694154	0.0676647	67.6647		3	1.587	0.713	0.138918	0.0624126	0.0765058	76.5058		3	1.523	0.717	0.133316	0.0627628	0.0705534	70.5534
	4	1.189	0.304	0.104079	0.0266107	0.0774687	77.4687		4	1.193	0.612	0.10443	0.0535716	0.050858	50.858		4	1.134	0.507	0.0992649	0.0443804	0.0548846	54.8846		4	1.319	0.29	0.115459	0.0253852	0.0900737	90.0737		4	1.459	0.763	0.127714	0.0667894	0.0609245	60.9245
	5	1.276	0.323	0.111695	0.0282739	0.0834211	83.4211		5	1.382	0.777	0.120974	0.0680149	0.0529588	52.9588		5	1.375	0.855	0.120361	0.0748426	0.0455183	45.5183		5	1.438	0.297	0.125876	0.025998	0.0998777	99.8777		5	1.326	0.464	0.116072	0.0406163	0.0754554	75.4554
	6	1.348	0.468	0.117997	0.0409665	0.077031	77.031		6	1.398	0.653	0.122374	0.0571605	0.0652137	65.2137		6	1.152	0.63	0.100841	0.0551472	0.0456934	45.6934		6	1.13	0.439	0.0989148	0.038428	0.0604868	60.4868		6	1.034	0.28	0.0905114	0.0245099	0.0660016	66.0016
	7	1.624	0.306	0.142157	0.0267858	0.115371	115.371		7	0.866	0.435	0.0758055	0.0380778	0.0377277	37.7277		7	1.033	0.447	0.0904239	0.0391282	0.0512956	51.2956		7	1.096	0.401	0.0959386	0.0351016	0.060837	60.837		7	1.208	0.434	0.105743	0.0379903	0.0677523	67.7523
	8	1.355	0.133	0.11861	0.0116422	0.106968	106.968		8	1.189	0.46	0.104079	0.0402662	0.0638132	63.8132		8	0.798	0.161	0.0698531	0.0140932	0.0557599	55.7599		8	1.01	0.439	0.0884106	0.038428	0.0499826	49.9826		8	1.125	0.434	0.0984771	0.0379903	0.0604868	60.4868
	9	1.33	0.242	0.116422	0.0211835	0.0952383	95.2383		9	1.116	0.579	0.0976893	0.0506829	0.0470064	47.0064		9	0.865	0.337	0.075718	0.0294994	0.0462186	46.2186		9	1.373	0.546	0.120186	0.0477942	0.0723916	72.3916		9	1.495	0.454	0.130865	0.039741	0.0911242	91.1242
	10	1.14	0.196	0.0997901	0.0171569	0.0826332	82.6332		10	1.324	0.831	0.115897	0.0727418	0.0431549	43.1549		10	1.196	0.424	0.104692	0.0371149	0.0675772	67.5772		10	1.539	0.529	0.134717	0.0463061	0.0884106	88.4106		10	1.278	0.469	0.11187	0.041054	0.070816	70.816
	11	1.318	0.168	0.115371	0.0147059	0.100666	100.666		11	1.027	0.458	0.0898987	0.0400911	0.0498075	49.8075		11	1.144	0.572	0.10014	0.0500701	0.0500701	50.0701		11	1.3	0.335	0.113796	0.0293243	0.0844715	84.4715		11	1.308	0.48	0.114496	0.0420169	0.0724792	72.4792
	12	1.271	0.358	0.111257	0.0313376	0.0799197	79.9197		12	0.821	0.319	0.0718664	0.0279237	0.0439427	43.9427		12	1.018	0.755	0.0891109	0.0660891	0.0230218	23.0218		12	1.391	0.445	0.121761	0.0389532	0.0828083	82.8083		12	1.565	0.565	0.136993	0.0494574	0.0875352	87.5352
	13	1.363	0.1	0.119311	0.00875352	0.110557	110.557		13	0.718	0.301	0.0628503	0.0263481	0.0365022	36.5022		13	1.179	0.532	0.103204	0.0465687	0.0566353	56.6353		13	1.927	0.841	0.16868	0.0736171	0.0950632	95.0632		13	1.603	0.714	0.140319	0.0625001	0.0778188	77.8188
	14	1.502	0.449	0.131478	0.0393033	0.0921746	92.1746		14	1.024	0.418	0.0896361	0.0365897	0.0530463	53.0463		14	0.919	0.44	0.0804449	0.0385155	0.0419294	41.9294		14	1.547	0.499	0.135417	0.0436801	0.0917369	91.7369		14	1.963	0.83	0.171832	0.0726542	0.0991774	99.1774
	15	1.488	0.498	0.130252	0.0435925	0.0866599	86.6599		15	1.105	0.489	0.0967264	0.0428047	0.0539217	53.9217		15	1.159	0.599	0.101453	0.0524336	0.0490197	49.0197		15	1.959	0.931	0.171481	0.0814953	0.0899862	89.9862		15	1.536	0.387	0.134454	0.0338761	0.100578	100.578
	16	1.333	0.502	0.116684	0.0439427	0.0727418	72.7418		16	0.647	0.202	0.0566353	0.0176821	0.0389532	38.9532		16	0.914	0.382	0.0800072	0.0334385	0.0465687	46.5687		16	1.569	0.681	0.137343	0.0596115	0.0777313	77.7313		16	1.32	0.445	0.115546	0.0389532	0.0765933	76.5933
	17	1.279	0.477	0.111958	0.0417543	0.0702032	70.2032		17	0.624	0.242	0.054622	0.0211835	0.0334385	33.4385		17	0.965	0.463	0.0844715	0.0405288	0.0439427	43.9427		17	1.668	0.614	0.146009	0.0537466	0.0922621	92.2621		17	1.381	0.451	0.120886	0.0394784	0.0814078	81.4078
	18	1.258	0.377	0.110119	0.0330008	0.0771185	77.1185		18	1.406	0.936	0.123075	0.081933	0.0411416	41.1416		18	1.416	0.783	0.12395	0.0685401	0.0554098	55.4098		18	1.664	0.687	0.145659	0.0601367	0.0855219	85.5219		18	1.26	0.41	0.110294	0.0358894	0.0744049	74.4049
	19	1.058	0.274	0.0926123	0.0239846	0.0686276	68.6276		19	1.407	0.811	0.123162	0.0709911	0.052171	52.171		19	1.288	0.721	0.112745	0.0631129	0.0496325	49.6325		19	1.668	0.63	0.146009	0.0551472	0.0908616	90.8616		19	1.247	0.294	0.109156	0.0257354	0.0834211	83.4211
	20	1.069	0.22	0.0935751	0.0192577	0.0743174	74.3174		20	1.007	0.54	0.088148	0.047269	0.0408789	40.8789		20	1.043	0.686	0.0912992	0.0600492	0.0312501	31.2501		20	1.62	0.624	0.141807	0.054622	0.0871851	87.1851		20	1.322	0.321	0.115722	0.0280988	0.0876228	87.6228
	21	1.524	0.337	0.133404	0.0294994	0.103904	103.904		21	0.964	0.508	0.084384	0.0444679	0.0399161	39.9161		21	1.045	0.474	0.0914743	0.0414917	0.0499826	49.9826		21	1.371	0.403	0.120011	0.0352767	0.0847341	84.7341		21	1.4	0.392	0.122549	0.0343138	0.0882355	88.2355
	22	1.341	0.342	0.117385	0.029937	0.0874477	87.4477		22	1.236	0.865	0.108194	0.075718	0.0324756	32.4756		22	1.145	0.532	0.100228	0.0465687	0.0536591	53.6591		22	1.755	0.697	0.153624	0.061012	0.0926123	92.6123		22	1.431	0.526	0.125263	0.0460435	0.0792194	79.2194
	23	1.143	0.471	0.100053	0.0412291	0.0588237	58.8237		23	0.7	0.451	0.0612747	0.0394784	0.0217963	21.7963		23	1.129	0.366	0.0988273	0.0320379	0.0667894	66.7894		23	1.428	0.637	0.125	0.0557599	0.0692404	69.2404		23	1.292	0.547	0.113096	0.0478818	0.0652137	65.2137
	24	1.157	0.161	0.101278	0.0140932	0.0871851	87.1851		24	1.315	1.048	0.115109	0.0917369	0.0233719	23.3719		24	1.066	0.546	0.0933125	0.0477942	0.0455183	45.5183		24	1.331	0.637	0.116509	0.0557599	0.0607494	60.7494		24	1.096	0.468	0.0959386	0.0409665	0.0549721	54.9721
DMSO Phase 20x_Experiment 2	1	1.001	0.381	0.0876228	0.0333509	0.0542718	54.2718		25	1.342	0.807	0.117472	0.0706409	0.0468313	46.8313		25	1.021	0.324	0.0893735	0.0283614	0.061012	61.012		25	1.795	0.74	0.157126	0.0647761	0.0923497	92.3497		25	1.9	0.932	0.166317	0.0815828	0.0847341	84.7341
	2	1.159	0.451	0.101453	0.0394784	0.0619749	61.9749		26	1.597	0.977	0.139794	0.0855219	0.0542718	54.2718		26	0.944	0.617	0.0826332	0.0540092	0.028624	28.624	ActD Phase 20x_Experiment 2	1	2.281	1.083	0.199668	0.0948006	0.104867	104.867		26	2.035	1.009	0.178134	0.088323	0.0898111	89.8111
	3	1.058	0.646	0.0926123	0.0565478	0.0360645	36.0645	DRB phase 20x_Experiment 2	1	1.465	0.682	0.128239	0.059699	0.0685401	68.5401		27	1.316	0.731	0.115196	0.0639882	0.0512081	51.2081		2	1.807	0.783	0.158176	0.0685401	0.0896361	89.6361		27	1.464	0.732	0.128152	0.0640758	0.0640758	64.0758
	4	1.299	0.544	0.113708	0.0476192	0.0660891	66.0891		2	0.928	0.41	0.0812327	0.0358894	0.0453432	45.3432	Roscovitine Phase 20x_Experiment 2	1	1.139	0.747	0.0997026	0.0653888	0.0343138	34.3138		3	1.791	0.856	0.156776	0.0749301	0.0818454	81.8454		28	1.319	0.732	0.115459	0.0640758	0.0513832	51.3832
	5	1.326	0.418	0.116072	0.0365897	0.079482	79.482		3	1.225	0.578	0.107231	0.0505954	0.0566353	56.6353		2	1.133	0.534	0.0991774	0.0467438	0.0524336	52.4336		4	1.596	0.579	0.139706	0.0506829	0.0890233	89.0233	CX5461 Phase 20x_Experiment 2	1	1.8	0.706	0.157563	0.0617999	0.0957635	95.7635
	6	1.255	0.398	0.109857	0.034839	0.0750177	75.0177		4	1.222	0.436	0.106968	0.0381654	0.0688027	68.8027		3	1.017	0.517	0.0890233	0.0452557	0.0437676	43.7676		5	1.35	0.473	0.118173	0.0414042	0.0767684	76.7684		2	2.157	0.968	0.188813	0.0847341	0.104079	104.079
	7	1.375	0.367	0.120361	0.0321254	0.0882355	88.2355		5	1.255	0.423	0.109857	0.0370274	0.0728293	72.8293		4	1.148	0.511	0.10049	0.0447305	0.0557599	55.7599		6	1.052	0.473	0.0920871	0.0414042	0.0506829	50.6829		3	1.5	0.493	0.131303	0.0431549	0.088148	88.148
	8	1.43	0.556	0.125175	0.0486696	0.0765058	76.5058		6	1.007	0.355	0.088148	0.031075	0.057073	57.073		5	1.017	0.506	0.0890233	0.0442928	0.0447305	44.7305		7	1.07	0.339	0.0936627	0.0296744	0.0639882	63.9882		4	1.783	0.637	0.156075	0.0557599	0.100315	100.315
	9	1.395	0.769	0.122112	0.0673146	0.054797	54.797		7	0.917	-0.03	0.0802698	-0.00262606	0.0828959	82.8959		6	1.448	0.733	0.126751	0.0641633	0.0625877	62.5877		8	1.191	0.339	0.104254	0.0296744	0.07458	74.58		5	1.944	0.619	0.170168	0.0541843	0.115984	115.984
	10	1.292	0.466	0.113096	0.0407914	0.0723041	72.3041		8	1.521	0.735	0.133141	0.0643384	0.0688027	68.8027		7	1.361	0.505	0.119135	0.0442053	0.0749301	74.9301		9	1.587	0.678	0.138918	0.0593489	0.0795695	79.5695		6	1.063	0.285	0.0930499	0.0249475	0.0681024	68.1024
	11	1.482	0.323	0.129727	0.0282739	0.101453	101.453		9	1.143	0.331	0.100053	0.0289742	0.0710786	71.0786		8	0.854	0.293	0.0747551	0.0256478	0.0491073	49.1073		10	1.325	0.687	0.115984	0.0601367	0.0558475	55.8475		7	1.351	0.421	0.11826	0.0368523	0.0814078	81.4078
	12	1.374	0.81	0.120273	0.0709035	0.0493699	49.3699		10	0.941	0.273	0.0823706	0.0238971	0.0584735	58.4735		9	1.208	0.64	0.105743	0.0560225	0.04972	49.72		11	1.769	0.686	0.15485	0.0600492	0.0948006	94.8006		8	1.818	0.818	0.159139	0.0716038	0.0875352	87.5352
	13	1.402	0.523	0.122724	0.0457809	0.0769435	76.9435		11	0.742	0.072	0.0649511	0.00630254	0.0586486	58.6486		10	1.277	0.82	0.111782	0.0717789	0.0400036	40.0036		12	1.418	0.605	0.124125	0.0529588	0.0711661	71.1661		9	1.676	0.632	0.146709	0.0553223	0.0913868	91.3868
	14	1.179	0.523	0.103204	0.0457809	0.0574231	57.4231		12	1.21	0.55	0.105918	0.0481444	0.0577732	57.7732		11	1.355	0.605	0.11861	0.0529588	0.0656514	65.6514		13	1.166	0.605	0.102066	0.0529588	0.0491073	49.1073		10	1.282	0.463	0.11222	0.0405288	0.0716913	71.6913
	15	1.169	0.197	0.102329	0.0172444	0.0850842	85.0842		13	1.281	0.364	0.112133	0.0318628	0.0802698	80.2698		12	1.299	0.681	0.113708	0.0596115	0.0540968	54.0968		14	1.615	0.874	0.141369	0.0765058	0.0648636	64.8636		11	1.344	0.451	0.117647	0.0394784	0.078169	78.169
	16	0.99	0.197	0.0866599	0.0172444	0.0694154	69.4154		14	0.741	0.063	0.0648636	0.00551472	0.0593489	59.3489		13	1.097	0.592	0.0960261	0.0518208	0.0442053	44.2053		15	1.601	0.655	0.140144	0.0573356	0.0828083	82.8083		12	1.783	0.69	0.156075	0.0603993	0.095676	95.676
	17	1.129	0.443	0.0988273	0.0387781	0.0600492	60.0492		15	1.436	0.103	0.125701	0.00901613	0.116684	116.684		14	1.119	0.665	0.0979519	0.0582109	0.039741	39.741		16	1.855	0.888	0.162378	0.0777313	0.0846466	84.6466		13	1.503	0.619	0.131565	0.0541843	0.0773811	77.3811
	18	1.336	0.443	0.116947	0.0387781	0.078169	78.169		16	0.791	0.275	0.0692404	0.0240722	0.0451682	45.1682		15	0.872	0.552	0.0763307	0.0483194	0.0280113	28.0113		17	1.907	0.986	0.16693	0.0863097	0.0806199	80.6199		14	1.493	0.697	0.13069	0.061012	0.069678	69.678
	19	1.379	0.35	0.120711	0.0306373	0.0900737	90.0737		17	1.026	0.303	0.0898111	0.0265232	0.063288	63.288		16	0.978	0.439	0.0856094	0.038428	0.0471815	47.1815		18	1.631	0.719	0.14277	0.0629378	0.0798321	79.8321		15	1.446	0.58	0.126576	0.0507704	0.0758055	75.8055
	20	1.125	0.35	0.0984771	0.0306373	0.0678398	67.8398		18	0.79	0.201	0.0691528	0.0175946	0.0515582	51.5582		17	1.004	0.371	0.0878854	0.0324756	0.0554098	55.4098		19	1.925	0.925	0.168505	0.0809701	0.0875352	87.5352		16	1.585	0.833	0.138743	0.0729168	0.0658265	65.8265
	21	1.373	0.579	0.120186	0.0506829	0.069503	69.503		19	1.273	0.703	0.111432	0.0615373	0.0498951	49.8951		18	0.723	0.216	0.063288	0.0189076	0.0443804	44.3804		20	1.978	0.938	0.173145	0.082108	0.0910366	91.0366		17	1.216	0.437	0.106443	0.0382529	0.0681899	68.1899
	22	1.298	0.579	0.113621	0.0506829	0.0629378	62.9378		20	0.922	0.492	0.0807075	0.0430673	0.0376401	37.6401		19	1.329	0.367	0.116334	0.0321254	0.0842089	84.2089	ActD Phase 20x_Experiment 3	1	1.467	0.751	0.128414	0.0657389	0.0626752	62.6752	CX5461 Phase 20x_Experiment 3	1	1.457	0.759	0.127539	0.0664392	0.0610996	61.0996
	23	1.291	0.717	0.113008	0.0627628	0.0502452	50.2452		21	1.219	0.723	0.106705	0.063288	0.0434175	43.4175		20	0.828	0.31	0.0724792	0.0271359	0.0453432	45.3432		2	1.512	0.641	0.132353	0.0561101	0.0762432	76.2432		2	1.455	0.759	0.127364	0.0664392	0.0609245	60.9245
	24	1.303	0.717	0.114058	0.0627628	0.0512956	51.2956		22	1.032	0.536	0.0903363	0.0469189	0.0434175	43.4175		21	0.882	0.348	0.0772061	0.0304623	0.0467438	46.7438		3	1.824	0.836	0.159664	0.0731794	0.0864848	86.4848		3	1.37	0.751	0.119923	0.0657389	0.0541843	54.1843
	25	1.521	0.63	0.133141	0.0551472	0.0779939	77.9939		23	0.962	0.624	0.0842089	0.054622	0.0295869	29.5869		22	0.833	0.164	0.0729168	0.0143558	0.0585611	58.5611		4	1.141	0.541	0.0998777	0.0473566	0.0525211	52.5211		4	0.967	0.481	0.0846466	0.0421044	0.0425421	42.5421
	26	1.147	0.63	0.100403	0.0551472	0.0452557	45.2557		24	1.338	0.939	0.117122	0.0821956	0.0349266	34.9266	Roscovitine Phase 20x_Experiment 3	1	0.873	0.6	0.0764182	0.0525211	0.0238971	23.8971		5	1.204	0.616	0.105392	0.0539217	0.0514707	51.4707		5	1.517	0.772	0.132791	0.0675772	0.0652137	65.2137
	27	1.15	0.63	0.100666	0.0551472	0.0455183	45.5183		25	1.413	0.831	0.123687	0.0727418	0.0509455	50.9455		2	1.183	0.696	0.103554	0.0609245	0.0426297	42.6297		6	1.136	0.616	0.09944	0.0539217	0.0455183	45.5183		6	1.377	0.784	0.120536	0.0686276	0.0519084	51.9084
	28	1.375	0.638	0.120361	0.0558475	0.0645135	64.5135		26	0.989	0.509	0.0865723	0.0445554	0.0420169	42.0169		3	1.256	0.616	0.109944	0.0539217	0.0560225	56.0225		7	1.147	0.625	0.100403	0.0547095	0.0456934	45.6934		7	1.063	0.481	0.0930499	0.0421044	0.0509455	50.9455
	29	1.23	0.638	0.107668	0.0558475	0.0518208	51.8208		27	0.985	0.369	0.0862222	0.0323005	0.0539217	53.9217		4	1.164	0.626	0.101891	0.054797	0.0470939	47.0939		8	1.734	0.677	0.151786	0.0592613	0.0925247	92.5247		8	1.606	0.809	0.140582	0.070816	0.0697656	69.7656
DMSO Phase 20x_Experiment 3	1	1.3	0.227	0.113796	0.0198705	0.0939253	93.9253		28	1.14	0.499	0.0997901	0.0436801	0.0561101	56.1101		5	1.303	0.682	0.114058	0.059699	0.0543594	54.3594		9	1.639	0.772	0.14347	0.0675772	0.075893	75.893		9	1.494	0.708	0.130778	0.0619749	0.0688027	68.8027
	2	1.212	0.578	0.106093	0.0505954	0.0554973	55.4973		29	0.911	0.291	0.0797446	0.0254727	0.0542718	54.2718		6	0.835	0.372	0.0730919	0.0325631	0.0405288	40.5288		10	1.509	0.652	0.132091	0.057073	0.0750177	75.0177		10	1.457	0.809	0.127539	0.070816	0.0567228	56.7228
	3	1.4	0.45	0.122549	0.0393908	0.0831585	83.1585		30	0.85	0.27	0.0744049	0.0236345	0.0507704	50.7704		7	0.89	0.375	0.0779063	0.0328257	0.0450806	45.0806		11	1.346	0.652	0.117822	0.057073	0.0607494	60.7494		11	1.457	0.679	0.127539	0.0594364	0.0681024	68.1024
	4	1.15	0.558	0.100666	0.0488447	0.0518208	51.8208		31	1.364	0.117	0.119398	0.0102416	0.109156	109.156		8	0.926	0.271	0.0810576	0.023722	0.0573356	57.3356		12	1.339	0.695	0.11721	0.060837	0.0563727	56.3727		12	1.192	0.497	0.104342	0.043505	0.060837	60.837
	5	1.262	0.558	0.110469	0.0488447	0.0616248	61.6248		32	0.784	0.207	0.0686276	0.0181198	0.0505078	50.5078		9	1.103	0.272	0.0965513	0.0238096	0.0727418	72.7418		13	1.249	0.417	0.109331	0.0365022	0.0728293	72.8293		13	1.25	0.412	0.109419	0.0360645	0.0733545	73.3545
	6	1.454	0.539	0.127276	0.0471815	0.0800947	80.0947		33	1.392	0.663	0.121849	0.0580358	0.0638132	63.8132		10	0.835	0.184	0.0730919	0.0161065	0.0569854	56.9854		14	1.397	0.486	0.122287	0.0425421	0.0797446	79.7446		14	1.451	0.451	0.127014	0.0394784	0.0875352	87.5352
	7	1.237	0.539	0.108281	0.0471815	0.0610996	61.0996		34	0.632	0.27	0.0553223	0.0236345	0.0316877	31.6877		11	1.302	0.563	0.113971	0.0492823	0.0646885	64.6885		15	1.007	0.486	0.088148	0.0425421	0.0456058	45.6058		15	1.673	0.557	0.146446	0.0487571	0.0976893	97.6893
	8	1.074	0.544	0.0940128	0.0476192	0.0463937	46.3937		35	1.328	0.886	0.116247	0.0775562	0.0386906	38.6906		12	1.402	0.646	0.122724	0.0565478	0.0661766	66.1766		16	1.361	0.343	0.119135	0.0300246	0.0891109	89.1109		16	1.519	0.507	0.132966	0.0443804	0.0885856	88.5856
	9	1.23	0.544	0.107668	0.0476192	0.0600492	60.0492	DRB phase 20x_Experiment 3	1	1.308	0.741	0.114496	0.0648636	0.0496325	49.6325		13	0.793	0.135	0.0694154	0.0118173	0.0575982	57.5982		17	1.189	0.397	0.104079	0.0347515	0.0693279	69.3279		17	1.658	0.586	0.145133	0.0512956	0.0938378	93.8378
	10	1.141	0.544	0.0998777	0.0476192	0.0522585	52.2585		2	1.067	0.487	0.0934001	0.0426297	0.0507704	50.7704		14	0.875	0.156	0.0765933	0.0136555	0.0629378	62.9378		18	1.449	0.436	0.126839	0.0381654	0.0886732	88.6732		18	1.151	0.471	0.100753	0.0412291	0.0595239	59.5239
	11	1.174	0.4	0.102766	0.0350141	0.0677523	67.7523		3	1.014	0.521	0.0887607	0.0456058	0.0431549	43.1549		15	0.779	0.19	0.0681899	0.0166317	0.0515582	51.5582		19	1.491	0.725	0.130515	0.063463	0.067052	67.052		19	1.193	0.563	0.10443	0.0492823	0.0551472	55.1472
	12	1.316	0.671	0.115196	0.0587361	0.0564602	56.4602		4	1.293	0.733	0.113183	0.0641633	0.0490197	49.0197		16	1.22	0.371	0.106793	0.0324756	0.0743174	74.3174		20	1.428	0.665	0.125	0.0582109	0.0667894	66.7894		20	1.19	0.549	0.104167	0.0480568	0.0561101	56.1101
	13	1.195	0.608	0.104605	0.0532214	0.0513832	51.3832		5	1.144	0.546	0.10014	0.0477942	0.0523461	52.3461		17	1.009	0.216	0.088323	0.0189076	0.0694154	69.4154		21	1.788	0.743	0.156513	0.0650387	0.0914743	91.4743		21	1.12	0.549	0.0980394	0.0480568	0.0499826	49.9826
	14	1.184	0.47	0.103642	0.0411416	0.0625001	62.5001		6	0.962	0.461	0.0842089	0.0403537	0.0438551	43.8551		18	0.494	0.091	0.0432424	0.0079657	0.0352767	35.2767		22	1.856	0.723	0.162465	0.063288	0.0991774	99.1774		22	1.821	0.679	0.159402	0.0594364	0.0999652	99.9652
	15	1.294	0.447	0.113271	0.0391282	0.0741423	74.1423		7	1.295	0.737	0.113358	0.0645135	0.0488447	48.8447		19	0.606	0.075	0.0530463	0.00656514	0.0464812	46.4812		23	2.017	0.921	0.176559	0.0806199	0.0959386	95.9386		23	1.894	1.083	0.165792	0.0948006	0.0709911	70.9911
	16	1.256	0.15	0.109944	0.0131303	0.096814	96.814		8	0.86	0.459	0.0752803	0.0401787	0.0351016	35.1016		20	0.747	0.306	0.0653888	0.0267858	0.038603	38.603		24	1.595	0.658	0.139619	0.0575982	0.0820205	82.0205		24	1.832	1.083	0.160365	0.0948006	0.0655639	65.5639
	17	1.341	0.15	0.117385	0.0131303	0.104254	104.254		9	0.908	0.467	0.079482	0.0408789	0.038603	38.603		21	0.927	0.509	0.0811451	0.0445554	0.0365897	36.5897		25	1.573	0.675	0.137693	0.0590863	0.0786066	78.6066		25	1.39	0.927	0.121674	0.0811451	0.0405288	40.5288
	18	1.405	0.455	0.122987	0.0398285	0.0831585	83.1585		10	1.284	0.762	0.112395	0.0667018	0.0456934	45.6934		22	1.111	0.674	0.0972516	0.0589987	0.0382529	38.2529		26	1.491	0.675	0.130515	0.0590863	0.0714287	71.4287		26	1.273	0.53	0.111432	0.0463937	0.0650387	65.0387
	19	1.36	0.455	0.119048	0.0398285	0.0792194	79.2194		11	1.472	0.821	0.128852	0.0718664	0.0569854	56.9854		23	1.199	0.615	0.104955	0.0538342	0.0511206	51.1206		27	1.875	1.029	0.164129	0.0900737	0.0740548	74.0548		27	1.421	0.814	0.124388	0.0712537	0.0531339	53.1339
	20	1.343	0.274	0.11756	0.0239846	0.0935751	93.5751		12	0.952	0.485	0.0833335	0.0424546	0.0408789	40.8789		24	1.314	0.564	0.115021	0.0493699	0.0656514	65.6514		28	1.475	0.521	0.129114	0.0456058	0.0835086	83.5086		28	0.939	0.132	0.0821956	0.0115546	0.0706409	70.6409
	21	1.351	0.473	0.11826	0.0414042	0.0768559	76.8559		13	1.328	0.787	0.116247	0.0688902	0.0473566	47.3566		25	1.05	0.631	0.091912	0.0552347	0.0366773	36.6773		29	1.556	0.566	0.136205	0.0495449	0.0866599	86.6599		29	0.92	0.542	0.0805324	0.0474441	0.0330883	33.0883
	22	1.292	0.473	0.113096	0.0414042	0.0716913	71.6913		14	1.327	0.622	0.116159	0.0544469	0.0617123	61.7123		26	1.001	0.405	0.0876228	0.0354518	0.052171	52.171		30	1.643	0.617	0.14382	0.0540092	0.0898111	89.8111		30	1.219	0.594	0.106705	0.0519959	0.0547095	54.7095
	23	1.304	0.473	0.114146	0.0414042	0.0727418	72.7418		15	1.423	0.916	0.124563	0.0801823	0.0443804	44.3804		27	1.185	0.371	0.103729	0.0324756	0.0712537	71.2537		31	1.789	0.633	0.156601	0.0554098	0.101191	101.191		31	1.192	0.089	0.104342	0.00779063	0.0965513	96.5513
	24	1.463	0.513	0.128064	0.0449056	0.0831585	83.1585		16	1.218	0.515	0.106618	0.0450806	0.0615373	61.5373		28	1.413	0.765	0.123687	0.0669644	0.0567228	56.7228		32	1.564	0.727	0.136905	0.0636381	0.073267	73.267		32	1.043	0.606	0.0912992	0.0530463	0.0382529	38.2529
	25	1.36	0.513	0.119048	0.0449056	0.0741423	74.1423		17	1.264	0.58	0.110645	0.0507704	0.0598741	59.8741		29	1.344	0.606	0.117647	0.0530463	0.064601	64.601	ActD Phase 20x_Experiment 4	1	2.089	1.037	0.182861	0.090774	0.0920871	92.0871		33	1.25	0.542	0.109419	0.0474441	0.0619749	61.9749
	26	1.343	0.477	0.11756	0.0417543	0.0758055	75.8055		18	1.233	0.656	0.107931	0.0574231	0.0505078	50.5078		30	1.095	0.492	0.0958511	0.0430673	0.0527837	52.7837		2	1.819	0.768	0.159227	0.067227	0.0919995	91.9995		34	1.308	0.606	0.114496	0.0530463	0.0614497	61.4497
	27	1.191	0.477	0.104254	0.0417543	0.0625001	62.5001	DRB phase 20x_Experiment 4	1	1.878	1.079	0.164391	0.0944505	0.0699406	69.9406	Roscovitine Phase 20x_Experiment 4	1	0.877	0.42	0.0767684	0.0367648	0.0400036	40.0036		3	1.492	0.516	0.130603	0.0451682	0.0854344	85.4344		35	1.362	0.453	0.119223	0.0396535	0.0795695	79.5695
	28	1.348	0.477	0.117997	0.0417543	0.0762432	76.2432		2	1.473	0.886	0.128939	0.0775562	0.0513832	51.3832		2	0.9	0.488	0.0787817	0.0427172	0.0360645	36.0645		4	1.405	0.541	0.122987	0.0473566	0.0756304	75.6304		36	1.261	0.483	0.110382	0.0422795	0.0681024	68.1024
	29	1.205	0.513	0.10548	0.0449056	0.0605744	60.5744		3	1.138	0.43	0.0996151	0.0376401	0.0619749	61.9749		3	1.304	0.359	0.114146	0.0314251	0.0827208	82.7208		5	1.909	0.893	0.167105	0.078169	0.0889358	88.9358		37	0.98	0.453	0.0857845	0.0396535	0.0461311	46.1311
	30	1.479	0.708	0.129465	0.0619749	0.0674897	67.4897		4	1.04	0.584	0.0910366	0.0511206	0.0399161	39.9161		4	1.396	0.68	0.122199	0.0595239	0.0626752	62.6752		6	1.318	0.553	0.115371	0.048407	0.0669644	66.9644	CX5461 Phase 20x_Experiment 4	1	1.798	0.899	0.157388	0.0786942	0.0786942	78.6942
	31	1.481	0.708	0.12964	0.0619749	0.0676647	67.6647		5	1.107	0.756	0.0969015	0.0661766	0.0307249	30.7249		5	0.943	0.572	0.0825457	0.0500701	0.0324756	32.4756		7	1.408	0.623	0.12325	0.0545344	0.0687151	68.7151		2	1.205	0.326	0.10548	0.0285365	0.0769435	76.9435
	32	1.185	0.514	0.103729	0.0449931	0.0587361	58.7361		6	1.201	0.637	0.10513	0.0557599	0.0493699	49.3699		6	0.806	0.209	0.0705534	0.0182949	0.0522585	52.2585		8	1.719	0.913	0.150473	0.0799197	0.0705534	70.5534		3	0.878	0.326	0.0768559	0.0285365	0.0483194	48.3194
DMSO Phase 20x_Experiment 4	1	1.447	0.731	0.126663	0.0639882	0.0626752	62.6752		7	1.69	0.641	0.147935	0.0561101	0.0918244	91.8244		7	0.84	0.456	0.0735296	0.0399161	0.0336135	33.6135		9	1.484	0.622	0.129902	0.0544469	0.0754554	75.4554		4	1.086	0.408	0.0950632	0.0357144	0.0593489	59.3489
	2	1.336	0.516	0.116947	0.0451682	0.0717789	71.7789		8	1	0.617	0.0875352	0.0540092	0.033526	33.526		8	0.608	0.128	0.0532214	0.0112045	0.0420169	42.0169		10	1.534	0.917	0.134279	0.0802698	0.0540092	54.0092		5	1.107	0.28	0.0969015	0.0245099	0.0723916	72.3916
	3	1.299	0.432	0.113708	0.0378152	0.075893	75.893		9	1.324	0.684	0.115897	0.0598741	0.0560225	56.0225		9	0.889	0.194	0.0778188	0.0169818	0.060837	60.837		11	1.493	0.614	0.13069	0.0537466	0.0769435	76.9435		6	2.003	0.738	0.175333	0.064601	0.110732	110.732
	4	1.305	0.566	0.114233	0.0495449	0.0646885	64.6885		10	1.007	0.327	0.088148	0.028624	0.0595239	59.5239		10	1.048	0.349	0.0917369	0.0305498	0.0611871	61.1871		12	1.881	0.881	0.164654	0.0771185	0.0875352	87.5352		7	1.166	0.349	0.102066	0.0305498	0.0715163	71.5163
	5	1.308	0.417	0.114496	0.0365022	0.0779939	77.9939		11	1.297	0.577	0.113533	0.0505078	0.0630254	63.0254		11	0.894	0.456	0.0782565	0.0399161	0.0383404	38.3404		13	1.611	0.788	0.141019	0.0689778	0.0720415	72.0415		8	1.478	0.78	0.129377	0.0682775	0.0610996	61.0996
	6	1.209	0.231	0.10583	0.0202206	0.0856094	85.6094		12	1.293	0.726	0.113183	0.0635506	0.0496325	49.6325		12	1.136	0.698	0.09944	0.0610996	0.0383404	38.3404		14	1.256	0.71	0.109944	0.06215	0.0477942	47.7942		9	1.197	0.692	0.10478	0.0605744	0.0442053	44.2053
	7	1.27	0.389	0.11117	0.0340512	0.0771185	77.1185		13	1.626	0.573	0.142332	0.0501577	0.0921746	92.1746		13	1.268	0.499	0.110995	0.0436801	0.0673146	67.3146		15	1.477	0.71	0.12929	0.06215	0.0671395	67.1395		10	1.673	0.962	0.146446	0.0842089	0.0622375	62.2375
	8	1.461	0.265	0.127889	0.0231968	0.104692	104.692		14	1.724	0.584	0.150911	0.0511206	0.0997901	99.7901		14	0.463	-0.02	0.0405288	-0.0017507	0.0422795	42.2795		16	2.026	0.945	0.177346	0.0827208	0.0946256	94.6256		11	1.674	0.962	0.146534	0.0842089	0.0623251	62.3251
	9	1.272	0.265	0.111345	0.0231968	0.088148	88.148		15	0.986	0.152	0.0863097	0.0133054	0.0730044	73.0044		15	1.052	0.582	0.0920871	0.0509455	0.0411416	41.1416		17	1.628	0.763	0.142507	0.0667894	0.075718	75.718		12	1.604	0.925	0.140406	0.0809701	0.0594364	59.4364
	10	1.248	0.24	0.109244	0.0210085	0.0882355	88.2355		16	0.981	0.316	0.085872	0.0276611	0.0582109	58.2109		16	1.259	0.455	0.110207	0.0398285	0.0703783	70.3783		18	1.784	0.721	0.156163	0.0631129	0.0930499	93.0499		13	1.823	0.745	0.159577	0.0652137	0.094363	94.363
	11	1.422	0.516	0.124475	0.0451682	0.0793069	79.3069		17	1.052	0.507	0.0920871	0.0443804	0.0477067	47.7067		17	1.334	0.499	0.116772	0.0436801	0.0730919	73.0919	ActD Phase 20x_Experiment 5	1	1.724	0.639	0.150911	0.055935	0.0949757	94.9757		14	2.048	1.151	0.179272	0.100753	0.0785191	78.5191
	12	1.258	0.296	0.110119	0.0259104	0.0842089	84.2089		18	1.484	0.51	0.129902	0.044643	0.0852593	85.2593		18	0.8	0.186	0.0700282	0.0162816	0.0537466	53.7466		2	1.466	0.659	0.128327	0.0576857	0.0706409	70.6409		15	2.12	1.151	0.185575	0.100753	0.0848216	84.8216
	13	1.21	0.289	0.105918	0.0252977	0.0806199	80.6199		19	1.052	0.423	0.0920871	0.0370274	0.0550597	55.0597		19	0.703	0.105	0.0615373	0.0091912	0.0523461	52.3461		3	1.348	0.509	0.117997	0.0445554	0.073442	73.442		16	1.774	0.865	0.155287	0.075718	0.0795695	79.5695
	14	1.405	0.305	0.122987	0.0266982	0.0962887	96.2887		20	1.021	0.478	0.0893735	0.0418418	0.0475316	47.5316		20	0.529	-0.006	0.0463061	-0.000525211	0.0468313	46.8313		4	1.275	0.509	0.111607	0.0445554	0.067052	67.052		17	1.745	0.865	0.152749	0.075718	0.077031	77.031
	15	1.05	0.375	0.091912	0.0328257	0.0590863	59.0863		21	1.2	0.724	0.105042	0.0633755	0.0416668	41.6668		21	0.637	0.147	0.0557599	0.0128677	0.0428923	42.8923		5	1.612	0.596	0.141107	0.052171	0.0889358	88.9358		18	1.253	0.625	0.109682	0.0547095	0.0549721	54.9721
	16	1.645	0.309	0.143995	0.0270484	0.116947	116.947		22	1.754	0.819	0.153537	0.0716913	0.0818454	81.8454		22	0.746	0.191	0.0653013	0.0167192	0.048582	48.582		6	1.444	0.596	0.126401	0.052171	0.0742299	74.2299		19	1.902	0.638	0.166492	0.0558475	0.110645	110.645
	17	1.196	0.336	0.104692	0.0294118	0.0752803	75.2803		23	0.739	0.294	0.0646885	0.0257354	0.0389532	38.9532		23	1.306	0.727	0.114321	0.0636381	0.0506829	50.6829		7	1.516	0.707	0.132703	0.0618874	0.070816	70.816		20	1.815	0.754	0.158876	0.0660016	0.0928749	92.8749
	18	1.269	0.289	0.111082	0.0252977	0.0857845	85.7845		24	1.151	0.229	0.100753	0.0200456	0.0807075	80.7075		24	0.81	0.157	0.0709035	0.013743	0.0571605	57.1605		8	1.37	0.45	0.119923	0.0393908	0.0805324	80.5324		21	1.441	0.754	0.126138	0.0660016	0.0601367	60.1367
	19	1.03	0.41	0.0901613	0.0358894	0.0542718	54.2718	DRB phase 20x_Experiment 5	1	1.294	0.553	0.113271	0.048407	0.0648636	64.8636		25	0.998	0.216	0.0873601	0.0189076	0.0684525	68.4525		9	1.209	0.45	0.10583	0.0393908	0.0664392	66.4392		22	1.305	0.539	0.114233	0.0471815	0.067052	67.052
	20	1.515	0.535	0.132616	0.0468313	0.0857845	85.7845		2	1.295	0.591	0.113358	0.0517333	0.0616248	61.6248		26	0.633	0.101	0.0554098	0.00884106	0.0465687	46.5687		10	1.108	0.418	0.096989	0.0365897	0.0603993	60.3993		23	1.932	0.883	0.169118	0.0772936	0.0918244	91.8244
	21	1.422	0.364	0.124475	0.0318628	0.0926123	92.6123		3	1.321	0.782	0.115634	0.0684525	0.0471815	47.1815		27	0.847	0.265	0.0741423	0.0231968	0.0509455	50.9455		11	1.353	0.418	0.118435	0.0365897	0.0818454	81.8454		24	1.863	0.883	0.163078	0.0772936	0.0857845	85.7845
	22	1.196	0.364	0.104692	0.0318628	0.0728293	72.8293		4	1.462	0.757	0.127976	0.0662642	0.0617123	61.7123		28	0.69	0.087	0.0603993	0.00761556	0.0527837	52.7837		12	1.202	0.566	0.105217	0.0495449	0.0556724	55.6724	CX5461 Phase 20x_Experiment 5	1	1.469	0.668	0.128589	0.0584735	0.0701157	70.1157
	23	1.261	0.312	0.110382	0.027311	0.0830709	83.0709		5	1.144	0.674	0.10014	0.0589987	0.0411416	41.1416		29	1.012	0.421	0.0885856	0.0368523	0.0517333	51.7333		13	1.094	0.566	0.0957635	0.0495449	0.0462186	46.2186		2	1.389	0.668	0.121586	0.0584735	0.0631129	63.1129
	24	0.954	0.274	0.0835086	0.0239846	0.0595239	59.5239		6	0.922	0.526	0.0807075	0.0460435	0.0346639	34.6639		30	0.637	0.077	0.0557599	0.00674021	0.0490197	49.0197		14	1.556	0.676	0.136205	0.0591738	0.077031	77.031		3	1.455	0.596	0.127364	0.052171	0.0751928	75.1928
	25	1.217	0.262	0.10653	0.0229342	0.0835961	83.5961		7	1.002	0.385	0.0877103	0.0337011	0.0540092	54.0092		31	0.876	0.096	0.0766809	0.00840338	0.0682775	68.2775		15	1.694	0.647	0.148285	0.0566353	0.0916494	91.6494		4	1.23	0.444	0.107668	0.0388656	0.0688027	68.8027
DMSO Phase 20x_Experiment 5	1	1.297	0.762	0.113533	0.0667018	0.0468313	46.8313		8	1.001	0.544	0.0876228	0.0476192	0.0400036	40.0036		32	1.017	0.165	0.0890233	0.0144433	0.07458	74.58		16	1.549	0.385	0.135592	0.0337011	0.101891	101.891		5	1.283	0.537	0.112308	0.0470064	0.0653013	65.3013
	2	1.452	0.604	0.127101	0.0528713	0.0742299	74.2299		9	1.055	0.485	0.0923497	0.0424546	0.0498951	49.8951		33	1.044	0.268	0.0913868	0.0234594	0.0679273	67.9273		17	1.692	0.621	0.14811	0.0543594	0.0937502	93.7502		6	1.395	0.563	0.122112	0.0492823	0.0728293	72.8293
	3	1.425	0.295	0.124738	0.0258229	0.0989148	98.9148		10	1.31	0.604	0.114671	0.0528713	0.0617999	61.7999		34	1.312	0.328	0.114846	0.0287116	0.0861347	86.1347		18	1.559	0.576	0.136467	0.0504203	0.0860471	86.0471		7	1.54	0.899	0.134804	0.0786942	0.0561101	56.1101
	4	1.299	0.453	0.113708	0.0396535	0.0740548	74.0548		11	1.418	0.667	0.124125	0.058386	0.0657389	65.7389		35	0.951	0.197	0.083246	0.0172444	0.0660016	66.0016		19	1.161	0.538	0.101628	0.0470939	0.0545344	54.5344		8	1.619	0.899	0.14172	0.0786942	0.0630254	63.0254
	5	1.112	0.288	0.0973392	0.0252101	0.072129	72.129		12	0.963	0.312	0.0842964	0.027311	0.0569854	56.9854		36	1.178	0.645	0.103116	0.0564602	0.0466563	46.6563		20	1.38	0.666	0.120799	0.0582985	0.0625001	62.5001		9	1.404	0.761	0.122899	0.0666143	0.0562851	56.2851
	6	1.36	0.742	0.119048	0.0649511	0.0540968	54.0968		13	1.173	0.489	0.102679	0.0428047	0.0598741	59.8741		37	0.599	0.213	0.0524336	0.018645	0.0337886	33.7886		21	1.88	0.936	0.164566	0.081933	0.0826332	82.6332		10	2.114	1.117	0.185049	0.0977768	0.0872726	87.2726
	7	0.972	0.124	0.0850842	0.0108544	0.0742299	74.2299		14	1.484	0.719	0.129902	0.0629378	0.0669644	66.9644		38	1.185	0.536	0.103729	0.0469189	0.0568104	56.8104		22	1.772	0.806	0.155112	0.0705534	0.084559	84.559		11	1.327	0.843	0.116159	0.0737922	0.042367	42.367
	8	0.979	0.227	0.085697	0.0198705	0.0658265	65.8265		15	1.105	0.303	0.0967264	0.0265232	0.0702032	70.2032		39	0.826	0.124	0.0723041	0.0108544	0.0614497	61.4497		23	1.997	0.942	0.174808	0.0824582	0.0923497	92.3497		12	1.238	0.674	0.108369	0.0589987	0.0493699	49.3699
	9	1.218	0.424	0.106618	0.0371149	0.069503	69.503		16	1.673	0.835	0.146446	0.0730919	0.0733545	73.3545		40	0.693	0.111	0.0606619	0.00971641	0.0509455	50.9455		24	2.043	0.652	0.178834	0.057073	0.121761	121.761		13	1.183	0.674	0.103554	0.0589987	0.0445554	44.5554
	10	1.144	0.387	0.10014	0.0338761	0.0662642	66.2642		17	0.834	0.134	0.0730044	0.0117297	0.0612747	61.2747		41	0.835	0.398	0.0730919	0.034839	0.0382529	38.2529		25	1.217	0.566	0.10653	0.0495449	0.0569854	56.9854		14	1.546	0.655	0.135329	0.0573356	0.0779939	77.9939
	11	1.35	0.291	0.118173	0.0254727	0.0926998	92.6998		18	1.403	0.458	0.122812	0.0400911	0.0827208	82.7208		42	1.097	0.377	0.0960261	0.0330008	0.0630254	63.0254		26	1.309	0.566	0.114584	0.0495449	0.0650387	65.0387		15	1.778	0.598	0.155638	0.0523461	0.103292	103.292
	12	1.21	0.048	0.105918	0.00420169	0.101716	101.716		19	0.879	0.295	0.0769435	0.0258229	0.0511206	51.1206		43	0.977	0.38	0.0855219	0.0332634	0.0522585	52.2585	ActD Phase 20x_Experiment 6	1	1.354	0.412	0.118523	0.0360645	0.0824582	82.4582		16	1.423	0.598	0.124563	0.0523461	0.0722166	72.2166
	13	1.261	0.462	0.110382	0.0404413	0.0699406	69.9406		20	1.16	0.493	0.101541	0.0431549	0.058386	58.386		44	1.376	0.636	0.120448	0.0556724	0.0647761	64.7761		2	1.241	0.412	0.108631	0.0360645	0.0725667	72.5667		17	1.224	0.536	0.107143	0.0469189	0.0602242	60.2242
	14	1.007	0.172	0.088148	0.0150561	0.0730919	73.0919		21	0.79	0.173	0.0691528	0.0151436	0.0540092	54.0092	Roscovitine Phase 20x_Experiment 5	1	1.044	0.704	0.0913868	0.0616248	0.029762	29.762		3	1.553	0.49	0.135942	0.0428923	0.0930499	93.0499		18	1.932	0.739	0.169118	0.0646885	0.10443	104.43
	15	1.375	0.624	0.120361	0.054622	0.0657389	65.7389		22	0.749	0.317	0.0655639	0.0277487	0.0378152	37.8152		2	1.337	0.616	0.117035	0.0539217	0.0631129	63.1129		4	1.581	0.638	0.138393	0.0558475	0.0825457	82.5457		19	1.631	0.529	0.14277	0.0463061	0.0964638	96.4638
	16	1.417	0.457	0.124037	0.0400036	0.0840338	84.0338		23	1.094	0.375	0.0957635	0.0328257	0.0629378	62.9378		3	1.056	0.771	0.0924372	0.0674897	0.0249475	24.9475		5	1.59	0.694	0.139181	0.0607494	0.0784316	78.4316		20	1.308	0.419	0.114496	0.0366773	0.0778188	77.8188
	17	1.17	0.634	0.102416	0.0554973	0.0469189	46.9189		24	0.964	0.369	0.084384	0.0323005	0.0520835	52.0835		4	1.092	0.557	0.0955885	0.0487571	0.0468313	46.8313		6	1.575	0.67	0.137868	0.0586486	0.0792194	79.2194		21	1.202	0.395	0.105217	0.0345764	0.0706409	70.6409
	18	1.564	0.599	0.136905	0.0524336	0.0844715	84.4715		25	0.832	0.185	0.0728293	0.016194	0.0566353	56.6353		5	0.925	0.773	0.0809701	0.0676647	0.0133054	13.3054		7	1.676	0.738	0.146709	0.064601	0.082108	82.108		22	1.498	0.573	0.131128	0.0501577	0.0809701	80.9701
	19	1.479	0.637	0.129465	0.0557599	0.0737047	73.7047		26	0.89	0.285	0.0779063	0.0249475	0.0529588	52.9588		6	0.927	0.455	0.0811451	0.0398285	0.0413166	41.3166		8	1.56	0.523	0.136555	0.0457809	0.090774	90.774		23	1.699	0.622	0.148722	0.0544469	0.0942754	94.2754
	20	1.374	0.615	0.120273	0.0538342	0.0664392	66.4392		27	0.757	0.046	0.0662642	0.00402662	0.0622375	62.2375		7	0.955	0.692	0.0835961	0.0605744	0.0230218	23.0218		9	1.621	0.685	0.141895	0.0599616	0.081933	81.933		24	1.533	0.791	0.134191	0.0692404	0.0649511	64.9511
	21	1.005	0.479	0.0879729	0.0419294	0.0460435	46.0435		28	0.782	0.306	0.0684525	0.0267858	0.0416668	41.6668		8	1.019	0.449	0.0891984	0.0393033	0.0498951	49.8951		10	1.311	0.536	0.114759	0.0469189	0.0678398	67.8398		25	1.56	0.791	0.136555	0.0692404	0.0673146	67.3146
	22	1.431	0.615	0.125263	0.0538342	0.0714287	71.4287		29	1.011	0.254	0.0884981	0.0222339	0.0662642	66.2642		9	0.874	0.563	0.0765058	0.0492823	0.0272235	27.2235		11	1.454	0.639	0.127276	0.055935	0.0713412	71.3412		26	1.598	0.932	0.139881	0.0815828	0.0582985	58.2985
	23	1.048	0.479	0.0917369	0.0419294	0.0498075	49.8075		30	0.737	0.347	0.0645135	0.0303747	0.0341387	34.1387		10	1.227	0.639	0.107406	0.055935	0.0514707	51.4707		12	1.494	0.728	0.130778	0.0637256	0.067052	67.052		27	1.292	0.581	0.113096	0.050858	0.0622375	62.2375
	24	1.227	0.255	0.107406	0.0223215	0.0850842	85.0842		31	1.209	0.677	0.10583	0.0592613	0.0465687	46.5687		11	1.21	0.729	0.105918	0.0638132	0.0421044	42.1044		13	1.415	0.651	0.123862	0.0569854	0.0668769	66.8769		28	1.13	0.395	0.0989148	0.0345764	0.0643384	64.3384
	25	0.964	0.225	0.084384	0.0196954	0.0646885	64.6885		32	1.224	0.432	0.107143	0.0378152	0.0693279	69.3279		12	1.146	0.546	0.100315	0.0477942	0.0525211	52.5211		14	1.797	0.858	0.157301	0.0751052	0.0821956	82.1956		29	1.345	0.731	0.117735	0.0639882	0.0537466	53.7466
	26	1.01	0.437	0.0884106	0.0382529	0.0501577	50.1577		33	1.222	0.747	0.106968	0.0653888	0.0415792	41.5792		13	1.015	0.502	0.0888482	0.0439427	0.0449056	44.9056		15	1.435	0.457	0.125613	0.0400036	0.0856094	85.6094		30	1.412	0.486	0.1236	0.0425421	0.0810576	81.0576
	27	0.969	0.359	0.0848216	0.0314251	0.0533965	53.3965		34	1.346	0.614	0.117822	0.0537466	0.0640758	64.0758		14	0.93	0.485	0.0814078	0.0424546	0.0389532	38.9532		16	1.717	0.47	0.150298	0.0411416	0.109156	109.156		31	1.33	0.495	0.116422	0.0433299	0.0730919	73.0919
	28	1.226	0.195	0.107318	0.0170694	0.0902488	90.2488		35	1.065	0.52	0.093225	0.0455183	0.0477067	47.7067		15	1.232	0.712	0.107843	0.0623251	0.0455183	45.5183		17	1.405	0.596	0.122987	0.052171	0.070816	70.816		32	1.483	0.525	0.129815	0.045956	0.0838587	83.8587
	29	1.193	0.261	0.10443	0.0228467	0.0815828	81.5828		36	1.06	0.306	0.0927873	0.0267858	0.0660016	66.0016	Roscovitine Phase 20x_Experiment 6	1	1.06	0.306	0.0927873	0.0267858	0.0660016	66.0016		18	1.403	0.562	0.122812	0.0491948	0.0736171	73.6171		33	1.24	0.481	0.108544	0.0421044	0.0664392	66.4392
	30	1.349	0.261	0.118085	0.0228467	0.0952383	95.2383		37	1.066	0.386	0.0933125	0.0337886	0.0595239	59.5239		2	1.088	0.473	0.0952383	0.0414042	0.0538342	53.8342		19	1.397	0.562	0.122287	0.0491948	0.0730919	73.0919	CX5461 Phase 20x_Experiment 6	1	1.083	0.305	0.0948006	0.0266982	0.0681024	68.1024
	31	1.316	0.375	0.115196	0.0328257	0.0823706	82.3706		38	1.17	0.361	0.102416	0.0316002	0.070816	70.816		3	0.875	0.384	0.0765933	0.0336135	0.0429798	42.9798		20	1.617	0.682	0.141544	0.059699	0.0818454	81.8454		2	0.907	0.305	0.0793944	0.0266982	0.0526962	52.6962
	32	1.43	0.916	0.125175	0.0801823	0.0449931	44.9931		39	1.017	0.314	0.0890233	0.0274861	0.0615373	61.5373		4	0.984	0.353	0.0861347	0.0308999	0.0552347	55.2347		21	1.851	0.834	0.162028	0.0730044	0.0890233	89.0233		3	0.876	0.305	0.0766809	0.0266982	0.0499826	49.9826
DMSO Phase 20x_Experiment 6	1	1.325	0.703	0.115984	0.0615373	0.0544469	54.4469		40	1.285	0.844	0.112483	0.0738797	0.038603	38.603		5	0.687	0.16	0.0601367	0.0140056	0.0461311	46.1311		22	1.808	0.485	0.158264	0.0424546	0.115809	115.809		4	1.061	0.305	0.0928749	0.0266982	0.0661766	66.1766
	2	1.539	0.481	0.134717	0.0421044	0.0926123	92.6123		41	1.058	0.578	0.0926123	0.0505954	0.0420169	42.0169		6	0.821	0.459	0.0718664	0.0401787	0.0316877	31.6877	ActD Phase 20x_Experiment 7	1	1.568	0.844	0.137255	0.0738797	0.0633755	63.3755		5	1.04	0.319	0.0910366	0.0279237	0.0631129	63.1129
	3	1.148	0.552	0.10049	0.0483194	0.052171	52.171	DRB phase 20x_Experiment 6	1	1.097	0.555	0.0960261	0.048582	0.0474441	47.4441		7	0.982	0.388	0.0859596	0.0339637	0.0519959	51.9959		2	1.63	0.844	0.142682	0.0738797	0.0688027	68.8027		6	0.915	0.319	0.0800947	0.0279237	0.052171	52.171
	4	1.206	0.552	0.105567	0.0483194	0.057248	57.248		2	1.224	0.597	0.107143	0.0522585	0.0548846	54.8846		8	1.015	0.374	0.0888482	0.0327382	0.0561101	56.1101		3	1.445	0.296	0.126488	0.0259104	0.100578	100.578		7	1.218	0.264	0.106618	0.0231093	0.0835086	83.5086
	5	1.587	0.643	0.138918	0.0562851	0.0826332	82.6332		3	0.81	0.303	0.0709035	0.0265232	0.0443804	44.3804		9	1.148	0.468	0.10049	0.0409665	0.0595239	59.5239		4	1.307	0.421	0.114409	0.0368523	0.0775562	77.5562		8	1.585	0.516	0.138743	0.0451682	0.0935751	93.5751
	6	1.451	0.266	0.127014	0.0232844	0.103729	103.729		4	1.11	0.527	0.0971641	0.0461311	0.051033	51.033		10	0.976	0.327	0.0854344	0.028624	0.0568104	56.8104		5	1.021	0.421	0.0893735	0.0368523	0.0525211	52.5211		9	1.247	0.301	0.109156	0.0263481	0.0828083	82.8083
	7	1.442	0.401	0.126226	0.0351016	0.0911242	91.1242		5	1.32	0.444	0.115546	0.0388656	0.0766809	76.6809		11	1.335	0.577	0.11686	0.0505078	0.0663517	66.3517		6	1.74	0.504	0.152311	0.0441178	0.108194	108.194		10	1.547	0.455	0.135417	0.0398285	0.0955885	95.5885
	8	1.244	0.361	0.108894	0.0316002	0.0772936	77.2936		6	1.21	0.407	0.105918	0.0356268	0.0702908	70.2908		12	1.521	0.782	0.133141	0.0684525	0.0646885	64.6885		7	1.319	0.409	0.115459	0.0358019	0.079657	79.657		11	1.106	0.344	0.096814	0.0301121	0.0667018	66.7018
	9	1.234	0.393	0.108018	0.0344013	0.0736171	73.6171		7	1.523	0.737	0.133316	0.0645135	0.0688027	68.8027		13	1.312	0.587	0.114846	0.0513832	0.063463	63.463		8	1.412	0.567	0.1236	0.0496325	0.0739673	73.9673		12	1.311	0.437	0.114759	0.0382529	0.0765058	76.5058
	10	1.732	0.769	0.151611	0.0673146	0.0842964	84.2964		8	1.074	0.373	0.0940128	0.0326506	0.0613622	61.3622		14	1.17	0.472	0.102416	0.0413166	0.0610996	61.0996		9	1.545	0.759	0.135242	0.0664392	0.0688027	68.8027		13	1.952	0.83	0.170869	0.0726542	0.0982145	98.2145
	11	1.467	0.812	0.128414	0.0710786	0.0573356	57.3356		9	1.159	0.801	0.101453	0.0701157	0.0313376	31.3376		15	1.095	0.548	0.0958511	0.0479693	0.0478818	47.8818		10	1.746	0.81	0.152836	0.0709035	0.081933	81.933		14	2.068	0.971	0.181023	0.0849967	0.0960261	96.0261
	12	1.745	1.136	0.152749	0.09944	0.0533089	53.3089		10	1.434	0.877	0.125526	0.0767684	0.0487571	48.7571		16	0.949	0.442	0.0830709	0.0386906	0.0443804	44.3804		11	1.554	0.448	0.13603	0.0392158	0.096814	96.814		15	2.11	0.885	0.184699	0.0774687	0.107231	107.231
	13	1.664	1.136	0.145659	0.09944	0.0462186	46.2186		11	1.472	0.619	0.128852	0.0541843	0.0746675	74.6675		17	1.399	0.619	0.122462	0.0541843	0.0682775	68.2775		12	1.345	0.465	0.117735	0.0407039	0.077031	77.031		16	1.537	0.635	0.134542	0.0555849	0.0789568	78.9568
DMSO Phase 20x_Experiment 7	1	1.403	0.769	0.122812	0.0673146	0.0554973	55.4973		12	1.215	0.654	0.106355	0.057248	0.0491073	49.1073		18	1.328	0.388	0.116247	0.0339637	0.0822831	82.2831		13	1.295	0.365	0.113358	0.0319504	0.0814078	81.4078		17	1.443	0.635	0.126313	0.0555849	0.0707285	70.7285
	2	1.161	0.541	0.101628	0.0473566	0.0542718	54.2718		13	1.28	0.701	0.112045	0.0613622	0.0506829	50.6829		19	1.319	0.554	0.115459	0.0484945	0.0669644	66.9644		14	1.233	0.334	0.107931	0.0292368	0.0786942	78.6942		18	1.591	0.642	0.139269	0.0561976	0.0830709	83.0709
	3	1.332	0.599	0.116597	0.0524336	0.0641633	64.1633		14	1.398	0.76	0.122374	0.0665268	0.0558475	55.8475		20	1.567	0.673	0.137168	0.0589112	0.0782565	78.2565		15	1.542	0.447	0.134979	0.0391282	0.0958511	95.8511		19	1.634	0.614	0.143033	0.0537466	0.0892859	89.2859
	4	1.008	0.443	0.0882355	0.0387781	0.0494574	49.4574		15	1.414	0.732	0.123775	0.0640758	0.059699	59.699		21	1.04	0.508	0.0910366	0.0444679	0.0465687	46.5687		16	1.218	0.311	0.106618	0.0272235	0.0793944	79.3944		20	1.622	0.688	0.141982	0.0602242	0.0817579	81.7579
	5	1.273	0.59	0.111432	0.0516458	0.0597866	59.7866		16	1.484	0.781	0.129902	0.068365	0.0615373	61.5373		22	1.252	0.717	0.109594	0.0627628	0.0468313	46.8313		17	1.71	0.84	0.149685	0.0735296	0.0761556	76.1556		21	1.404	0.68	0.122899	0.0595239	0.0633755	63.3755
	6	1.198	0.441	0.104867	0.038603	0.0662642	66.2642		17	1.381	0.622	0.120886	0.0544469	0.0664392	66.4392		23	1.154	0.693	0.101016	0.0606619	0.0403537	40.3537		18	1.812	0.831	0.158614	0.0727418	0.085872	85.872		22	1.849	0.811	0.161853	0.0709911	0.0908616	90.8616
	7	1.161	0.478	0.101628	0.0418418	0.0597866	59.7866		18	1.312	0.999	0.114846	0.0874477	0.0273985	27.3985		24	1.166	0.594	0.102066	0.0519959	0.0500701	50.0701		19	1.647	0.651	0.144171	0.0569854	0.0871851	87.1851		23	1.572	0.741	0.137605	0.0648636	0.0727418	72.7418
	8	1.182	0.522	0.103467	0.0456934	0.0577732	57.7732	DRB phase 20x_Experiment 7	1	1.754	0.915	0.153537	0.0800947	0.073442	73.442	Roscovitine Phase 20x_Experiment 7	1	0.953	0.471	0.0834211	0.0412291	0.042192	42.192		20	1.727	0.647	0.151173	0.0566353	0.094538	94.538		24	1.449	0.721	0.126839	0.0631129	0.0637256	63.7256
	9	1.268	0.532	0.110995	0.0465687	0.0644259	64.4259		2	1.541	0.865	0.134892	0.075718	0.0591738	59.1738		2	0.888	0.379	0.0777313	0.0331758	0.0445554	44.5554		21	1.583	0.697	0.138568	0.061012	0.0775562	77.5562		25	1.586	0.628	0.138831	0.0549721	0.0838587	83.8587
	10	1.172	0.532	0.102591	0.0465687	0.0560225	56.0225		3	1.375	0.562	0.120361	0.0491948	0.0711661	71.1661		3	0.893	0.454	0.078169	0.039741	0.038428	38.428		22	1.523	0.576	0.133316	0.0504203	0.0828959	82.8959		26	1.213	0.173	0.10618	0.0151436	0.0910366	91.0366
	11	1.068	0.604	0.0934876	0.0528713	0.0406163	40.6163		4	1.45	0.824	0.126926	0.072129	0.054797	54.797		4	0.773	0.3	0.0676647	0.0262606	0.0414042	41.4042		23	1.598	0.753	0.139881	0.065914	0.0739673	73.9673		27	1.357	0.464	0.118785	0.0406163	0.078169	78.169
	12	1.25	0.655	0.109419	0.0573356	0.0520835	52.0835		5	1.545	0.911	0.135242	0.0797446	0.0554973	55.4973		5	0.527	0.142	0.0461311	0.01243	0.0337011	33.7011		24	1.383	0.505	0.121061	0.0442053	0.0768559	76.8559	CX5461 Phase 20x_Experiment 7	1	1.687	0.797	0.147672	0.0697656	0.0779063	77.9063
	13	1.284	0.563	0.112395	0.0492823	0.0631129	63.1129		6	1.477	0.783	0.12929	0.0685401	0.0607494	60.7494		6	0.951	0.594	0.083246	0.0519959	0.0312501	31.2501		25	1.575	0.53	0.137868	0.0463937	0.0914743	91.4743		2	1.626	0.737	0.142332	0.0645135	0.0778188	77.8188
	14	1.263	0.636	0.110557	0.0556724	0.0548846	54.8846		7	1.475	0.842	0.129114	0.0737047	0.0554098	55.4098		7	0.773	0.194	0.0676647	0.0169818	0.0506829	50.6829		26	1.816	0.823	0.158964	0.0720415	0.0869225	86.9225		3	1.005	0.374	0.0879729	0.0327382	0.0552347	55.2347
	15	1.355	0.571	0.11861	0.0499826	0.0686276	68.6276		8	1.363	0.863	0.119311	0.0755429	0.0437676	43.7676		8	0.845	0.47	0.0739673	0.0411416	0.0328257	32.8257		27	1.882	0.632	0.164741	0.0553223	0.109419	109.419		4	1.845	0.766	0.161502	0.067052	0.0944505	94.4505
	16	1.336	0.583	0.116947	0.051033	0.065914	65.914		9	0.963	0.579	0.0842964	0.0506829	0.0336135	33.6135		9	0.986	0.381	0.0863097	0.0333509	0.0529588	52.9588		28	1.616	0.584	0.141457	0.0511206	0.0903363	90.3363		5	1.089	0.374	0.0953259	0.0327382	0.0625877	62.5877
	17	1.5	0.687	0.131303	0.0601367	0.0711661	71.1661		10	1.247	0.577	0.109156	0.0505078	0.0586486	58.6486		10	1.066	0.504	0.0933125	0.0441178	0.0491948	49.1948		29	1.362	0.442	0.119223	0.0386906	0.0805324	80.5324		6	1.398	0.687	0.122374	0.0601367	0.0622375	62.2375
	18	1.362	0.528	0.119223	0.0462186	0.0730044	73.0044		11	1.55	1.117	0.13568	0.0977768	0.0379027	37.9027		11	0.976	0.452	0.0854344	0.0395659	0.0458685	45.8685		30	1.231	0.584	0.107756	0.0511206	0.0566353	56.6353		7	1.656	0.659	0.144958	0.0576857	0.0872726	87.2726
	19	1.582	0.66	0.138481	0.0577732	0.0807075	80.7075		12	0.945	0.373	0.0827208	0.0326506	0.0500701	50.0701		12	0.928	0.277	0.0812327	0.0242473	0.0569854	56.9854		31	1.4	0.584	0.122549	0.0511206	0.0714287	71.4287		8	2.072	0.744	0.181373	0.0651262	0.116247	116.247
	20	1.235	0.669	0.108106	0.0585611	0.0495449	49.5449		13	1.205	0.666	0.10548	0.0582985	0.0471815	47.1815		13	0.719	0.238	0.0629378	0.0208334	0.0421044	42.1044		32	2.215	0.843	0.193891	0.0737922	0.120098	120.098		9	1.621	0.744	0.141895	0.0651262	0.0767684	76.7684
	21	1.172	0.53	0.102591	0.0463937	0.0561976	56.1976		14	1.311	0.288	0.114759	0.0252101	0.0895485	89.5485		14	0.643	0.225	0.0562851	0.0196954	0.0365897	36.5897		33	1.707	0.661	0.149423	0.0578608	0.0915618	91.5618		10	1.413	0.565	0.123687	0.0494574	0.0742299	74.2299
	22	1.059	0.499	0.0926998	0.0436801	0.0490197	49.0197		15	0.987	0.489	0.0863973	0.0428047	0.0435925	43.5925		15	0.853	0.287	0.0746675	0.0251226	0.0495449	49.5449		34	2.115	1.039	0.185137	0.0909491	0.0941879	94.1879		11	1.146	0.59	0.100315	0.0516458	0.0486696	48.6696
	23	1.097	0.526	0.0960261	0.0460435	0.0499826	49.9826		16	1.536	0.687	0.134454	0.0601367	0.0743174	74.3174	Roscovitine Phase 20x_Experiment 8	1	1.109	0.548	0.0970766	0.0479693	0.0491073	49.1073	ActD Phase 20x_Experiment 8	1	1.376	0.733	0.120448	0.0641633	0.0562851	56.2851		12	1.26	0.534	0.110294	0.0467438	0.0635506	63.5506
	24	1.287	0.657	0.112658	0.0575106	0.0551472	55.1472		17	1.109	0.173	0.0970766	0.0151436	0.081933	81.933		2	1.13	0.535	0.0989148	0.0468313	0.0520835	52.0835		2	1.82	0.68	0.159314	0.0595239	0.0997901	99.7901		13	1.479	0.455	0.129465	0.0398285	0.0896361	89.6361
	25	1.373	0.472	0.120186	0.0413166	0.0788692	78.8692		19	1.113	0.376	0.0974267	0.0329132	0.0645135	64.5135		3	1.079	0.362	0.0944505	0.0316877	0.0627628	62.7628		3	1.755	0.755	0.153624	0.0660891	0.0875352	87.5352		14	1.275	0.41	0.111607	0.0358894	0.075718	75.718
	26	1.511	0.547	0.132266	0.0478818	0.084384	84.384		20	0.939	0.386	0.0821956	0.0337886	0.048407	48.407		4	1.07	0.349	0.0936627	0.0305498	0.0631129	63.1129		4	1.349	0.695	0.118085	0.060837	0.057248	57.248		15	1.603	0.502	0.140319	0.0439427	0.0963763	96.3763
DMSO Phase 20x_Experiment 8	1	1.331	0.345	0.116509	0.0301997	0.0863097	86.3097		21	1.281	0.475	0.112133	0.0415792	0.0705534	70.5534		5	1.395	0.571	0.122112	0.0499826	0.072129	72.129		5	1.18	0.539	0.103292	0.0471815	0.0561101	56.1101		16	1.128	0.502	0.0987397	0.0439427	0.054797	54.797
	2	1.397	0.644	0.122287	0.0563727	0.065914	65.914		22	0.991	0.441	0.0867474	0.038603	0.0481444	48.1444		6	0.667	0.229	0.058386	0.0200456	0.0383404	38.3404		6	1.29	0.625	0.11292	0.0547095	0.0582109	58.2109		17	1.577	0.575	0.138043	0.0503328	0.0877103	87.7103
	3	1.342	0.644	0.117472	0.0563727	0.0610996	61.0996		23	0.961	0.289	0.0841213	0.0252977	0.0588237	58.8237		7	0.719	0.193	0.0629378	0.0168943	0.0460435	46.0435		7	1.52	0.906	0.133054	0.0793069	0.0537466	53.7466		18	1.213	0.3	0.10618	0.0262606	0.0799197	79.9197
	4	1.095	0.119	0.0958511	0.0104167	0.0854344	85.4344		24	1.084	0.515	0.0948882	0.0450806	0.0498075	49.8075		8	1.002	0.413	0.0877103	0.036152	0.0515582	51.5582		8	1.557	0.535	0.136292	0.0468313	0.089461	89.461		19	1.322	0.391	0.115722	0.0342263	0.0814953	81.4953
	5	0.981	0.119	0.085872	0.0104167	0.0754554	75.4554		25	1.46	0.851	0.127801	0.0744925	0.0533089	53.3089		9	0.949	0.18	0.0830709	0.0157563	0.0673146	67.3146		9	1.368	0.535	0.119748	0.0468313	0.0729168	72.9168		20	1.283	0.344	0.112308	0.0301121	0.0821956	82.1956
	6	1.291	0.636	0.113008	0.0556724	0.0573356	57.3356		26	1.254	0.492	0.109769	0.0430673	0.0667018	66.7018		10	1.056	0.187	0.0924372	0.0163691	0.0760681	76.0681		10	1.375	0.638	0.120361	0.0558475	0.0645135	64.5135		21	1.954	0.523	0.171044	0.0457809	0.125263	125.263
	7	1.492	0.645	0.130603	0.0564602	0.0741423	74.1423		27	1.104	0.595	0.0966389	0.0520835	0.0445554	44.5554		11	1.09	0.421	0.0954134	0.0368523	0.0585611	58.5611		11	1.298	0.511	0.113621	0.0447305	0.0688902	68.8902		22	1.561	0.355	0.136642	0.031075	0.105567	105.567
	8	1.486	0.521	0.130077	0.0456058	0.0844715	84.4715	DRB phase 20x_Experiment 8	1	1.263	0.571	0.110557	0.0499826	0.0605744	60.5744		12	1.362	0.673	0.119223	0.0589112	0.0603118	60.3118		12	1.191	0.558	0.104254	0.0488447	0.0554098	55.4098		23	1.312	0.232	0.114846	0.0203082	0.094538	94.538
	9	1.124	0.405	0.0983896	0.0354518	0.0629378	62.9378		2	0.801	0.26	0.0701157	0.0227592	0.0473566	47.3566		13	1.054	0.545	0.0922621	0.0477067	0.0445554	44.5554		13	1.392	0.79	0.121849	0.0691528	0.0526962	52.6962		24	1.521	0.682	0.133141	0.059699	0.073442	73.442
	10	1.487	0.72	0.130165	0.0630254	0.0671395	67.1395		3	1.036	0.479	0.0906865	0.0419294	0.0487571	48.7571		14	1.163	0.58	0.101803	0.0507704	0.051033	51.033		14	1.727	0.586	0.151173	0.0512956	0.0998777	99.8777		25	1.443	0.66	0.126313	0.0577732	0.0685401	68.5401
	11	1.26	0.258	0.110294	0.0225841	0.0877103	87.7103		4	0.887	0.351	0.0776437	0.0307249	0.0469189	46.9189		15	1.288	0.415	0.112745	0.0363271	0.0764182	76.4182		15	1.572	0.6	0.137605	0.0525211	0.0850842	85.0842		26	2.016	1.005	0.176471	0.0879729	0.0884981	88.4981
	12	1.131	0.495	0.0990023	0.0433299	0.0556724	55.6724		5	0.705	0.109	0.0617123	0.00954134	0.052171	52.171		16	1.466	0.71	0.128327	0.06215	0.0661766	66.1766		16	1.427	0.75	0.124913	0.0656514	0.0592613	59.2613		27	1.556	0.754	0.136205	0.0660016	0.0702032	70.2032
	13	1.06	0.236	0.0927873	0.0206583	0.072129	72.129		6	0.767	0.241	0.0671395	0.021096	0.0460435	46.0435		17	0.903	0.299	0.0790443	0.026173	0.0528713	52.8713		17	1.411	0.573	0.123512	0.0501577	0.0733545	73.3545		28	1.503	0.264	0.131565	0.0231093	0.108456	108.456
	14	1.035	0.256	0.090599	0.022409	0.0681899	68.1899		7	0.864	0.31	0.0756304	0.0271359	0.0484945	48.4945		18	0.682	0.538	0.059699	0.0470939	0.0126051	12.6051		18	1.422	0.573	0.124475	0.0501577	0.0743174	74.3174		29	2.016	0.682	0.176471	0.059699	0.116772	116.772
	15	0.961	0.256	0.0841213	0.022409	0.0617123	61.7123		8	1.349	0.712	0.118085	0.0623251	0.0557599	55.7599		19	0.847	0.373	0.0741423	0.0326506	0.0414917	41.4917		19	1.549	0.705	0.135592	0.0617123	0.0738797	73.8797		30	2.023	0.802	0.177084	0.0702032	0.106881	106.881
	16	1.298	0.621	0.113621	0.0543594	0.0592613	59.2613		9	0.961	0.369	0.0841213	0.0323005	0.0518208	51.8208		20	1.28	0.367	0.112045	0.0321254	0.0799197	79.9197		20	1.295	0.592	0.113358	0.0518208	0.0615373	61.5373		31	1.778	0.657	0.155638	0.0575106	0.098127	98.127
	17	1.47	0.621	0.128677	0.0543594	0.0743174	74.3174		10	0.676	0.203	0.0591738	0.0177696	0.0414042	41.4042		21	0.938	0.603	0.082108	0.0527837	0.0293243	29.3243		21	1.446	0.574	0.126576	0.0502452	0.0763307	76.3307		32	1.574	0.657	0.13778	0.0575106	0.0802698	80.2698
	18	1.275	0.536	0.111607	0.0469189	0.0646885	64.6885		11	0.967	0.182	0.0846466	0.0159314	0.0687151	68.7151		22	0.955	0.412	0.0835961	0.0360645	0.0475316	47.5316		22	1.6	0.574	0.140056	0.0502452	0.0898111	89.8111		33	1.043	0.194	0.0912992	0.0169818	0.0743174	74.3174
	19	1.1	0.536	0.0962887	0.0469189	0.0493699	49.3699		12	1.034	0.442	0.0905114	0.0386906	0.0518208	51.8208		23	0.685	0.184	0.0599616	0.0161065	0.0438551	43.8551		23	1.738	0.976	0.152136	0.0854344	0.0667018	66.7018		34	1.482	0.764	0.129727	0.0668769	0.0628503	62.8503
	20	1.048	0.627	0.0917369	0.0548846	0.0368523	36.8523		13	1.478	0.71	0.129377	0.06215	0.067227	67.227		24	0.969	0.252	0.0848216	0.0220589	0.0627628	62.7628	ActD Phase 20x_Experiment 9	1	1.367	0.816	0.119661	0.0714287	0.0482319	48.2319		35	1.737	0.764	0.152049	0.0668769	0.0851718	85.1718
	21	1.687	0.761	0.147672	0.0666143	0.0810576	81.0576		14	1.524	0.383	0.133404	0.033526	0.0998777	99.8777		25	1.21	0.744	0.105918	0.0651262	0.0407914	40.7914		2	1.504	0.522	0.131653	0.0456934	0.0859596	85.9596	CX5461 Phase 20x_Experiment 8	1	1.67	0.805	0.146184	0.0704659	0.075718	75.718
	22	1.47	0.761	0.128677	0.0666143	0.0620625	62.0625		15	0.938	0.385	0.082108	0.0337011	0.048407	48.407		26	1.199	0.67	0.104955	0.0586486	0.0463061	46.3061		3	1.245	0.293	0.108981	0.0256478	0.0833335	83.3335		2	1.554	0.55	0.13603	0.0481444	0.0878854	87.8854
	23	1.434	0.761	0.125526	0.0666143	0.0589112	58.9112		16	0.582	0.309	0.0509455	0.0270484	0.0238971	23.8971	Roscovitine Phase 20x_Experiment 9	1	1.25	0.68	0.109419	0.0595239	0.0498951	49.8951		4	1.38	0.39	0.120799	0.0341387	0.0866599	86.6599		3	1.46	0.454	0.127801	0.039741	0.0880604	88.0604
	24	1.103	0.47	0.0965513	0.0411416	0.0554098	55.4098		17	0.949	0.364	0.0830709	0.0318628	0.0512081	51.2081		2	1.128	0.638	0.0987397	0.0558475	0.0428923	42.8923		5	1.591	0.659	0.139269	0.0576857	0.0815828	81.5828		4	1.216	0.603	0.106443	0.0527837	0.0536591	53.6591
	25	1.169	0.22	0.102329	0.0192577	0.0830709	83.0709		18	1.01	0.515	0.0884106	0.0450806	0.0433299	43.3299		3	1.194	0.48	0.104517	0.0420169	0.0625001	62.5001		6	1.557	0.752	0.136292	0.0658265	0.0704659	70.4659		5	1.22	0.603	0.106793	0.0527837	0.0540092	54.0092
	26	1.229	0.28	0.107581	0.0245099	0.0830709	83.0709		19	1.239	0.602	0.108456	0.0526962	0.0557599	55.7599		4	0.973	0.502	0.0851718	0.0439427	0.0412291	41.2291		7	1.522	0.679	0.133229	0.0594364	0.0737922	73.7922		6	1.268	0.569	0.110995	0.0498075	0.0611871	61.1871
	27	1.219	0.613	0.106705	0.0536591	0.0530463	53.0463		20	1.256	0.599	0.109944	0.0524336	0.0575106	57.5106		5	1.266	0.551	0.11082	0.0482319	0.0625877	62.5877		8	1.394	0.662	0.122024	0.0579483	0.0640758	64.0758		7	1.093	0.455	0.095676	0.0398285	0.0558475	55.8475
	28	2.117	0.619	0.185312	0.0541843	0.131128	131.128		21	1.53	0.629	0.133929	0.0550597	0.0788692	78.8692		6	1.192	0.918	0.104342	0.0803573	0.0239846	23.9846		9	1.458	0.845	0.127626	0.0739673	0.0536591	53.6591		8	1.049	0.455	0.0918244	0.0398285	0.0519959	51.9959
	29	1.643	0.619	0.14382	0.0541843	0.0896361	89.6361		22	1.395	0.458	0.122112	0.0400911	0.0820205	82.0205		7	1.12	0.671	0.0980394	0.0587361	0.0393033	39.3033		10	1.499	0.816	0.131215	0.0714287	0.0597866	59.7866		9	1.21	0.537	0.105918	0.0470064	0.0589112	58.9112
	30	1.7	0.46	0.14881	0.0402662	0.108544	108.544		23	1.263	0.674	0.110557	0.0589987	0.0515582	51.5582		8	0.907	0.419	0.0793944	0.0366773	0.0427172	42.7172	ActD Phase 20x_Experiment 10	1	2.25	1.086	0.196954	0.0950632	0.101891	101.891		10	1.574	0.404	0.13778	0.0353642	0.102416	102.416
	31	1.267	0.665	0.110907	0.0582109	0.0526962	52.6962		24	1.21	0.51	0.105918	0.044643	0.0612747	61.2747		9	0.82	0.247	0.0717789	0.0216212	0.0501577	50.1577		2	1.646	0.797	0.144083	0.0697656	0.0743174	74.3174		11	1.675	0.576	0.146621	0.0504203	0.0962012	96.2012
	32	1.293	0.665	0.113183	0.0582109	0.0549721	54.9721		25	1.157	0.49	0.101278	0.0428923	0.058386	58.386		10	1.205	0.386	0.10548	0.0337886	0.0716913	71.6913		3	1.592	0.605	0.139356	0.0529588	0.0863973	86.3973		12	1.237	0.459	0.108281	0.0401787	0.0681024	68.1024
	33	1.303	0.315	0.114058	0.0275736	0.0864848	86.4848		26	1.052	0.57	0.0920871	0.0498951	0.042192	42.192		11	0.865	0.348	0.075718	0.0304623	0.0452557	45.2557		4	1.611	0.688	0.141019	0.0602242	0.080795	80.795		13	1.179	0.442	0.103204	0.0386906	0.0645135	64.5135
	34	1.338	0.315	0.117122	0.0275736	0.0895485	89.5485		27	1.089	0.539	0.0953259	0.0471815	0.0481444	48.1444		12	0.806	0.369	0.0705534	0.0323005	0.0382529	38.2529		5	1.449	0.626	0.126839	0.054797	0.0720415	72.0415		14	1.169	0.337	0.102329	0.0294994	0.0728293	72.8293
	35	1.291	0.469	0.113008	0.041054	0.0719539	71.9539		28	1.328	0.688	0.116247	0.0602242	0.0560225	56.0225		13	1.158	0.638	0.101366	0.0558475	0.0455183	45.5183		6	1.409	0.661	0.123337	0.0578608	0.0654763	65.4763		15	1.482	0.668	0.129727	0.0584735	0.0712537	71.2537
	36	1.243	0.469	0.108806	0.041054	0.0677523	67.7523		29	0.995	0.383	0.0870975	0.033526	0.0535716	53.5716		14	0.852	0.235	0.07458	0.0205708	0.0540092	54.0092		7	1.283	0.378	0.112308	0.0330883	0.0792194	79.2194		16	1.409	0.656	0.123337	0.0574231	0.065914	65.914
	37	1.382	0.345	0.120974	0.0301997	0.090774	90.774		30	0.938	0.667	0.082108	0.058386	0.023722	23.722		15	0.534	0.138	0.0467438	0.0120799	0.0346639	34.6639		8	1.784	0.873	0.156163	0.0764182	0.0797446	79.7446		17	1.369	0.618	0.119836	0.0540968	0.0657389	65.7389
	38	1.374	0.345	0.120273	0.0301997	0.0900737	90.0737		31	0.778	0.29	0.0681024	0.0253852	0.0427172	42.7172		16	1.219	0.556	0.106705	0.0486696	0.0580358	58.0358		9	1.498	0.873	0.131128	0.0764182	0.0547095	54.7095		18	1.412	0.476	0.1236	0.0416668	0.081933	81.933
	39	1.207	0.358	0.105655	0.0313376	0.0743174	74.3174		32	1.262	0.678	0.110469	0.0593489	0.0511206	51.1206		17	0.965	0.217	0.0844715	0.0189951	0.0654763	65.4763		10	1.488	0.734	0.130252	0.0642509	0.0660016	66.0016		19	1.793	0.456	0.156951	0.0399161	0.117035	117.035
DMSO Phase 20x_Experiment 9	1	1.347	0.822	0.11791	0.0719539	0.045956	45.956		33	1.231	0.659	0.107756	0.0576857	0.0500701	50.0701		18	1.034	0.506	0.0905114	0.0442928	0.0462186	46.2186		11	1.517	0.734	0.132791	0.0642509	0.0685401	68.5401		20	1.347	0.332	0.11791	0.0290617	0.0888482	88.8482
	2	1.226	0.674	0.107318	0.0589987	0.0483194	48.3194		34	1.716	0.856	0.15021	0.0749301	0.0752803	75.2803		19	1.067	0.485	0.0934001	0.0424546	0.0509455	50.9455		12	1.576	0.591	0.137956	0.0517333	0.0862222	86.2222		21	1.248	0.414	0.109244	0.0362396	0.0730044	73.0044
	3	1.616	0.679	0.141457	0.0594364	0.0820205	82.0205	DRB phase 20x_Experiment 9	1	1.207	0.718	0.105655	0.0628503	0.0428047	42.8047		20	1.228	0.678	0.107493	0.0593489	0.0481444	48.1444		13	1.351	0.546	0.11826	0.0477942	0.0704659	70.4659		22	1.249	0.414	0.109331	0.0362396	0.0730919	73.0919
	4	1.475	0.679	0.129114	0.0594364	0.069678	69.678		2	1.399	0.678	0.122462	0.0593489	0.0631129	63.1129	Roscovitine Phase 20x_Experiment 10	1	1.365	0.72	0.119486	0.0630254	0.0564602	56.4602		14	1.738	0.513	0.152136	0.0449056	0.107231	107.231		23	1.541	0.498	0.134892	0.0435925	0.0912992	91.2992
	5	1.673	0.489	0.146446	0.0428047	0.103642	103.642		3	0.774	0.349	0.0677523	0.0305498	0.0372025	37.2025		2	0.929	0.345	0.0813202	0.0301997	0.0511206	51.1206		15	1.608	0.55	0.140757	0.0481444	0.0926123	92.6123		24	1.488	0.521	0.130252	0.0456058	0.0846466	84.6466
	6	1.73	0.768	0.151436	0.067227	0.0842089	84.2089		4	0.748	0.163	0.0654763	0.0142682	0.0512081	51.2081		3	0.799	0.353	0.0699406	0.0308999	0.0390407	39.0407		16	1.896	1.002	0.165967	0.0877103	0.0782565	78.2565		25	1.472	0.521	0.128852	0.0456058	0.083246	83.246
	7	0.954	0.379	0.0835086	0.0331758	0.0503328	50.3328		5	0.951	0.446	0.083246	0.0390407	0.0442053	44.2053		4	0.883	0.299	0.0772936	0.026173	0.0511206	51.1206		17	1.781	0.778	0.1559	0.0681024	0.0877978	87.7978		26	1.417	0.469	0.124037	0.041054	0.0829834	82.9834
	8	1.149	0.351	0.100578	0.0307249	0.0698531	69.8531		6	1.502	0.617	0.131478	0.0540092	0.0774687	77.4687		5	0.968	0.594	0.0847341	0.0519959	0.0327382	32.7382		18	1.152	0.531	0.100841	0.0464812	0.0543594	54.3594		27	1.28	0.469	0.112045	0.041054	0.0709911	70.9911
	9	1.088	0.351	0.0952383	0.0307249	0.0645135	64.5135		7	1.232	0.581	0.107843	0.050858	0.0569854	56.9854		6	1.179	0.458	0.103204	0.0400911	0.0631129	63.1129		19	1.836	0.948	0.160715	0.0829834	0.0777313	77.7313		28	1.121	0.257	0.098127	0.0224966	0.0756304	75.6304
	10	0.918	0.434	0.0803573	0.0379903	0.042367	42.367		8	0.829	0.179	0.0725667	0.0156688	0.0568979	56.8979		7	1.119	0.539	0.0979519	0.0471815	0.0507704	50.7704		20	1.273	0.668	0.111432	0.0584735	0.0529588	52.9588		29	1.467	0.266	0.128414	0.0232844	0.10513	105.13
	11	1.08	0.304	0.094538	0.0266107	0.0679273	67.9273		9	0.974	0.214	0.0852593	0.0187325	0.0665268	66.5268		8	0.99	0.362	0.0866599	0.0316877	0.0549721	54.9721		21	1.654	0.772	0.144783	0.0675772	0.0772061	77.2061		30	1.443	0.304	0.126313	0.0266107	0.0997026	99.7026
	12	1.044	0.304	0.0913868	0.0266107	0.0647761	64.7761		10	1.147	0.443	0.100403	0.0387781	0.0616248	61.6248		9	0.704	0.367	0.0616248	0.0321254	0.0294994	29.4994		22	1.967	0.878	0.172182	0.0768559	0.0953259	95.3259		31	1.497	0.481	0.13104	0.0421044	0.0889358	88.9358
	13	1.2	0.259	0.105042	0.0226716	0.0823706	82.3706		11	1.562	0.969	0.13673	0.0848216	0.0519084	51.9084		10	0.875	0.355	0.0765933	0.031075	0.0455183	45.5183		23	1.622	0.642	0.141982	0.0561976	0.0857845	85.7845		32	1.533	0.43	0.134191	0.0376401	0.0965513	96.5513
	14	1.229	0.313	0.107581	0.0273985	0.0801823	80.1823		12	1.534	0.696	0.134279	0.0609245	0.0733545	73.3545		11	0.519	0.18	0.0454308	0.0157563	0.0296744	29.6744		24	1.903	1.022	0.16658	0.089461	0.0771185	77.1185		33	1.231	0.359	0.107756	0.0314251	0.0763307	76.3307
	15	1.186	0.3	0.103817	0.0262606	0.0775562	77.5562		13	1.576	0.954	0.137956	0.0835086	0.0544469	54.4469		12	0.853	0.46	0.0746675	0.0402662	0.0344013	34.4013									CX5461 Phase 20x_Experiment 9	1	1.271	0.209	0.111257	0.0182949	0.0929624	92.9624
	16	1.374	0.083	0.120273	0.00726542	0.113008	113.008		14	1.097	0.527	0.0960261	0.0461311	0.0498951	49.8951		13	0.844	0.39	0.0738797	0.0341387	0.039741	39.741										2	1.512	0.426	0.132353	0.03729	0.0950632	95.0632
	17	0.933	0.17	0.0816704	0.014881	0.0667894	66.7894		15	0.904	0.291	0.0791318	0.0254727	0.0536591	53.6591		14	0.874	0.31	0.0765058	0.0271359	0.0493699	49.3699										3	1.36	0.349	0.119048	0.0305498	0.0884981	88.4981
	18	0.876	0.076	0.0766809	0.00665268	0.0700282	70.0282		16	0.836	0.328	0.0731794	0.0287116	0.0444679	44.4679		15	1.076	0.721	0.0941879	0.0631129	0.031075	31.075										4	1.442	0.29	0.126226	0.0253852	0.100841	100.841
	19	0.796	0.076	0.069678	0.00665268	0.0630254	63.0254		17	0.988	0.241	0.0864848	0.021096	0.0653888	65.3888		16	1.049	0.574	0.0918244	0.0502452	0.0415792	41.5792										5	1.497	0.647	0.13104	0.0566353	0.0744049	74.4049
	20	0.913	0.246	0.0799197	0.0215337	0.058386	58.386		18	0.905	0.286	0.0792194	0.0250351	0.0541843	54.1843		17	1.136	0.505	0.09944	0.0442053	0.0552347	55.2347										6	1.556	0.647	0.136205	0.0566353	0.0795695	79.5695
	21	1.688	0.764	0.147759	0.0668769	0.0808825	80.8825		19	1.177	0.288	0.103029	0.0252101	0.0778188	77.8188		18	1.068	0.384	0.0934876	0.0336135	0.0598741	59.8741										7	1.268	0.268	0.110995	0.0234594	0.0875352	87.5352
	22	1.858	0.764	0.16264	0.0668769	0.0957635	95.7635		20	1.026	0.553	0.0898111	0.048407	0.0414042	41.4042		19	0.866	0.281	0.0758055	0.0245974	0.0512081	51.2081										8	1.117	0.265	0.0977768	0.0231968	0.07458	74.58
	23	1.519	0.437	0.132966	0.0382529	0.0947131	94.7131		21	1.092	0.561	0.0955885	0.0491073	0.0464812	46.4812		20	0.876	0.436	0.0766809	0.0381654	0.0385155	38.5155										9	1.222	0.216	0.106968	0.0189076	0.0880604	88.0604
	24	1.474	0.437	0.129027	0.0382529	0.090774	90.774		22	0.926	0.491	0.0810576	0.0429798	0.0380778	38.0778		21	1.012	0.576	0.0885856	0.0504203	0.0381654	38.1654										10	0.905	0.213	0.0792194	0.018645	0.0605744	60.5744
	25	1.308	0.478	0.114496	0.0418418	0.0726542	72.6542		23	1.084	0.712	0.0948882	0.0623251	0.0325631	32.5631		22	0.93	0.474	0.0814078	0.0414917	0.0399161	39.9161										11	1.685	0.438	0.147497	0.0383404	0.109156	109.156
	26	1.446	0.455	0.126576	0.0398285	0.0867474	86.7474		24	1.034	0.536	0.0905114	0.0469189	0.0435925	43.5925		23	0.848	0.437	0.0742299	0.0382529	0.035977	35.977										12	1.335	0.46	0.11686	0.0402662	0.0765933	76.5933
	27	1.203	0.455	0.105305	0.0398285	0.0654763	65.4763		25	1.037	0.474	0.090774	0.0414917	0.0492823	49.2823		24	0.625	0.199	0.0547095	0.0174195	0.03729	37.29										13	1.16	0.516	0.101541	0.0451682	0.0563727	56.3727
	28	1.162	0.235	0.101716	0.0205708	0.0811451	81.1451		26	1.638	1.06	0.143383	0.0927873	0.0505954	50.5954		25	0.875	0.394	0.0765933	0.0344889	0.0421044	42.1044										14	1.287	0.299	0.112658	0.026173	0.0864848	86.4848
	29	1.055	0.291	0.0923497	0.0254727	0.0668769	66.8769		27	1.422	0.603	0.124475	0.0527837	0.0716913	71.6913		26	0.837	0.484	0.073267	0.042367	0.0308999	30.8999										15	1.4	0.299	0.122549	0.026173	0.0963763	96.3763
	30	1.039	0.326	0.0909491	0.0285365	0.0624126	62.4126		28	0.914	0.487	0.0800072	0.0426297	0.0373775	37.3775		27	0.911	0.271	0.0797446	0.023722	0.0560225	56.0225										16	1.528	0.364	0.133754	0.0318628	0.101891	101.891
	31	0.957	0.326	0.0837712	0.0285365	0.0552347	55.2347		29	1.295	0.619	0.113358	0.0541843	0.0591738	59.1738		28	0.817	0.417	0.0715163	0.0365022	0.0350141	35.0141										17	1.177	0.337	0.103029	0.0294994	0.0735296	73.5296
	32	0.871	0.296	0.0762432	0.0259104	0.0503328	50.3328		30	1.474	0.705	0.129027	0.0617123	0.0673146	67.3146		29	0.937	0.345	0.0820205	0.0301997	0.0518208	51.8208										18	1.657	0.417	0.145046	0.0365022	0.108544	108.544
	33	0.765	0.296	0.0669644	0.0259104	0.041054	41.054		31	1.51	0.791	0.132178	0.0692404	0.0629378	62.9378		30	0.868	0.469	0.0759806	0.041054	0.0349266	34.9266										19	1.235	0.326	0.108106	0.0285365	0.0795695	79.5695
	34	0.811	0.296	0.0709911	0.0259104	0.0450806	45.0806	DRB phase 20x_Experiment 10	1	1.354	0.599	0.118523	0.0524336	0.0660891	66.0891		31	1.042	0.561	0.0912117	0.0491073	0.0421044	42.1044										20	1.241	0.326	0.108631	0.0285365	0.0800947	80.0947
	35	1.11	0.307	0.0971641	0.0268733	0.0702908	70.2908		2	0.896	0.505	0.0784316	0.0442053	0.0342263	34.2263		32	0.881	0.273	0.0771185	0.0238971	0.0532214	53.2214										21	1.689	0.677	0.147847	0.0592613	0.0885856	88.5856
	36	1.324	0.445	0.115897	0.0389532	0.0769435	76.9435		3	1.014	0.285	0.0887607	0.0249475	0.0638132	63.8132		33	1.274	0.561	0.11152	0.0491073	0.0624126	62.4126										22	1.414	0.608	0.123775	0.0532214	0.0705534	70.5534
	37	1.253	0.563	0.109682	0.0492823	0.0603993	60.3993		4	1.16	0.441	0.101541	0.038603	0.0629378	62.9378																		23	1.365	0.608	0.119486	0.0532214	0.0662642	66.2642
	38	1.158	0.563	0.101366	0.0492823	0.0520835	52.0835		5	0.924	0.43	0.0808825	0.0376401	0.0432424	43.2424																		24	1.381	0.615	0.120886	0.0538342	0.067052	67.052
	39	1.11	0.563	0.0971641	0.0492823	0.0478818	47.8818		6	1.104	0.604	0.0966389	0.0528713	0.0437676	43.7676																		25	1.334	0.657	0.116772	0.0575106	0.0592613	59.2613
	40	1.638	0.678	0.143383	0.0593489	0.0840338	84.0338		7	1.484	0.894	0.129902	0.0782565	0.0516458	51.6458																		26	1.315	0.635	0.115109	0.0555849	0.0595239	59.5239
DMSO Phase 20x_Experiment 10	1	1.782	0.76	0.155988	0.0665268	0.089461	89.461		8	1.502	0.839	0.131478	0.073442	0.0580358	58.0358																		27	1.258	0.421	0.110119	0.0368523	0.073267	73.267
	2	1.506	0.76	0.131828	0.0665268	0.0653013	65.3013		9	1.078	0.455	0.094363	0.0398285	0.0545344	54.5344																		28	1.2	0.299	0.105042	0.026173	0.0788692	78.8692
	3	2.016	0.478	0.176471	0.0418418	0.134629	134.629		10	1.019	0.209	0.0891984	0.0182949	0.0709035	70.9035																		29	1.471	0.585	0.128764	0.0512081	0.0775562	77.5562
	4	1.618	0.478	0.141632	0.0418418	0.0997901	99.7901		11	0.824	0.223	0.072129	0.0195204	0.0526087	52.6087																		30	1.877	0.567	0.164304	0.0496325	0.114671	114.671
	5	1.18	0.757	0.103292	0.0662642	0.0370274	37.0274		12	1.258	0.393	0.110119	0.0344013	0.075718	75.718																		31	1.473	0.578	0.128939	0.0505954	0.078344	78.344
	6	1.162	0.757	0.101716	0.0662642	0.0354518	35.4518		13	0.814	0.297	0.0712537	0.025998	0.0452557	45.2557																		32	1.767	0.832	0.154675	0.0728293	0.0818454	81.8454
	7	1.283	0.432	0.112308	0.0378152	0.0744925	74.4925		14	0.958	0.313	0.0838587	0.0273985	0.0564602	56.4602																	CX5461 Phase 20x_Experiment 10	1	1.691	0.783	0.148022	0.0685401	0.079482	79.482
	8	0.919	0.286	0.0804449	0.0250351	0.0554098	55.4098		15	0.803	0.085	0.0702908	0.00744049	0.0628503	62.8503																		2	1.392	0.581	0.121849	0.050858	0.0709911	70.9911
	9	1.795	0.678	0.157126	0.0593489	0.0977768	97.7768		16	1.17	0.548	0.102416	0.0479693	0.0544469	54.4469																		3	1.681	0.719	0.147147	0.0629378	0.0842089	84.2089
	10	1.259	0.47	0.110207	0.0411416	0.0690653	69.0653		17	0.787	0.276	0.0688902	0.0241597	0.0447305	44.7305																		4	1.908	0.755	0.167017	0.0660891	0.100928	100.928
	11	1.166	0.113	0.102066	0.00989148	0.0921746	92.1746		18	0.67	0.212	0.0586486	0.0185575	0.0400911	40.0911																		5	1.707	0.67	0.149423	0.0586486	0.090774	90.774
	12	1.253	0.347	0.109682	0.0303747	0.0793069	79.3069		19	0.823	0.247	0.0720415	0.0216212	0.0504203	50.4203																		6	2.102	0.749	0.183999	0.0655639	0.118435	118.435
	13	1.225	0.399	0.107231	0.0349266	0.0723041	72.3041		20	0.617	0.129	0.0540092	0.011292	0.0427172	42.7172																		7	1.408	0.579	0.12325	0.0506829	0.0725667	72.5667
	14	1.145	0.371	0.100228	0.0324756	0.0677523	67.7523		21	1.031	0.225	0.0902488	0.0196954	0.0705534	70.5534																		8	0.987	0.369	0.0863973	0.0323005	0.0540968	54.0968
	15	1.656	0.615	0.144958	0.0538342	0.0911242	91.1242		22	1.217	0.782	0.10653	0.0684525	0.0380778	38.0778																		9	1.113	0.376	0.0974267	0.0329132	0.0645135	64.5135
	16	1.204	0.314	0.105392	0.0274861	0.0779063	77.9063		23	0.708	0.221	0.0619749	0.0193453	0.0426297	42.6297																		10	1.257	0.482	0.110032	0.042192	0.0678398	67.8398
	17	1.366	0.567	0.119573	0.0496325	0.0699406	69.9406		24	1.221	0.604	0.106881	0.0528713	0.0540092	54.0092																		11	1.452	0.815	0.127101	0.0713412	0.0557599	55.7599
	18	0.831	0.414	0.0727418	0.0362396	0.0365022	36.5022		25	1.08	0.214	0.094538	0.0187325	0.0758055	75.8055																		12	1.497	0.464	0.13104	0.0406163	0.0904239	90.4239
	19	0.88	0.414	0.077031	0.0362396	0.0407914	40.7914		26	0.781	0.452	0.068365	0.0395659	0.0287991	28.7991																		13	1.598	0.491	0.139881	0.0429798	0.0969015	96.9015
	20	1.914	0.287	0.167542	0.0251226	0.14242	142.42		27	1.277	0.722	0.111782	0.0632004	0.048582	48.582																		14	1.262	0.438	0.110469	0.0383404	0.072129	72.129
	21	1.348	0.557	0.117997	0.0487571	0.0692404	69.2404		28	1.284	0.655	0.112395	0.0573356	0.0550597	55.0597																		15	1.618	0.619	0.141632	0.0541843	0.0874477	87.4477
	22	1.615	0.597	0.141369	0.0522585	0.0891109	89.1109		29	0.97	0.326	0.0849092	0.0285365	0.0563727	56.3727																		16	1.214	0.619	0.106268	0.0541843	0.0520835	52.0835
	23	1.982	0.731	0.173495	0.0639882	0.109507	109.507		30	1.087	0.345	0.0951508	0.0301997	0.0649511	64.9511																		17	1.237	0.403	0.108281	0.0352767	0.0730044	73.0044
	24	1.231	0.734	0.107756	0.0642509	0.043505	43.505		31	1.019	0.325	0.0891984	0.0284489	0.0607494	60.7494																		18	1.373	0.37	0.120186	0.032388	0.0877978	87.7978
	25	1.12	0.734	0.0980394	0.0642509	0.0337886	33.7886		32	1.232	0.393	0.107843	0.0344013	0.073442	73.442																		19	1.263	0.411	0.110557	0.035977	0.07458	74.58
	26	1.224	0.507	0.107143	0.0443804	0.0627628	62.7628		33	1.174	0.7	0.102766	0.0612747	0.0414917	41.4917																		20	1.968	0.733	0.172269	0.0641633	0.108106	108.106
	27	1.172	0.311	0.102591	0.0272235	0.0753678	75.3678		34	1.166	0.451	0.102066	0.0394784	0.0625877	62.5877																		21	1.305	0.208	0.114233	0.0182073	0.0960261	96.0261
									35	1.081	0.61	0.0946256	0.0533965	0.0412291	41.2291																		22	1.553	0.553	0.135942	0.048407	0.0875352	87.5352
									36	1.029	0.695	0.0900737	0.060837	0.0292368	29.2368																		23	1.567	0.296	0.137168	0.0259104	0.111257	111.257
									37	1.541	0.94	0.134892	0.0822831	0.0526087	52.6087																		24	1.624	0.559	0.142157	0.0489322	0.093225	93.225
																																	25	1.758	0.559	0.153887	0.0489322	0.104955	104.955
																																	26	1.517	0.261	0.132791	0.0228467	0.109944	109.944
																																	27	2.065	0.643	0.18076	0.0562851	0.124475	124.475
																																	28	1.035	0.182	0.090599	0.0159314	0.0746675	74.6675
																																	29	1.993	0.716	0.174458	0.0626752	0.111782	111.782
																																	30	1.801	0.678	0.157651	0.0593489	0.0983021	98.3021
																																	31	2.038	0.972	0.178397	0.0850842	0.0933125	93.3125
																																	32	1.509	0.734	0.132091	0.0642509	0.0678398	67.8398
																																	33	1.4	0.678	0.122549	0.0593489	0.0632004	63.2004
																																	34	1.469	0.678	0.128589	0.0593489	0.0692404	69.2404
																																	35	1.492	0.695	0.130603	0.060837	0.0697656	69.7656
