# Supplementary material for: Detecting material state changes in the nucleolus by label-free digital holographic microscopy
Source: EMBO Rep. 2024 Apr 23;25(6):2786–811. doi: 10.1038/s44319-024-00134-5 (PMC11169520; doi:10.1038/s44319-024-00134-5)
Supplement: Supplementary file 6 — Source data Fig. 3 [file 44319_2024_134_MOESM6_ESM.zip › Zorbas et al 2024_Source data_FIG 3/FIG3E/Quantification of nucleolar optical thickness depletion.xlsx]

## Sheet: nucleolar optical thickness
SCR							uL5							uL18
	Mean Phase Shift		OPL		∆ OPL (µm)	∆ OPL (nm)		Mean Phase Shift		OPL		∆ OPL (µm)	∆ OPL (nm)		Mean Phase Shift		OPL		∆ OPL (µm)	∆ OPL (nm)
	Nucleolus	Nucleus	Nucleolus	Nucleus				Nucleolus	Nucleus	Nucleolus	Nucleus				Nucleolus	Nucleus	Nucleolus	Nucleus
SCR_Experiment 1	1.101	0.266	0.0963763	0.0232844	0.0730919	73.0919	uL5_Experiment 1	1.296	0.74	0.113446	0.0647761	0.0486696	48.6696	uL18_Experiment 1	1.157	0.514	0.101278	0.0449931	0.0562851	56.2851
	1.119	0.266	0.0979519	0.0232844	0.0746675	74.6675		1.64	1.098	0.143558	0.0961137	0.0474441	47.4441		1.478	0.897	0.129377	0.0785191	0.050858	50.858
	1.428	0.600	0.125	0.0525211	0.0724792	72.4792		1.778	1.098	0.155638	0.0961137	0.0595239	59.5239		1.137	0.669	0.0995275	0.0585611	0.0409665	40.9665
	1.037	0.478	0.090774	0.0418418	0.0489322	48.9322		0.998	0.657	0.0873601	0.0575106	0.0298495	29.8495		1.469	0.634	0.128589	0.0554973	0.0730919	73.0919
	0.875	0.478	0.0765933	0.0418418	0.0347515	34.7515		0.949	0.714	0.0830709	0.0625001	0.0205708	20.5708		1.078	0.636	0.094363	0.0556724	0.0386906	38.6906
	0.863	0.467	0.0755429	0.0408789	0.0346639	34.6639		1.535	0.982	0.134367	0.0859596	0.048407	48.407		1.061	0.586	0.0928749	0.0512956	0.0415792	41.5792
	0.989	0.467	0.0865723	0.0408789	0.0456934	45.6934		1.676	0.982	0.146709	0.0859596	0.0607494	60.7494		1.094	0.586	0.0957635	0.0512956	0.0444679	44.4679
	1.410	0.422	0.123425	0.0369399	0.0864848	86.4848		1.466	1.04	0.128327	0.0910366	0.03729	37.29		1.245	0.719	0.108981	0.0629378	0.0460435	46.0435
	1.369	0.422	0.119836	0.0369399	0.0828959	82.8959		1.369	0.968	0.119836	0.0847341	0.0351016	35.1016		1.459	0.912	0.127714	0.0798321	0.0478818	47.8818
	0.990	0.389	0.0866599	0.0340512	0.0526087	52.6087		1.47	0.965	0.128677	0.0844715	0.0442053	44.2053		1.046	0.43	0.0915618	0.0376401	0.0539217	53.9217
	1.068	0.389	0.0934876	0.0340512	0.0594364	59.4364		1.153	0.534	0.100928	0.0467438	0.0541843	54.1843		0.93	0.469	0.0814078	0.041054	0.0403537	40.3537
	1.361	0.613	0.119135	0.0536591	0.0654763	65.4763		0.885	0.534	0.0774687	0.0467438	0.0307249	30.7249		1.309	0.741	0.114584	0.0648636	0.04972	49.72
	1.252	0.613	0.109594	0.0536591	0.055935	55.935		0.586	0.147	0.0512956	0.0128677	0.038428	38.428		1.232	0.741	0.107843	0.0648636	0.0429798	42.9798
	1.173	0.613	0.102679	0.0536591	0.0490197	49.0197		0.591	0.147	0.0517333	0.0128677	0.0388656	38.8656		1.434	0.746	0.125526	0.0653013	0.0602242	60.2242
	0.869	0.281	0.0760681	0.0245974	0.0514707	51.4707		0.627	0.258	0.0548846	0.0225841	0.0323005	32.3005		1.66	0.746	0.145308	0.0653013	0.0800072	80.0072
	0.871	0.281	0.0762432	0.0245974	0.0516458	51.6458		0.632	0.207	0.0553223	0.0181198	0.0372025	37.2025		1.078	0.518	0.094363	0.0453432	0.0490197	49.0197
	0.743	0.281	0.0650387	0.0245974	0.0404413	40.4413		0.6	0.207	0.0525211	0.0181198	0.0344013	34.4013		1.101	0.518	0.0963763	0.0453432	0.051033	51.033
	1.229	0.496	0.107581	0.0434175	0.0641633	64.1633		0.922	0.313	0.0807075	0.0273985	0.0533089	53.3089		1.352	0.756	0.118348	0.0661766	0.052171	52.171
	1.256	0.496	0.109944	0.0434175	0.0665268	66.5268		1.412	0.732	0.1236	0.0640758	0.0595239	59.5239		0.988	0.756	0.0864848	0.0661766	0.0203082	20.3082
	0.781	0.152	0.068365	0.0133054	0.0550597	55.0597		0.76	0.363	0.0665268	0.0317753	0.0347515	34.7515		1.391	0.837	0.121761	0.073267	0.0484945	48.4945
	0.867	0.313	0.075893	0.0273985	0.0484945	48.4945		1	0.511	0.0875352	0.0447305	0.0428047	42.8047		1.254	0.662	0.109769	0.0579483	0.0518208	51.8208
	0.830	0.313	0.0726542	0.0273985	0.0452557	45.2557		1.122	0.579	0.0982145	0.0506829	0.0475316	47.5316		1.187	0.64	0.103904	0.0560225	0.0478818	47.8818
	1.165	0.661	0.101979	0.0578608	0.0441178	44.1178		1.201	0.64	0.10513	0.0560225	0.0491073	49.1073	uL18_Experiment 2	1.069	0.504	0.0935751	0.0441178	0.0494574	49.4574
	0.754	0.217	0.0660016	0.0189951	0.0470064	47.0064		1.248	0.908	0.109244	0.079482	0.029762	29.762		1.529	0.871	0.133841	0.0762432	0.0575982	57.5982
	1.378	0.661	0.120624	0.0578608	0.0627628	62.7628		0.842	0.398	0.0737047	0.034839	0.0388656	38.8656		1.324	0.815	0.115897	0.0713412	0.0445554	44.5554
	1.192	0.507	0.104342	0.0443804	0.0599616	59.9616		1.034	0.549	0.0905114	0.0480568	0.0424546	42.4546		1.227	0.786	0.107406	0.0688027	0.038603	38.603
	1.065	0.199	0.093225	0.0174195	0.0758055	75.8055		0.639	0.363	0.055935	0.0317753	0.0241597	24.1597		1.111	0.786	0.0972516	0.0688027	0.0284489	28.4489
	1.138	0.199	0.0996151	0.0174195	0.0821956	82.1956	uL5_Experiment 2	0.917	0.601	0.0802698	0.0526087	0.0276611	27.6611		1.159	0.504	0.101453	0.0441178	0.0573356	57.3356
	1.536	0.600	0.134454	0.0525211	0.081933	81.933		1.087	0.726	0.0951508	0.0635506	0.0316002	31.6002		1.002	0.512	0.0877103	0.044818	0.0428923	42.8923
	1.309	0.600	0.114584	0.0525211	0.0620625	62.0625		1.161	0.783	0.101628	0.0685401	0.0330883	33.0883		1.414	0.895	0.123775	0.078344	0.0454308	45.4308
	1.385	0.527	0.121236	0.0461311	0.0751052	75.1052		0.948	0.763	0.0829834	0.0667894	0.016194	16.194		1.362	0.895	0.119223	0.078344	0.0408789	40.8789
	1.452	0.527	0.127101	0.0461311	0.0809701	80.9701		0.921	0.613	0.0806199	0.0536591	0.0269608	26.9608		0.991	0.342	0.0867474	0.029937	0.0568104	56.8104
	1.337	0.527	0.117035	0.0461311	0.0709035	70.9035		0.972	0.663	0.0850842	0.0580358	0.0270484	27.0484		0.867	0.342	0.075893	0.029937	0.045956	45.956
	1.462	0.814	0.127976	0.0712537	0.0567228	56.7228		1.11	0.78	0.0971641	0.0682775	0.0288866	28.8866		1.28	0.679	0.112045	0.0594364	0.0526087	52.6087
	1.516	0.814	0.132703	0.0712537	0.0614497	61.4497		0.836	0.505	0.0731794	0.0442053	0.0289742	28.9742		1.306	0.481	0.114321	0.0421044	0.0722166	72.2166
	1.031	0.223	0.0902488	0.0195204	0.0707285	70.7285		1.038	0.726	0.0908616	0.0635506	0.027311	27.311		0.997	0.481	0.0872726	0.0421044	0.0451682	45.1682
SCR_Experiment 2	1.570	0.790	0.13743	0.0691528	0.0682775	68.2775		1.447	0.748	0.126663	0.0654763	0.0611871	61.1871		1.951	0.453	0.170781	0.0396535	0.131128	131.128
	1.524	0.863	0.133404	0.0755429	0.0578608	57.8608		1.645	0.969	0.143995	0.0848216	0.0591738	59.1738		0.834	0.397	0.0730044	0.0347515	0.0382529	38.2529
	1.201	0.568	0.10513	0.04972	0.0554098	55.4098		1.434	0.969	0.125526	0.0848216	0.0407039	40.7039		1.243	0.8	0.108806	0.0700282	0.0387781	38.7781
	1.452	0.924	0.127101	0.0808825	0.0462186	46.2186		1.515	0.912	0.132616	0.0798321	0.0527837	52.7837		1.054	0.585	0.0922621	0.0512081	0.041054	41.054
	1.717	0.717	0.150298	0.0627628	0.0875352	87.5352		1.67	1.067	0.146184	0.0934001	0.0527837	52.7837		0.736	0.422	0.0644259	0.0369399	0.0274861	27.4861
	1.596	0.837	0.139706	0.073267	0.0664392	66.4392		1.027	0.532	0.0898987	0.0465687	0.0433299	43.3299		0.753	0.422	0.065914	0.0369399	0.0289742	28.9742
	1.792	1.000	0.156863	0.0875352	0.0693279	69.3279		0.99	0.6	0.0866599	0.0525211	0.0341387	34.1387		0.941	0.458	0.0823706	0.0400911	0.0422795	42.2795
	1.242	0.719	0.108719	0.0629378	0.0457809	45.7809		1.651	0.877	0.144521	0.0767684	0.0677523	67.7523		1.555	0.771	0.136117	0.0674897	0.0686276	68.6276
	1.437	0.669	0.125788	0.0585611	0.067227	67.227		1.201	0.721	0.10513	0.0631129	0.0420169	42.0169		1.591	0.771	0.139269	0.0674897	0.0717789	71.7789
	1.249	0.669	0.109331	0.0585611	0.0507704	50.7704		1.641	0.917	0.143645	0.0802698	0.0633755	63.3755		1.384	0.717	0.121149	0.0627628	0.058386	58.386
	1.278	0.669	0.11187	0.0585611	0.0533089	53.3089		1.53	1.084	0.133929	0.0948882	0.0390407	39.0407		1.484	0.717	0.129902	0.0627628	0.0671395	67.1395
	1.185	0.701	0.103729	0.0613622	0.042367	42.367		1.151	0.769	0.100753	0.0673146	0.0334385	33.4385		0.902	0.34	0.0789568	0.029762	0.0491948	49.1948
	0.809	0.223	0.070816	0.0195204	0.0512956	51.2956	uL5_Experiment 3	1.409	0.918	0.123337	0.0803573	0.0429798	42.9798	uL18_Experiment 3	0.77	0.513	0.0674021	0.0449056	0.0224966	22.4966
	0.883	0.175	0.0772936	0.0153187	0.0619749	61.9749		1.185	0.846	0.103729	0.0740548	0.0296744	29.6744		0.821	0.572	0.0718664	0.0500701	0.0217963	21.7963
	0.832	0.175	0.0728293	0.0153187	0.0575106	57.5106		1.344	0.846	0.117647	0.0740548	0.0435925	43.5925		1.226	0.8	0.107318	0.0700282	0.03729	37.29
	1.123	0.405	0.0983021	0.0354518	0.0628503	62.8503		1.445	0.924	0.126488	0.0808825	0.0456058	45.6058		0.859	0.544	0.0751928	0.0476192	0.0275736	27.5736
	0.986	0.405	0.0863097	0.0354518	0.050858	50.858		1.308	0.801	0.114496	0.0701157	0.0443804	44.3804		1.264	0.63	0.110645	0.0551472	0.0554973	55.4973
	1.078	0.256	0.094363	0.022409	0.0719539	71.9539		0.941	0.69	0.0823706	0.0603993	0.0219713	21.9713		1.296	0.63	0.113446	0.0551472	0.0582985	58.2985
	0.817	0.307	0.0715163	0.0268733	0.044643	44.643		1.056	0.666	0.0924372	0.0582985	0.0341387	34.1387		0.839	0.564	0.073442	0.0493699	0.0240722	24.0722
	1.115	0.362	0.0976018	0.0316877	0.065914	65.914		1.041	0.666	0.0911242	0.0582985	0.0328257	32.8257		0.856	0.564	0.0749301	0.0493699	0.0255603	25.5603
	0.964	0.337	0.084384	0.0294994	0.0548846	54.8846		0.795	0.43	0.0695905	0.0376401	0.0319504	31.9504		0.911	0.474	0.0797446	0.0414917	0.0382529	38.2529
	0.783	0.337	0.0685401	0.0294994	0.0390407	39.0407		1.001	0.43	0.0876228	0.0376401	0.0499826	49.9826		0.739	0.474	0.0646885	0.0414917	0.0231968	23.1968
	0.807	0.203	0.0706409	0.0177696	0.0528713	52.8713		0.987	0.625	0.0863973	0.0547095	0.0316877	31.6877		1.111	0.672	0.0972516	0.0588237	0.038428	38.428
	1.010	0.117	0.0884106	0.0102416	0.078169	78.169		1.052	0.733	0.0920871	0.0641633	0.0279237	27.9237		1.303	0.788	0.114058	0.0689778	0.0450806	45.0806
	0.689	0.129	0.0603118	0.011292	0.0490197	49.0197		1.031	0.733	0.0902488	0.0641633	0.0260855	26.0855		1.719	0.804	0.150473	0.0703783	0.0800947	80.0947
	1.223	0.559	0.107056	0.0489322	0.0581234	58.1234		0.984	0.637	0.0861347	0.0557599	0.0303747	30.3747		1.418	0.678	0.124125	0.0593489	0.0647761	64.7761
	0.851	0.375	0.0744925	0.0328257	0.0416668	41.6668		0.916	0.637	0.0801823	0.0557599	0.0244223	24.4223		1.631	0.752	0.14277	0.0658265	0.0769435	76.9435
	0.952	0.375	0.0833335	0.0328257	0.0505078	50.5078		1.269	0.744	0.111082	0.0651262	0.045956	45.956		1.369	0.571	0.119836	0.0499826	0.0698531	69.8531
	0.863	0.324	0.0755429	0.0283614	0.0471815	47.1815		1.401	0.834	0.122637	0.0730044	0.0496325	49.6325		1.628	0.871	0.142507	0.0762432	0.0662642	66.2642
	1.101	0.559	0.0963763	0.0489322	0.0474441	47.4441		1.31	0.834	0.114671	0.0730044	0.0416668	41.6668		1.93	1.332	0.168943	0.116597	0.0523461	52.3461
	0.984	0.342	0.0861347	0.029937	0.0561976	56.1976		0.587	0.201	0.0513832	0.0175946	0.0337886	33.7886	uL18_Experiment 4	1.3	0.75	0.113796	0.0656514	0.0481444	48.1444
	0.846	0.342	0.0740548	0.029937	0.0441178	44.1178		1.252	0.501	0.109594	0.0438551	0.0657389	65.7389		1.258	0.75	0.110119	0.0656514	0.0444679	44.4679
	1.199	0.464	0.104955	0.0406163	0.0643384	64.3384		1.493	0.769	0.13069	0.0673146	0.0633755	63.3755		0.951	0.542	0.083246	0.0474441	0.0358019	35.8019
	1.170	0.464	0.102416	0.0406163	0.0617999	61.7999		1.092	0.642	0.0955885	0.0561976	0.0393908	39.3908		1.382	0.531	0.120974	0.0464812	0.0744925	74.4925
	1.498	0.626	0.131128	0.054797	0.0763307	76.3307	uL5_Experiment 4	1.304	0.747	0.114146	0.0653888	0.0487571	48.7571		1.049	0.542	0.0918244	0.0474441	0.0443804	44.3804
	0.853	0.256	0.0746675	0.022409	0.0522585	52.2585		1.167	0.756	0.102154	0.0661766	0.035977	35.977		1.072	0.484	0.0938378	0.042367	0.0514707	51.4707
	1.026	0.514	0.0898111	0.0449931	0.044818	44.818		1.077	0.655	0.0942754	0.0573356	0.0369399	36.9399		1.186	0.764	0.103817	0.0668769	0.0369399	36.9399
SCR_Experiment 3	0.839	0.410	0.073442	0.0358894	0.0375526	37.5526		1.064	0.456	0.0931375	0.0399161	0.0532214	53.2214		0.981	0.637	0.085872	0.0557599	0.0301121	30.1121
	1.024	0.701	0.0896361	0.0613622	0.0282739	28.2739		1.315	0.808	0.115109	0.0707285	0.0443804	44.3804		1.071	0.465	0.0937502	0.0407039	0.0530463	53.0463
	1.170	0.701	0.102416	0.0613622	0.041054	41.054		1.318	0.882	0.115371	0.0772061	0.0381654	38.1654		0.911	0.452	0.0797446	0.0395659	0.0401787	40.1787
	1.340	0.701	0.117297	0.0613622	0.055935	55.935		1.043	0.685	0.0912992	0.0599616	0.0313376	31.3376		0.583	0.339	0.051033	0.0296744	0.0213586	21.3586
	1.887	0.603	0.165179	0.0527837	0.112395	112.395		1.328	0.842	0.116247	0.0737047	0.0425421	42.5421		0.85	0.411	0.0744049	0.035977	0.038428	38.428
	1.684	0.715	0.147409	0.0625877	0.0848216	84.8216		1.693	1.182	0.148197	0.103467	0.0447305	44.7305		0.779	0.411	0.0681899	0.035977	0.032213	32.213
	1.449	0.617	0.126839	0.0540092	0.0728293	72.8293		0.987	0.542	0.0863973	0.0474441	0.0389532	38.9532		1.358	0.706	0.118873	0.0617999	0.057073	57.073
	1.456	0.622	0.127451	0.0544469	0.0730044	73.0044		1.18	0.623	0.103292	0.0545344	0.0487571	48.7571		0.93	0.706	0.0814078	0.0617999	0.0196079	19.6079
	1.279	0.537	0.111958	0.0470064	0.0649511	64.9511		1.7	1.008	0.14881	0.0882355	0.0605744	60.5744		1.146	0.498	0.100315	0.0435925	0.0567228	56.7228
	1.187	0.537	0.103904	0.0470064	0.0568979	56.8979		1.715	0.939	0.150123	0.0821956	0.0679273	67.9273		1.034	0.498	0.0905114	0.0435925	0.0469189	46.9189
	1.825	0.761	0.159752	0.0666143	0.0931375	93.1375		1.081	0.753	0.0946256	0.065914	0.0287116	28.7116		1.227	0.623	0.107406	0.0545344	0.0528713	52.8713
	1.429	0.761	0.125088	0.0666143	0.0584735	58.4735		1.782	0.974	0.155988	0.0852593	0.0707285	70.7285		0.914	0.623	0.0800072	0.0545344	0.0254727	25.4727
	1.293	0.354	0.113183	0.0309875	0.0821956	82.1956		1.103	0.389	0.0965513	0.0340512	0.0625001	62.5001		1.228	0.368	0.107493	0.032213	0.0752803	75.2803
	1.934	0.832	0.169293	0.0728293	0.0964638	96.4638		0.984	0.508	0.0861347	0.0444679	0.0416668	41.6668		1.19	0.368	0.104167	0.032213	0.0719539	71.9539
	1.324	0.429	0.115897	0.0375526	0.078344	78.344		0.62	0.508	0.0542718	0.0444679	0.00980394	9.80394		0.965	0.445	0.0844715	0.0389532	0.0455183	45.5183
	1.642	0.566	0.143733	0.0495449	0.0941879	94.1879		1.157	0.482	0.101278	0.042192	0.0590863	59.0863		1.226	0.855	0.107318	0.0748426	0.0324756	32.4756
	1.433	0.503	0.125438	0.0440302	0.0814078	81.4078		0.922	0.482	0.0807075	0.042192	0.0385155	38.5155		1.111	0.578	0.0972516	0.0505954	0.0466563	46.6563
	1.356	0.592	0.118698	0.0518208	0.0668769	66.8769		0.976	0.426	0.0854344	0.03729	0.0481444	48.1444		0.862	0.501	0.0754554	0.0438551	0.0316002	31.6002
	1.487	0.528	0.130165	0.0462186	0.0839463	83.9463		0.771	0.426	0.0674897	0.03729	0.0301997	30.1997	uL18_Experiment 5	1.085	0.47	0.0949757	0.0411416	0.0538342	53.8342
	1.258	0.345	0.110119	0.0301997	0.0799197	79.9197		1.152	0.584	0.100841	0.0511206	0.04972	49.72		1.201	0.486	0.10513	0.0425421	0.0625877	62.5877
SCR_Experiment 4	1.541	0.575	0.134892	0.0503328	0.084559	84.559		0.928	0.584	0.0812327	0.0511206	0.0301121	30.1121		0.91	0.486	0.079657	0.0425421	0.0371149	37.1149
	1.425	0.575	0.124738	0.0503328	0.0744049	74.4049		1.039	0.657	0.0909491	0.0575106	0.0334385	33.4385		1.287	0.633	0.112658	0.0554098	0.057248	57.248
	1.320	0.391	0.115546	0.0342263	0.0813202	81.3202		0.756	0.657	0.0661766	0.0575106	0.00866599	8.66599		1.151	0.669	0.100753	0.0585611	0.042192	42.192
	1.268	0.391	0.110995	0.0342263	0.0767684	76.7684		1.004	0.567	0.0878854	0.0496325	0.0382529	38.2529		0.812	0.335	0.0710786	0.0293243	0.0417543	41.7543
	1.256	0.393	0.109944	0.0344013	0.0755429	75.5429		1.149	0.644	0.100578	0.0563727	0.0442053	44.2053		0.874	0.335	0.0765058	0.0293243	0.0471815	47.1815
	1.716	0.874	0.15021	0.0765058	0.0737047	73.7047		1.525	0.793	0.133491	0.0694154	0.0640758	64.0758		0.993	0.603	0.0869225	0.0527837	0.0341387	34.1387
	1.634	0.874	0.143033	0.0765058	0.0665268	66.5268		1.132	0.588	0.0990899	0.0514707	0.0476192	47.6192		0.929	0.603	0.0813202	0.0527837	0.0285365	28.5365
	1.815	0.874	0.158876	0.0765058	0.0823706	82.3706		1.11	0.588	0.0971641	0.0514707	0.0456934	45.6934		1.007	0.466	0.088148	0.0407914	0.0473566	47.3566
	1.648	0.579	0.144258	0.0506829	0.0935751	93.5751		1.312	1.034	0.114846	0.0905114	0.0243348	24.3348		0.922	0.369	0.0807075	0.0323005	0.048407	48.407
	1.201	0.579	0.10513	0.0506829	0.0544469	54.4469	uL5_Experiment 5	1.312	0.658	0.114846	0.0575982	0.057248	57.248		0.795	0.369	0.0695905	0.0323005	0.03729	37.29
	1.765	0.579	0.1545	0.0506829	0.103817	103.817		1.332	0.53	0.116597	0.0463937	0.0702032	70.2032		1.059	0.32	0.0926998	0.0280113	0.0646885	64.6885
	1.110	0.329	0.0971641	0.0287991	0.068365	68.365		0.675	0.469	0.0590863	0.041054	0.0180323	18.0323		0.758	0.32	0.0663517	0.0280113	0.0383404	38.3404
	0.915	0.329	0.0800947	0.0287991	0.0512956	51.2956		0.942	0.54	0.0824582	0.047269	0.0351892	35.1892		0.922	0.39	0.0807075	0.0341387	0.0465687	46.5687
	1.065	0.257	0.093225	0.0224966	0.0707285	70.7285		1.222	0.672	0.106968	0.0588237	0.0481444	48.1444		0.885	0.39	0.0774687	0.0341387	0.0433299	43.3299
	0.844	0.257	0.0738797	0.0224966	0.0513832	51.3832		0.784	0.53	0.0686276	0.0463937	0.0222339	22.2339		0.975	0.512	0.0853468	0.044818	0.0405288	40.5288
	1.553	0.571	0.135942	0.0499826	0.0859596	85.9596		1.233	0.721	0.107931	0.0631129	0.044818	44.818		1.529	1	0.133841	0.0875352	0.0463061	46.3061
	1.375	0.443	0.120361	0.0387781	0.0815828	81.5828		1.336	0.809	0.116947	0.070816	0.0461311	46.1311		1.044	0.564	0.0913868	0.0493699	0.0420169	42.0169
	1.648	0.669	0.144258	0.0585611	0.085697	85.697		1.643	0.809	0.14382	0.070816	0.0730044	73.0044		0.871	0.461	0.0762432	0.0403537	0.0358894	35.8894
	1.340	0.543	0.117297	0.0475316	0.0697656	69.7656		1.587	0.986	0.138918	0.0863097	0.0526087	52.6087		0.948	0.461	0.0829834	0.0403537	0.0426297	42.6297
	1.137	0.543	0.0995275	0.0475316	0.0519959	51.9959		1.375	0.986	0.120361	0.0863097	0.0340512	34.0512		1.279	0.738	0.111958	0.064601	0.0473566	47.3566
	1.162	0.456	0.101716	0.0399161	0.0617999	61.7999		1.17	0.93	0.102416	0.0814078	0.0210085	21.0085		1.263	0.853	0.110557	0.0746675	0.0358894	35.8894
	0.932	0.364	0.0815828	0.0318628	0.04972	49.72		1.769	1.331	0.15485	0.116509	0.0383404	38.3404		1.238	1.001	0.108369	0.0876228	0.0207458	20.7458
	0.866	0.289	0.0758055	0.0252977	0.0505078	50.5078		1.264	0.763	0.110645	0.0667894	0.0438551	43.8551		1.488	0.976	0.130252	0.0854344	0.044818	44.818
	0.945	0.289	0.0827208	0.0252977	0.0574231	57.4231		1.885	0.975	0.165004	0.0853468	0.079657	79.657		1.699	0.998	0.148722	0.0873601	0.0613622	61.3622
	1.260	0.560	0.110294	0.0490197	0.0612747	61.2747		1.514	0.926	0.132528	0.0810576	0.0514707	51.4707	uL18_Experiment 6	1.278	0.805	0.11187	0.0704659	0.0414042	41.4042
	1.406	0.599	0.123075	0.0524336	0.0706409	70.6409		0.968	0.302	0.0847341	0.0264356	0.0582985	58.2985		1.707	0.969	0.149423	0.0848216	0.064601	64.601
	1.308	0.599	0.114496	0.0524336	0.0620625	62.0625		0.999	0.292	0.0874477	0.0255603	0.0618874	61.8874		1.771	0.969	0.155025	0.0848216	0.0702032	70.2032
	1.270	0.463	0.11117	0.0405288	0.0706409	70.6409		1.162	0.776	0.101716	0.0679273	0.0337886	33.7886		1.8	1.176	0.157563	0.102941	0.054622	54.622
	1.008	0.531	0.0882355	0.0464812	0.0417543	41.7543		1.01	0.44	0.0884106	0.0385155	0.0498951	49.8951		1.64	1.176	0.143558	0.102941	0.0406163	40.6163
	1.197	0.531	0.10478	0.0464812	0.0582985	58.2985		0.917	0.44	0.0802698	0.0385155	0.0417543	41.7543		1.784	0.764	0.156163	0.0668769	0.0892859	89.2859
SCR_Experiment 5	1.454	0.509	0.127276	0.0445554	0.0827208	82.7208		0.904	0.624	0.0791318	0.054622	0.0245099	24.5099		0.924	0.343	0.0808825	0.0300246	0.050858	50.858
	1.371	0.508	0.120011	0.0444679	0.0755429	75.5429		1.28	0.624	0.112045	0.054622	0.0574231	57.4231		1.151	0.582	0.100753	0.0509455	0.0498075	49.8075
	1.670	0.658	0.146184	0.0575982	0.0885856	88.5856		1.284	0.776	0.112395	0.0679273	0.0444679	44.4679		1.101	0.711	0.0963763	0.0622375	0.0341387	34.1387
	1.249	0.658	0.109331	0.0575982	0.0517333	51.7333		1.211	0.737	0.106005	0.0645135	0.0414917	41.4917		1.328	0.432	0.116247	0.0378152	0.0784316	78.4316
	1.132	0.658	0.0990899	0.0575982	0.0414917	41.4917		1.411	0.737	0.123512	0.0645135	0.0589987	58.9987		1.165	0.45	0.101979	0.0393908	0.0625877	62.5877
	1.520	0.587	0.133054	0.0513832	0.0816704	81.6704		1.438	0.685	0.125876	0.0599616	0.065914	65.914		1.55	0.716	0.13568	0.0626752	0.0730044	73.0044
	1.152	0.587	0.100841	0.0513832	0.0494574	49.4574		1.225	0.638	0.107231	0.0558475	0.0513832	51.3832		0.993	0.452	0.0869225	0.0395659	0.0473566	47.3566
	1.445	0.373	0.126488	0.0326506	0.0938378	93.8378		1.287	0.638	0.112658	0.0558475	0.0568104	56.8104		1.114	0.452	0.0975142	0.0395659	0.0579483	57.9483
	1.437	0.566	0.125788	0.0495449	0.0762432	76.2432		1.07	0.398	0.0936627	0.034839	0.0588237	58.8237		1.265	0.562	0.110732	0.0491948	0.0615373	61.5373
	1.482	0.548	0.129727	0.0479693	0.0817579	81.7579		0.769	0.398	0.0673146	0.034839	0.0324756	32.4756		1.206	0.747	0.105567	0.0653888	0.0401787	40.1787
	1.776	0.571	0.155463	0.0499826	0.10548	105.48		0.999	0.398	0.0874477	0.034839	0.0526087	52.6087		1.129	0.398	0.0988273	0.034839	0.0639882	63.9882
	1.055	0.571	0.0923497	0.0499826	0.042367	42.367		1.198	0.592	0.104867	0.0518208	0.0530463	53.0463		1.121	0.748	0.098127	0.0654763	0.0326506	32.6506
	1.789	0.745	0.156601	0.0652137	0.0913868	91.3868		1.238	0.621	0.108369	0.0543594	0.0540092	54.0092		1.02	0.455	0.0892859	0.0398285	0.0494574	49.4574
	1.431	0.745	0.125263	0.0652137	0.0600492	60.0492		0.898	0.621	0.0786066	0.0543594	0.0242473	24.2473		0.94	0.512	0.0822831	0.044818	0.0374651	37.4651
	1.257	0.522	0.110032	0.0456934	0.0643384	64.3384		1.375	0.83	0.120361	0.0726542	0.0477067	47.7067	uL18_Experiment 7	1.579	0.99	0.138218	0.0866599	0.0515582	51.5582
	1.753	0.885	0.153449	0.0774687	0.0759806	75.9806		1.238	0.909	0.108369	0.0795695	0.0287991	28.7991		1.438	0.633	0.125876	0.0554098	0.0704659	70.4659
	1.864	0.885	0.163166	0.0774687	0.085697	85.697		1.09	0.909	0.0954134	0.0795695	0.0158439	15.8439		1.179	0.633	0.103204	0.0554098	0.0477942	47.7942
	0.943	0.522	0.0825457	0.0456934	0.0368523	36.8523		1.059	0.83	0.0926998	0.0726542	0.0200456	20.0456		1.549	0.633	0.135592	0.0554098	0.0801823	80.1823
	1.404	0.445	0.122899	0.0389532	0.0839463	83.9463		1	0.592	0.0875352	0.0518208	0.0357144	35.7144		1.373	0.805	0.120186	0.0704659	0.04972	49.72
	1.438	0.613	0.125876	0.0536591	0.0722166	72.2166		0.977	0.339	0.0855219	0.0296744	0.0558475	55.8475		1.202	0.629	0.105217	0.0550597	0.0501577	50.1577
	1.341	0.445	0.117385	0.0389532	0.0784316	78.4316		1.111	0.426	0.0972516	0.03729	0.0599616	59.9616		1.326	0.711	0.116072	0.0622375	0.0538342	53.8342
	1.576	0.523	0.137956	0.0457809	0.0921746	92.1746		0.686	0.426	0.0600492	0.03729	0.0227592	22.7592		1.29	0.711	0.11292	0.0622375	0.0506829	50.6829
	1.401	0.613	0.122637	0.0536591	0.0689778	68.9778		0.832	0.247	0.0728293	0.0216212	0.0512081	51.2081		1.373	0.879	0.120186	0.0769435	0.0432424	43.2424
	1.742	0.762	0.152486	0.0667018	0.0857845	85.7845		0.863	0.677	0.0755429	0.0592613	0.0162816	16.2816		1.563	0.833	0.136818	0.0729168	0.0639007	63.9007
	1.623	0.696	0.14207	0.0609245	0.0811451	81.1451		1.306	0.725	0.114321	0.063463	0.050858	50.858		1.107	0.726	0.0969015	0.0635506	0.0333509	33.3509
	1.125	0.696	0.0984771	0.0609245	0.0375526	37.5526		1.2	0.766	0.105042	0.067052	0.0379903	37.9903		1.615	0.811	0.141369	0.0709911	0.0703783	70.3783
	1.527	0.681	0.133666	0.0596115	0.0740548	74.0548		1.093	0.766	0.095676	0.067052	0.028624	28.624		1.524	1.019	0.133404	0.0891984	0.0442053	44.2053
SCR_Experiment 6	1.292	0.345	0.113096	0.0301997	0.0828959	82.8959		1.416	0.943	0.12395	0.0825457	0.0414042	41.4042		1.141	0.456	0.0998777	0.0399161	0.0599616	59.9616
	1.092	0.345	0.0955885	0.0301997	0.0653888	65.3888	uL5_Experiment 6	1.246	0.766	0.109069	0.067052	0.0420169	42.0169	uL18_Experiment 8	1.207	0.634	0.105655	0.0554973	0.0501577	50.1577
	1.191	0.452	0.104254	0.0395659	0.0646885	64.6885		1.207	0.766	0.105655	0.067052	0.038603	38.603		0.911	0.634	0.0797446	0.0554973	0.0242473	24.2473
	1.085	0.362	0.0949757	0.0316877	0.063288	63.288		1.101	0.843	0.0963763	0.0737922	0.0225841	22.5841		1.145	0.553	0.100228	0.048407	0.0518208	51.8208
	0.859	0.362	0.0751928	0.0316877	0.043505	43.505		1.234	0.843	0.108018	0.0737922	0.0342263	34.2263		0.894	0.553	0.0782565	0.048407	0.0298495	29.8495
	0.911	0.128	0.0797446	0.0112045	0.0685401	68.5401		1.668	0.978	0.146009	0.0856094	0.0603993	60.3993		0.957	0.521	0.0837712	0.0456058	0.0381654	38.1654
	0.845	0.148	0.0739673	0.0129552	0.061012	61.012		1.252	0.887	0.109594	0.0776437	0.0319504	31.9504		0.986	0.519	0.0863097	0.0454308	0.0408789	40.8789
	0.914	0.154	0.0800072	0.0134804	0.0665268	66.5268		1.237	0.857	0.108281	0.0750177	0.0332634	33.2634		0.861	0.521	0.0753678	0.0456058	0.029762	29.762
	1.224	0.375	0.107143	0.0328257	0.0743174	74.3174		1.197	0.732	0.10478	0.0640758	0.0407039	40.7039		1.263	0.635	0.110557	0.0555849	0.0549721	54.9721
	1.095	0.478	0.0958511	0.0418418	0.0540092	54.0092		1.264	0.673	0.110645	0.0589112	0.0517333	51.7333		1.254	0.582	0.109769	0.0509455	0.0588237	58.8237
	0.701	0.362	0.0613622	0.0316877	0.0296744	29.6744		1.222	0.673	0.106968	0.0589112	0.0480568	48.0568		1.692	0.957	0.14811	0.0837712	0.0643384	64.3384
	1.706	0.601	0.149335	0.0526087	0.0967264	96.7264		1.908	1.001	0.167017	0.0876228	0.0793944	79.3944		1.746	1.013	0.152836	0.0886732	0.0641633	64.1633
	1.361	0.601	0.119135	0.0526087	0.0665268	66.5268		1.884	1.001	0.164916	0.0876228	0.0772936	77.2936		1.218	0.582	0.106618	0.0509455	0.0556724	55.6724
	1.679	0.681	0.146972	0.0596115	0.0873601	87.3601		1.52	0.873	0.133054	0.0764182	0.0566353	56.6353		1.62	1.032	0.141807	0.0903363	0.0514707	51.4707
	1.143	0.452	0.100053	0.0395659	0.0604868	60.4868		1.671	0.873	0.146271	0.0764182	0.0698531	69.8531		1.579	0.957	0.138218	0.0837712	0.0544469	54.4469
	1.606	0.653	0.140582	0.0571605	0.0834211	83.4211		1.461	0.664	0.127889	0.0581234	0.0697656	69.7656		1.408	0.957	0.12325	0.0837712	0.0394784	39.4784
	0.844	0.362	0.0738797	0.0316877	0.042192	42.192		0.97	0.664	0.0849092	0.0581234	0.0267858	26.7858		1.641	0.863	0.143645	0.0755429	0.0681024	68.1024
	0.758	0.128	0.0663517	0.0112045	0.0551472	55.1472		0.923	0.602	0.080795	0.0526962	0.0280988	28.0988		1.516	0.832	0.132703	0.0728293	0.0598741	59.8741
	0.934	0.319	0.0817579	0.0279237	0.0538342	53.8342		1.31	0.854	0.114671	0.0747551	0.0399161	39.9161		1.608	0.831	0.140757	0.0727418	0.0680149	68.0149
	0.927	0.319	0.0811451	0.0279237	0.0532214	53.2214		1.36	0.65	0.119048	0.0568979	0.06215	62.15		1.624	0.813	0.142157	0.0711661	0.0709911	70.9911
	1.325	0.531	0.115984	0.0464812	0.069503	69.503		1.309	0.65	0.114584	0.0568979	0.0576857	57.6857	uL18_Experiment 9	1.149	0.67	0.100578	0.0586486	0.0419294	41.9294
	1.425	0.531	0.124738	0.0464812	0.0782565	78.2565		1.233	0.554	0.107931	0.0484945	0.0594364	59.4364		1.005	0.494	0.0879729	0.0432424	0.0447305	44.7305
	1.109	0.361	0.0970766	0.0316002	0.0654763	65.4763		1.072	0.594	0.0938378	0.0519959	0.0418418	41.8418		1.154	0.537	0.101016	0.0470064	0.0540092	54.0092
	1.213	0.348	0.10618	0.0304623	0.075718	75.718		1.366	0.912	0.119573	0.0798321	0.039741	39.741		0.96	0.364	0.0840338	0.0318628	0.052171	52.171
	0.951	0.452	0.083246	0.0395659	0.0436801	43.6801	uL5_Experiment 7	0.928	0.53	0.0812327	0.0463937	0.034839	34.839		0.842	0.478	0.0737047	0.0418418	0.0318628	31.8628
	0.769	0.200	0.0673146	0.017507	0.0498075	49.8075		1.004	0.53	0.0878854	0.0463937	0.0414917	41.4917		0.967	0.466	0.0846466	0.0407914	0.0438551	43.8551
	0.676	0.154	0.0591738	0.0134804	0.0456934	45.6934		1.168	0.661	0.102241	0.0578608	0.0443804	44.3804		1.191	0.857	0.104254	0.0750177	0.0292368	29.2368
SCR_Experiment 7	0.997	0.461	0.0872726	0.0403537	0.0469189	46.9189		1.089	0.578	0.0953259	0.0505954	0.0447305	44.7305		1.277	0.857	0.111782	0.0750177	0.0367648	36.7648
	1.181	0.456	0.103379	0.0399161	0.063463	63.463		0.899	0.261	0.0786942	0.0228467	0.0558475	55.8475		0.996	0.636	0.0871851	0.0556724	0.0315127	31.5127
	0.989	0.365	0.0865723	0.0319504	0.054622	54.622		0.866	0.463	0.0758055	0.0405288	0.0352767	35.2767		1.274	0.496	0.11152	0.0434175	0.0681024	68.1024
	1.025	0.353	0.0897236	0.0308999	0.0588237	58.8237		1.094	0.463	0.0957635	0.0405288	0.0552347	55.2347		1.352	0.885	0.118348	0.0774687	0.0408789	40.8789
	1.069	0.374	0.0935751	0.0327382	0.060837	60.837		1.041	0.521	0.0911242	0.0456058	0.0455183	45.5183		1.219	0.704	0.106705	0.0616248	0.0450806	45.0806
	0.950	0.338	0.0831585	0.0295869	0.0535716	53.5716		1.091	0.521	0.0955009	0.0456058	0.0498951	49.8951		1.055	0.496	0.0923497	0.0434175	0.0489322	48.9322
	1.638	0.746	0.143383	0.0653013	0.0780814	78.0814		0.973	0.661	0.0851718	0.0578608	0.027311	27.311		1.238	0.746	0.108369	0.0653013	0.0430673	43.0673
	1.350	0.461	0.118173	0.0403537	0.0778188	77.8188		1.214	0.802	0.106268	0.0702032	0.0360645	36.0645		1.138	0.746	0.0996151	0.0653013	0.0343138	34.3138
	1.144	0.461	0.10014	0.0403537	0.0597866	59.7866		1.005	0.802	0.0879729	0.0702032	0.0177696	17.7696		1.53	0.731	0.133929	0.0639882	0.0699406	69.9406
	0.947	0.319	0.0828959	0.0279237	0.0549721	54.9721		1.306	0.656	0.114321	0.0574231	0.0568979	56.8979		1.149	0.691	0.100578	0.0604868	0.0400911	40.0911
	0.867	0.319	0.075893	0.0279237	0.0479693	47.9693		1.189	0.719	0.104079	0.0629378	0.0411416	41.1416		1.025	0.691	0.0897236	0.0604868	0.0292368	29.2368
	1.048	0.305	0.0917369	0.0266982	0.0650387	65.0387		1.098	0.416	0.0961137	0.0364147	0.059699	59.699		1.576	0.786	0.137956	0.0688027	0.0691528	69.1528
	1.208	0.451	0.105743	0.0394784	0.0662642	66.2642		1.207	0.517	0.105655	0.0452557	0.0603993	60.3993		1.484	0.786	0.129902	0.0688027	0.0610996	61.0996
	1.062	0.451	0.0929624	0.0394784	0.053484	53.484		0.584	0.349	0.0511206	0.0305498	0.0205708	20.5708		1.253	0.644	0.109682	0.0563727	0.0533089	53.3089
	1.106	0.318	0.096814	0.0278362	0.0689778	68.9778		0.799	0.349	0.0699406	0.0305498	0.0393908	39.3908		1.951	0.982	0.170781	0.0859596	0.0848216	84.8216
	0.775	0.318	0.0678398	0.0278362	0.0400036	40.0036		0.84	0.385	0.0735296	0.0337011	0.0398285	39.8285	uL18_Experiment 10	1.394	0.827	0.122024	0.0723916	0.0496325	49.6325
	1.037	0.357	0.090774	0.0312501	0.0595239	59.5239		0.894	0.413	0.0782565	0.036152	0.0421044	42.1044		1.484	0.827	0.129902	0.0723916	0.0575106	57.5106
	0.849	0.276	0.0743174	0.0241597	0.0501577	50.1577		0.951	0.475	0.083246	0.0415792	0.0416668	41.6668		1.672	0.622	0.146359	0.0544469	0.091912	91.912
	1.288	0.578	0.112745	0.0505954	0.06215	62.15		0.717	0.475	0.0627628	0.0415792	0.0211835	21.1835		1.404	0.622	0.122899	0.0544469	0.0684525	68.4525
	1.412	0.622	0.1236	0.0544469	0.0691528	69.1528		0.852	0.55	0.07458	0.0481444	0.0264356	26.4356		1.248	0.622	0.109244	0.0544469	0.054797	54.797
	1.179	0.622	0.103204	0.0544469	0.0487571	48.7571		1.005	0.643	0.0879729	0.0562851	0.0316877	31.6877		1.5	0.64	0.131303	0.0560225	0.0752803	75.2803
	1.257	0.576	0.110032	0.0504203	0.0596115	59.6115		1.035	0.706	0.090599	0.0617999	0.0287991	28.7991		1.651	0.64	0.144521	0.0560225	0.0884981	88.4981
	0.989	0.382	0.0865723	0.0334385	0.0531339	53.1339		0.999	0.627	0.0874477	0.0548846	0.0325631	32.5631		1.403	0.64	0.122812	0.0560225	0.0667894	66.7894
	1.158	0.541	0.101366	0.0473566	0.0540092	54.0092		1.152	0.609	0.100841	0.0533089	0.0475316	47.5316		1.217	0.83	0.10653	0.0726542	0.0338761	33.8761
	1.228	0.601	0.107493	0.0526087	0.0548846	54.8846		1.118	0.52	0.0978644	0.0455183	0.0523461	52.3461		1.576	0.83	0.137956	0.0726542	0.0653013	65.3013
	1.341	0.618	0.117385	0.0540968	0.063288	63.288		1.319	0.667	0.115459	0.058386	0.057073	57.073		1.526	0.83	0.133579	0.0726542	0.0609245	60.9245
	1.202	0.592	0.105217	0.0518208	0.0533965	53.3965		1.338	0.667	0.117122	0.058386	0.0587361	58.7361		1.303	0.83	0.114058	0.0726542	0.0414042	41.4042
	1.144	0.592	0.10014	0.0518208	0.0483194	48.3194		1.133	0.75	0.0991774	0.0656514	0.033526	33.526		1.45	0.704	0.126926	0.0616248	0.0653013	65.3013
	0.963	0.399	0.0842964	0.0349266	0.0493699	49.3699		1.149	0.737	0.100578	0.0645135	0.0360645	36.0645		1.591	0.794	0.139269	0.069503	0.0697656	69.7656
	1.002	0.399	0.0877103	0.0349266	0.0527837	52.7837		1.178	0.548	0.103116	0.0479693	0.0551472	55.1472		1.188	0.828	0.103992	0.0724792	0.0315127	31.5127
	0.916	0.318	0.0801823	0.0278362	0.0523461	52.3461	uL5_Experiment 8	0.926	0.516	0.0810576	0.0451682	0.0358894	35.8894		1.13	0.754	0.0989148	0.0660016	0.0329132	32.9132
SCR_Experiment 8	1.111	0.605	0.0972516	0.0529588	0.0442928	44.2928		1.235	0.843	0.108106	0.0737922	0.0343138	34.3138		1.333	0.882	0.116684	0.0772061	0.0394784	39.4784
	1.025	0.605	0.0897236	0.0529588	0.0367648	36.7648		1.746	0.892	0.152836	0.0780814	0.0747551	74.7551		1.177	0.647	0.103029	0.0566353	0.0463937	46.3937
	1.198	0.605	0.104867	0.0529588	0.0519084	51.9084		1.361	0.892	0.119135	0.0780814	0.041054	41.054		1.097	0.647	0.0960261	0.0566353	0.0393908	39.3908
	0.934	0.456	0.0817579	0.0399161	0.0418418	41.8418		1.453	0.842	0.127189	0.0737047	0.053484	53.484		1.246	0.608	0.109069	0.0532214	0.0558475	55.8475
	1.172	0.456	0.102591	0.0399161	0.0626752	62.6752		1.092	0.774	0.0955885	0.0677523	0.0278362	27.8362		1.223	0.608	0.107056	0.0532214	0.0538342	53.8342
	1.099	0.456	0.0962012	0.0399161	0.0562851	56.2851		1.021	0.774	0.0893735	0.0677523	0.0216212	21.6212		1.301	0.676	0.113883	0.0591738	0.0547095	54.7095
	1.062	0.498	0.0929624	0.0435925	0.0493699	49.3699		1.292	0.73	0.113096	0.0639007	0.0491948	49.1948		1.19	0.676	0.104167	0.0591738	0.0449931	44.9931
	1.201	0.572	0.10513	0.0500701	0.0550597	55.0597		1.111	0.501	0.0972516	0.0438551	0.0533965	53.3965		0.941	0.61	0.0823706	0.0533965	0.0289742	28.9742
	0.869	0.254	0.0760681	0.0222339	0.0538342	53.8342		1.126	0.642	0.0985647	0.0561976	0.042367	42.367		0.909	0.61	0.0795695	0.0533965	0.026173	26.173
	0.840	0.169	0.0735296	0.0147935	0.0587361	58.7361		0.858	0.421	0.0751052	0.0368523	0.0382529	38.2529		1.732	1.007	0.151611	0.088148	0.063463	63.463
	1.155	0.422	0.101103	0.0369399	0.0641633	64.1633		0.869	0.523	0.0760681	0.0457809	0.0302872	30.2872		1.706	1.275	0.149335	0.111607	0.0377277	37.7277
	1.006	0.441	0.0880604	0.038603	0.0494574	49.4574		0.717	0.382	0.0627628	0.0334385	0.0293243	29.3243		1.613	1.099	0.141194	0.0962012	0.0449931	44.9931
	1.080	0.342	0.094538	0.029937	0.064601	64.601		0.783	0.523	0.0685401	0.0457809	0.0227592	22.7592		1.452	0.823	0.127101	0.0720415	0.0550597	55.0597
	1.040	0.266	0.0910366	0.0232844	0.0677523	67.7523		1.57	0.628	0.13743	0.0549721	0.0824582	82.4582		1.176	0.823	0.102941	0.0720415	0.0308999	30.8999
	0.872	0.266	0.0763307	0.0232844	0.0530463	53.0463		0.626	0.073	0.054797	0.00639007	0.048407	48.407	uL18_Experiment 11	1.042	0.496	0.0912117	0.0434175	0.0477942	47.7942
	1.205	0.562	0.10548	0.0491948	0.0562851	56.2851		1.109	0.756	0.0970766	0.0661766	0.0308999	30.8999		0.755	0.496	0.0660891	0.0434175	0.0226716	22.6716
	1.022	0.562	0.089461	0.0491948	0.0402662	40.2662		1.361	0.749	0.119135	0.0655639	0.0535716	53.5716		1.07	0.429	0.0936627	0.0375526	0.0561101	56.1101
	1.390	0.702	0.121674	0.0614497	0.0602242	60.2242		1.377	0.749	0.120536	0.0655639	0.0549721	54.9721		0.994	0.434	0.08701	0.0379903	0.0490197	49.0197
SCR_Experiment 9	1.320	0.320	0.115546	0.0280113	0.0875352	87.5352		1.505	0.779	0.131741	0.0681899	0.0635506	63.5506		1.029	0.434	0.0900737	0.0379903	0.0520835	52.0835
	1.035	0.320	0.090599	0.0280113	0.0625877	62.5877		1.401	0.882	0.122637	0.0772061	0.0454308	45.4308		1.503	0.731	0.131565	0.0639882	0.0675772	67.5772
	0.905	0.336	0.0792194	0.0294118	0.0498075	49.8075		1.397	0.882	0.122287	0.0772061	0.0450806	45.0806		1.354	0.731	0.118523	0.0639882	0.0545344	54.5344
	0.788	0.124	0.0689778	0.0108544	0.0581234	58.1234		1.523	0.476	0.133316	0.0416668	0.0916494	91.6494		1.41	0.8	0.123425	0.0700282	0.0533965	53.3965
	0.909	0.301	0.0795695	0.0263481	0.0532214	53.2214		2.343	1.435	0.205095	0.125613	0.079482	79.482		1.227	0.63	0.107406	0.0551472	0.0522585	52.2585
	0.983	0.283	0.0860471	0.0247725	0.0612747	61.2747	uL5_Experiment 9	1.886	1.326	0.165091	0.116072	0.0490197	49.0197		0.962	0.706	0.0842089	0.0617999	0.022409	22.409
	0.785	0.283	0.0687151	0.0247725	0.0439427	43.9427		1.523	0.735	0.133316	0.0643384	0.0689778	68.9778		0.955	0.706	0.0835961	0.0617999	0.0217963	21.7963
	1.358	0.615	0.118873	0.0538342	0.0650387	65.0387		1.654	0.735	0.144783	0.0643384	0.0804449	80.4449		1.02	0.63	0.0892859	0.0551472	0.0341387	34.1387
	1.134	0.325	0.0992649	0.0284489	0.070816	70.816		1.946	1.388	0.170344	0.121499	0.0488447	48.8447		1.029	0.718	0.0900737	0.0628503	0.0272235	27.2235
	1.333	0.716	0.116684	0.0626752	0.0540092	54.0092		1.429	0.793	0.125088	0.0694154	0.0556724	55.6724
	1.426	0.673	0.124825	0.0589112	0.065914	65.914		1.239	0.793	0.108456	0.0694154	0.0390407	39.0407
	0.996	0.204	0.0871851	0.0178572	0.0693279	69.3279		1.734	1.324	0.151786	0.115897	0.0358894	35.8894
	0.986	0.223	0.0863097	0.0195204	0.0667894	66.7894		2.292	1.324	0.200631	0.115897	0.0847341	84.7341
	0.966	0.196	0.084559	0.0171569	0.0674021	67.4021		1.737	1.047	0.152049	0.0916494	0.0603993	60.3993
	1.124	0.271	0.0983896	0.023722	0.0746675	74.6675		1.864	1.047	0.163166	0.0916494	0.0715163	71.5163
	0.515	-0.106	0.0450806	-0.00927873	0.0543594	54.3594		1.56	1.012	0.136555	0.0885856	0.0479693	47.9693
	1.100	0.305	0.0962887	0.0266982	0.0695905	69.5905		1.878	1.012	0.164391	0.0885856	0.0758055	75.8055
	0.955	0.305	0.0835961	0.0266982	0.0568979	56.8979		1.847	0.86	0.161678	0.0752803	0.0863973	86.3973
	1.022	0.163	0.089461	0.0142682	0.0751928	75.1928		2.019	0.86	0.176734	0.0752803	0.101453	101.453
	0.858	0.208	0.0751052	0.0182073	0.0568979	56.8979		1.431	0.547	0.125263	0.0478818	0.0773811	77.3811
	1.122	0.364	0.0982145	0.0318628	0.0663517	66.3517		1.183	0.705	0.103554	0.0617123	0.0418418	41.8418
	1.022	0.364	0.089461	0.0318628	0.0575982	57.5982		1.355	0.938	0.11861	0.082108	0.0365022	36.5022
	0.954	0.323	0.0835086	0.0282739	0.0552347	55.2347		1.374	0.938	0.120273	0.082108	0.0381654	38.1654
	0.986	0.327	0.0863097	0.028624	0.0576857	57.6857		1.227	0.741	0.107406	0.0648636	0.0425421	42.5421
	1.118	0.413	0.0978644	0.036152	0.0617123	61.7123		1.374	0.705	0.120273	0.0617123	0.0585611	58.5611
	1.379	0.630	0.120711	0.0551472	0.0655639	65.5639		1.112	0.705	0.0973392	0.0617123	0.0356268	35.6268
	1.124	0.429	0.0983896	0.0375526	0.060837	60.837		1.602	0.988	0.140231	0.0864848	0.0537466	53.7466
	1.035	0.429	0.090599	0.0375526	0.0530463	53.0463		1.664	0.988	0.145659	0.0864848	0.0591738	59.1738
	1.294	0.338	0.113271	0.0295869	0.0836837	83.6837		1.025	0.643	0.0897236	0.0562851	0.0334385	33.4385
	0.926	0.426	0.0810576	0.03729	0.0437676	43.7676		0.977	0.643	0.0855219	0.0562851	0.0292368	29.2368
	1.279	0.630	0.111958	0.0551472	0.0568104	56.8104		1.033	0.741	0.0904239	0.0648636	0.0255603	25.5603
	1.613	0.554	0.141194	0.0484945	0.0926998	92.6998	uL5_Experiment 10	1.153	0.578	0.100928	0.0505954	0.0503328	50.3328
	1.012	0.554	0.0885856	0.0484945	0.0400911	40.0911		1.336	0.675	0.116947	0.0590863	0.0578608	57.8608
	1.109	0.427	0.0970766	0.0373775	0.059699	59.699		1.334	0.892	0.116772	0.0780814	0.0386906	38.6906
	1.057	0.427	0.0925247	0.0373775	0.0551472	55.1472		1.331	0.771	0.116509	0.0674897	0.0490197	49.0197
	0.970	0.336	0.0849092	0.0294118	0.0554973	55.4973		1.267	0.771	0.110907	0.0674897	0.0434175	43.4175
	1.077	0.515	0.0942754	0.0450806	0.0491948	49.1948		1.209	0.675	0.10583	0.0590863	0.0467438	46.7438
	0.880	0.453	0.077031	0.0396535	0.0373775	37.3775		1.287	0.777	0.112658	0.0680149	0.044643	44.643
	0.945	0.453	0.0827208	0.0396535	0.0430673	43.0673		1.428	1.02	0.125	0.0892859	0.0357144	35.7144
	1.181	0.616	0.103379	0.0539217	0.0494574	49.4574		1.041	0.599	0.0911242	0.0524336	0.0386906	38.6906
	0.882	0.177	0.0772061	0.0154937	0.0617123	61.7123		1.277	0.765	0.111782	0.0669644	0.044818	44.818
SCR_Experiment 10	1.152	0.444	0.100841	0.0388656	0.0619749	61.9749		1.432	0.765	0.12535	0.0669644	0.058386	58.386
	1.169	0.444	0.102329	0.0388656	0.063463	63.463		1.322	0.765	0.115722	0.0669644	0.0487571	48.7571
	1.219	0.416	0.106705	0.0364147	0.0702908	70.2908		1.284	0.817	0.112395	0.0715163	0.0408789	40.8789
	1.365	0.591	0.119486	0.0517333	0.0677523	67.7523		1.109	0.817	0.0970766	0.0715163	0.0255603	25.5603
	0.982	0.246	0.0859596	0.0215337	0.0644259	64.4259		1.008	0.629	0.0882355	0.0550597	0.0331758	33.1758
	0.841	0.193	0.0736171	0.0168943	0.0567228	56.7228		1.337	0.571	0.117035	0.0499826	0.067052	67.052
	1.042	0.591	0.0912117	0.0517333	0.0394784	39.4784		1.358	0.578	0.118873	0.0505954	0.0682775	68.2775
	1.040	0.591	0.0910366	0.0517333	0.0393033	39.3033		1.182	0.706	0.103467	0.0617999	0.0416668	41.6668
	1.029	0.640	0.0900737	0.0560225	0.0340512	34.0512		1.64	0.857	0.143558	0.0750177	0.0685401	68.5401
	1.376	0.640	0.120448	0.0560225	0.0644259	64.4259		1.172	0.618	0.102591	0.0540968	0.0484945	48.4945
	1.010	0.640	0.0884106	0.0560225	0.032388	32.388		1.006	0.467	0.0880604	0.0408789	0.0471815	47.1815
	0.822	0.257	0.0719539	0.0224966	0.0494574	49.4574		0.936	0.571	0.081933	0.0499826	0.0319504	31.9504
	0.471	0.257	0.0412291	0.0224966	0.0187325	18.7325	uL5_Experiment 11	1.685	0.703	0.147497	0.0615373	0.0859596	85.9596
	0.775	0.168	0.0678398	0.0147059	0.0531339	53.1339		1.388	0.935	0.121499	0.0818454	0.0396535	39.6535
	0.581	0.168	0.050858	0.0147059	0.036152	36.152		1.274	0.744	0.11152	0.0651262	0.0463937	46.3937
	0.725	0.189	0.063463	0.0165442	0.0469189	46.9189		1.282	0.728	0.11222	0.0637256	0.0484945	48.4945
	0.813	0.189	0.0711661	0.0165442	0.054622	54.622		1.122	0.708	0.0982145	0.0619749	0.0362396	36.2396
	0.972	0.268	0.0850842	0.0234594	0.0616248	61.6248		1.359	0.69	0.11896	0.0603993	0.0585611	58.5611
	0.957	0.390	0.0837712	0.0341387	0.0496325	49.6325		1.29	0.69	0.11292	0.0603993	0.0525211	52.5211
	0.905	0.239	0.0792194	0.0209209	0.0582985	58.2985		1.676	0.965	0.146709	0.0844715	0.0622375	62.2375
	0.611	0.239	0.053484	0.0209209	0.0325631	32.5631		1.556	0.965	0.136205	0.0844715	0.0517333	51.7333
	0.574	0.257	0.0502452	0.0224966	0.0277487	27.7487		1.641	0.976	0.143645	0.0854344	0.0582109	58.2109
	1.103	0.240	0.0965513	0.0210085	0.0755429	75.5429		1.757	0.906	0.153799	0.0793069	0.0744925	74.4925
	1.035	0.372	0.090599	0.0325631	0.0580358	58.0358		1.468	0.861	0.128502	0.0753678	0.0531339	53.1339
	1.273	0.321	0.111432	0.0280988	0.0833335	83.3335		1.388	0.686	0.121499	0.0600492	0.0614497	61.4497
	1.134	0.498	0.0992649	0.0435925	0.0556724	55.6724		1.57	0.754	0.13743	0.0660016	0.0714287	71.4287
	0.935	0.361	0.0818454	0.0316002	0.0502452	50.2452		1.808	1.121	0.158264	0.098127	0.0601367	60.1367
	0.859	0.361	0.0751928	0.0316002	0.0435925	43.5925		0.991	0.317	0.0867474	0.0277487	0.0589987	58.9987
	1.185	0.465	0.103729	0.0407039	0.0630254	63.0254		0.844	0.363	0.0738797	0.0317753	0.0421044	42.1044
	1.145	0.465	0.100228	0.0407039	0.0595239	59.5239		1.102	0.641	0.0964638	0.0561101	0.0403537	40.3537
	0.732	0.156	0.0640758	0.0136555	0.0504203	50.4203		1.074	0.641	0.0940128	0.0561101	0.0379027	37.9027
	0.826	0.156	0.0723041	0.0136555	0.0586486	58.6486		0.802	0.509	0.0702032	0.0445554	0.0256478	25.6478
	1.010	0.353	0.0884106	0.0308999	0.0575106	57.5106		1.262	0.507	0.110469	0.0443804	0.0660891	66.0891
	1.154	0.353	0.101016	0.0308999	0.0701157	70.1157		0.949	0.469	0.0830709	0.041054	0.0420169	42.0169
SCR_Experiment 11	1.038	0.306	0.0908616	0.0267858	0.0640758	64.0758		1.288	0.642	0.112745	0.0561976	0.0565478	56.5478
	0.886	0.259	0.0775562	0.0226716	0.0548846	54.8846		1.189	0.641	0.104079	0.0561101	0.0479693	47.9693
	0.842	0.259	0.0737047	0.0226716	0.051033	51.033		1.352	0.861	0.118348	0.0753678	0.0429798	42.9798
	1.090	0.260	0.0954134	0.0227592	0.0726542	72.6542		0.992	0.362	0.0868349	0.0316877	0.0551472	55.1472
	0.787	0.260	0.0688902	0.0227592	0.0461311	46.1311		0.907	0.362	0.0793944	0.0316877	0.0477067	47.7067
	0.990	0.313	0.0866599	0.0273985	0.0592613	59.2613		1.365	0.656	0.119486	0.0574231	0.0620625	62.0625
	0.737	0.105	0.0645135	0.0091912	0.0553223	55.3223		1.16	0.577	0.101541	0.0505078	0.051033	51.033
	0.763	0.146	0.0667894	0.0127801	0.0540092	54.0092		1.412	0.926	0.1236	0.0810576	0.0425421	42.5421
	0.725	0.146	0.063463	0.0127801	0.0506829	50.6829		1.535	0.926	0.134367	0.0810576	0.0533089	53.3089
	0.583	0.105	0.051033	0.0091912	0.0418418	41.8418		1.316	0.558	0.115196	0.0488447	0.0663517	66.3517
	1.016	0.268	0.0889358	0.0234594	0.0654763	65.4763
	0.726	0.268	0.0635506	0.0234594	0.0400911	40.0911
	0.737	0.248	0.0645135	0.0217087	0.0428047	42.8047
	0.879	0.375	0.0769435	0.0328257	0.0441178	44.1178
	1.021	0.419	0.0893735	0.0366773	0.0526962	52.6962
	1.011	0.419	0.0884981	0.0366773	0.0518208	51.8208
	1.079	0.642	0.0944505	0.0561976	0.0382529	38.2529
	1.043	0.300	0.0912992	0.0262606	0.0650387	65.0387
	0.898	0.300	0.0786066	0.0262606	0.0523461	52.3461
	0.935	0.331	0.0818454	0.0289742	0.0528713	52.8713
	1.149	0.347	0.100578	0.0303747	0.0702032	70.2032
	0.896	0.347	0.0784316	0.0303747	0.0480568	48.0568
	0.864	0.174	0.0756304	0.0152311	0.0603993	60.3993
	1.365	0.717	0.119486	0.0627628	0.0567228	56.7228
	1.153	0.592	0.100928	0.0518208	0.0491073	49.1073
	1.383	0.592	0.121061	0.0518208	0.0692404	69.2404
	1.189	0.448	0.104079	0.0392158	0.0648636	64.8636
	1.298	0.448	0.113621	0.0392158	0.0744049	74.4049
	1.307	0.659	0.114409	0.0576857	0.0567228	56.7228
	1.222	0.659	0.106968	0.0576857	0.0492823	49.2823
	1.078	0.464	0.094363	0.0406163	0.0537466	53.7466
