# Supplementary material for: Detecting material state changes in the nucleolus by label-free digital holographic microscopy
Source: EMBO Rep. 2024 Apr 23;25(6):2786–811. doi: 10.1038/s44319-024-00134-5 (PMC11169520; doi:10.1038/s44319-024-00134-5)
Supplement: Supplementary file 7 — Source data Fig. 4 [file 44319_2024_134_MOESM7_ESM.zip]

Archive with 20 entries (17 files):
- Zorbas et al 2024_Source data_FIG 4/
- __MACOSX/._Zorbas et al 2024_Source data_FIG 4
- Zorbas et al 2024_Source data_FIG 4/.DS_Store
- __MACOSX/Zorbas et al 2024_Source data_FIG 4/._.DS_Store
- Zorbas et al 2024_Source data_FIG 4/FIG4A/
- __MACOSX/Zorbas et al 2024_Source data_FIG 4/._FIG4A
- Zorbas et al 2024_Source data_FIG 4/FIG4B/
- __MACOSX/Zorbas et al 2024_Source data_FIG 4/._FIG4B
- Zorbas et al 2024_Source data_FIG 4/FIG4A/._Thresholding.tif
- __MACOSX/Zorbas et al 2024_Source data_FIG 4/FIG4A/._._Thresholding.tif
- Zorbas et al 2024_Source data_FIG 4/FIG4A/DHM Phase.tif
- __MACOSX/Zorbas et al 2024_Source data_FIG 4/FIG4A/._DHM Phase.tif
- Zorbas et al 2024_Source data_FIG 4/FIG4A/Deep learning.tif
- __MACOSX/Zorbas et al 2024_Source data_FIG 4/FIG4A/._Deep learning.tif
- Zorbas et al 2024_Source data_FIG 4/FIG4A/GFP.tif
- __MACOSX/Zorbas et al 2024_Source data_FIG 4/FIG4A/._GFP.tif
- Zorbas et al 2024_Source data_FIG 4/FIG4A/Thresholding.tif
- __MACOSX/Zorbas et al 2024_Source data_FIG 4/FIG4A/._Thresholding.tif
- Zorbas et al 2024_Source data_FIG 4/FIG4B/Quantification of nucleolar parameters.xlsx
- __MACOSX/Zorbas et al 2024_Source data_FIG 4/FIG4B/._Quantification of nucleolar parameters.xlsx
