# Supplementary material for: Detecting material state changes in the nucleolus by label-free digital holographic microscopy
Source: EMBO Rep. 2024 Apr 23;25(6):2786–811. doi: 10.1038/s44319-024-00134-5 (PMC11169520; doi:10.1038/s44319-024-00134-5)
Supplement: Supplementary file 7 — Source data Fig. 4 [file 44319_2024_134_MOESM7_ESM.zip › Zorbas et al 2024_Source data_FIG 4/FIG4B/Quantification of nucleolar parameters.xlsx]

## Sheet: Nuclei Deep Learning_data set 1
nucleus index	number of nucleoli	nucleolar area per cell	nuclear area	Nucleolar area	nucleolar / nuclear area	diameter
0	2	20.67	150.39	10.335	0.137443	5.13009
1	2	19.58	151.85	9.79	0.128943	4.993
2	1	23.07	155.83	23.07	0.148046	5.41975
3	1	24.53	195.17	24.53	0.125685	5.58861
4	3	19.87	142.46	6.62333	0.139478	5.02984
5	3	2.51	181.85	0.836667	0.0138026	1.78769
6	1	27.44	184.91	27.44	0.148397	5.91081
7	3	22.76	165.82	7.58667	0.137257	5.38321
8	2	14.94	147.21	7.47	0.101488	4.36144
9	2	20.78	175.21	10.39	0.118601	5.14373
10	2	17.54	145.31	8.77	0.120707	4.72574
11	3	20.65	168.86	6.88333	0.122291	5.12761
12	2	13.56	97.15	6.78	0.139578	4.15513
13	1	2.13	85.41	2.13	0.0249385	1.64682
14	2	26.29	188.13	13.145	0.139744	5.78563
15	2	24.71	170.3	12.355	0.145097	5.60908
16	3	24.47	230.47	8.15667	0.106174	5.58177
17	2	18.85	159.16	9.425	0.118434	4.89904
18	2	28.73	184.33	14.365	0.155862	6.04815
19	2	18.8	155.05	9.4	0.121251	4.89254
20	2	23.58	174.03	11.79	0.135494	5.47932
21	1	22.58	165.29	22.58	0.136608	5.36188
22	3	20.36	156.89	6.78667	0.129772	5.09148
23	3	32.52	221.39	10.84	0.14689	6.43473
24	3	28.15	200.05	9.38333	0.140715	5.98679
25	2	19.74	163.24	9.87	0.120926	5.01336
26	3	24.35	183.45	8.11667	0.132734	5.56807
27	4	30.64	241.77	7.66	0.126732	6.24596
28	2	23.93	157.23	11.965	0.152197	5.51984
29	2	15.52	117.89	7.76	0.131648	4.4453
30	1	16.36	161.71	16.36	0.101169	4.56401
31	5	22.05	204.09	4.41	0.108041	5.29858
32	2	19.36	144.42	9.68	0.134053	4.96487
33	2	27.06	182.51	13.53	0.148266	5.86974
34	3	17.16	133.29	5.72	0.128742	4.67427
35	4	25.44	188.64	6.36	0.13486	5.69133
36	2	17.72	130.83	8.86	0.135443	4.74993
37	2	24.02	170.04	12.01	0.141261	5.53021
38	2	26.84	193.53	13.42	0.138687	5.84583
39	3	51.31	340.05	17.1033	0.15089	8.08269
40	3	27.88	153.99	9.29333	0.181051	5.95801
41	1	20.25	118.06	20.25	0.171523	5.07771
42	3	23.84	154.1	7.94667	0.154705	5.50945
43	2	26.69	176.54	13.345	0.151184	5.82947
44	2	25.22	196.95	12.61	0.128053	5.66667
45	3	24.18	171.86	8.06	0.140696	5.5486
46	3	21.09	165.35	7.03	0.127548	5.18195
47	3	20.38	170.19	6.79333	0.119749	5.09398
48	3	10.88	108.72	3.62667	0.100074	3.72194
49	2	20.34	171.46	10.17	0.118628	5.08898
50	2	22.51	184.38	11.255	0.122085	5.35356
51	3	4.4	112.83	1.46667	0.0389967	2.36691
52	2	19.76	135.74	9.88	0.145572	5.0159
53	2	24.31	137.96	12.155	0.17621	5.56349
54	2	16.38	132.87	8.19	0.123278	4.5668
55	1	16.45	113.31	16.45	0.145177	4.57655
56	1	18.92	125.1	18.92	0.151239	4.90813
57	2	21.53	167.2	10.765	0.128768	5.23573
58	3	25.11	184.27	8.37	0.136267	5.65429
59	2	14.96	160.11	7.48	0.0934358	4.36436
60	2	25.95	158.07	12.975	0.164168	5.74809
61	2	2.33	151.48	1.165	0.0153816	1.7224
62	2	24.11	158.74	12.055	0.151884	5.54056
63	3	24.2	160.67	8.06667	0.150619	5.55089
64	1	28.42	219.55	28.42	0.129447	6.01544
65	1	27.02	183.45	27.02	0.147288	5.8654
66	3	21.45	165.31	7.15	0.129756	5.22599
67	3	24.58	185.16	8.19333	0.13275	5.5943
68	3	28.51	157.74	9.50333	0.18074	6.02495
69	1	16.87	135.98	16.87	0.124062	4.6346
70	2	25.95	190.84	12.975	0.135978	5.74809
71	3	18.27	113.56	6.09	0.160884	4.82308
72	3	15.39	131.72	5.13	0.116839	4.42664
73	3	27.46	198.9	9.15333	0.138059	5.91297
74	3	13.12	116.95	4.37333	0.112185	4.08716
75	4	25.8	192.82	6.45	0.133804	5.73146
76	2	21.4	183	10.7	0.11694	5.2199
77	2	16.41	157.54	8.205	0.104164	4.57098
78	3	20.23	157.38	6.74333	0.128542	5.0752
79	3	26.37	214.42	8.79	0.122983	5.79442
80	3	32.68	221.01	10.8933	0.147867	6.45054
81	2	20.54	162.18	10.27	0.126649	5.11394
82	2	19.67	146.42	9.835	0.13434	5.00446
83	1	21.78	173.94	21.78	0.125216	5.26604
84	2	22.78	168.57	11.39	0.135137	5.38557
85	1	21.6	138.93	21.6	0.155474	5.24423
86	2	17.65	120.02	8.825	0.147059	4.74054
87	1	18.03	116.47	18.03	0.154804	4.7913
88	2	35.3	191.2	17.65	0.184623	6.70413
89	2	22.31	175.92	11.155	0.126819	5.32973
90	1	25.2	169.26	25.2	0.148883	5.66442
91	2	20.94	156.03	10.47	0.134205	5.16349
92	3	19.51	147.48	6.50333	0.132289	4.98406
93	6	35.28	226.92	5.88	0.155473	6.70223
94	3	25.44	186.42	8.48	0.136466	5.69133
95	2	25	221.06	12.5	0.113091	5.6419
96	3	21.09	156.61	7.03	0.134666	5.18195
97	2	22.78	195.39	11.39	0.116587	5.38557
98	3	17.41	145.33	5.80333	0.119796	4.7082
99	1	17.89	177.3	17.89	0.100902	4.77266
100	2	20.91	143.6	10.455	0.145613	5.15979
101	1	18.98	198.21	18.98	0.095757	4.9159
102	1	16.96	127.63	16.96	0.132884	4.64695
103	2	22.93	145.99	11.465	0.157066	5.40328
104	2	22.13	113.23	11.065	0.195443	5.30818
105	1	19.45	182.18	19.45	0.106763	4.9764
106	2	27.84	198.32	13.92	0.140379	5.95374
107	3	17.54	146.1	5.84667	0.120055	4.72574
108	1	18.87	108.01	18.87	0.174706	4.90164
109	2	2.51	154.94	1.255	0.0161998	1.78769
110	2	4.84	79.95	2.42	0.0605378	2.48243
111	1	28.35	190.33	28.35	0.148952	6.00802
112	2	18.16	99.37	9.08	0.182751	4.80854
113	2	25.91	189.66	12.955	0.136613	5.74366
114	2	21.2	116.8	10.6	0.181507	5.19545
115	2	17.03	114.09	8.515	0.149268	4.65653
116	2	17.54	159.65	8.77	0.109865	4.72574
117	3	22.16	185.13	7.38667	0.1197	5.31178
118	3	21.34	144	7.11333	0.148194	5.21257
119	2	17.52	153.9	8.76	0.11384	4.72305
120	2	21.05	145.77	10.525	0.144406	5.17704
121	3	18.34	131.14	6.11333	0.139851	4.83231
122	2	21.93	224.05	10.965	0.0978799	5.28414
123	2	30.48	215.42	15.24	0.141491	6.22963
124	3	17.16	145.59	5.72	0.117865	4.67427
125	6	30.48	247.81	5.08	0.122997	6.22963
126	3	15.74	144.57	5.24667	0.108875	4.47669
127	4	20.87	143.13	5.2175	0.145812	5.15485
128	7	38.34	259.26	5.47714	0.147882	6.98685
129	3	21.87	147.33	7.29	0.148442	5.27691
130	2	20.47	195.41	10.235	0.104754	5.10521
131	2	20.34	136.58	10.17	0.148924	5.08898
132	3	27.31	214.88	9.10333	0.127094	5.89679
133	2	20.56	168.06	10.28	0.122337	5.11643
134	1	20.49	149.72	20.49	0.136855	5.10771
135	2	25.49	178.98	12.745	0.142418	5.69692
136	1	25.95	181.76	25.95	0.142771	5.74809
137	2	21.38	162.64	10.69	0.131456	5.21746
138	1	18.29	149.9	18.29	0.122015	4.82572
139	2	29.99	159.87	14.995	0.18759	6.17936
140	1	27.02	156.34	27.02	0.172828	5.8654
141	3	25.49	189.13	8.49667	0.134775	5.69692
142	2	23.6	195.37	11.8	0.120796	5.48165
143	2	26.91	202.43	13.455	0.132935	5.85345
144	2	26.97	209.02	13.485	0.129031	5.85997
145	2	29.33	201.56	14.665	0.145515	6.11098
146	2	31.88	250.72	15.94	0.127154	6.3711
147	2	18.12	155.25	9.06	0.116715	4.80324
148	1	18.94	132.1	18.94	0.143376	4.91072
149	4	60.81	404.08	15.2025	0.15049	8.79919
150	3	34.5	218.5	11.5	0.157895	6.62773
151	2	26.91	194.57	13.455	0.138305	5.85345
152	3	35.03	221.74	11.6767	0.157978	6.67844
153	3	21.93	145.64	7.31	0.150577	5.28414
154	2	20.82	143.2	10.41	0.145391	5.14867
155	2	21.05	153.41	10.525	0.137214	5.17704
156	4	19.4	127.9	4.85	0.151681	4.96999
157	6	19.91	157.94	3.31833	0.126061	5.0349
158	2	20.74	156.49	10.37	0.132532	5.13877
159	2	18.72	147.19	9.36	0.127183	4.88211
160	4	37.23	295.96	9.3075	0.125794	6.88496
161	2	25.2	185.56	12.6	0.135805	5.66442
162	2	23.67	169.3	11.835	0.139811	5.48977
163	3	28.26	164.2	9.42	0.172107	5.99848
164	2	20.03	169.77	10.015	0.117983	5.05005
165	3	30.97	197.59	10.3233	0.156739	6.27951
166	2	29.06	193.64	14.53	0.150072	6.08279
167	2	19.51	165.46	9.755	0.117914	4.98406
168	2	26	182.67	13	0.142333	5.75363
169	3	23.4	185.11	7.8	0.126411	5.45837
170	4	24.24	170.06	6.06	0.142538	5.55548
171	2	24.11	176.25	12.055	0.136794	5.54056
172	4	22.11	150.94	5.5275	0.146482	5.30578
173	2	20.85	173.68	10.425	0.120048	5.15238
174	3	19.83	169.64	6.61	0.116895	5.02477
175	3	20.14	149.9	6.71333	0.134356	5.0639
176	1	21.76	183	21.76	0.118907	5.26362
177	2	22.45	161.45	11.225	0.139052	5.34642
178	3	20	139.71	6.66667	0.143154	5.04627
179	2	23.27	158.98	11.635	0.146371	5.44319
180	3	22.71	108.81	7.57	0.208712	5.37729
181	3	19.65	162.64	6.55	0.120819	5.00192
182	2	14.43	112.74	7.215	0.127994	4.28636
183	2	20.2	150.77	10.1	0.133979	5.07143
184	3	21.29	154.32	7.09667	0.13796	5.20646
185	2	25.75	171.41	12.875	0.150225	5.7259
186	4	22.11	178.58	5.5275	0.12381	5.30578
187	3	22.02	187.98	7.34	0.11714	5.29497
188	2	22.73	176.21	11.365	0.128994	5.37966
189	3	18.87	122.75	6.29	0.153727	4.90164
190	2	16.23	168.08	8.115	0.0965612	4.54584
191	2	29.48	190.51	14.74	0.154743	6.12659
192	3	24.49	198.7	8.16333	0.123251	5.58405
193	4	24.95	194.59	6.2375	0.128218	5.63625
194	2	25.64	181.98	12.82	0.140895	5.71366
195	2	26.13	184.65	13.065	0.141511	5.76799
196	2	18.27	141.11	9.135	0.129473	4.82308
197	3	17.54	153.23	5.84667	0.114468	4.72574
198	3	19.49	147.37	6.49667	0.132252	4.98151
199	1	21.93	149.35	21.93	0.146836	5.28414
200	3	24.55	91.71	8.18333	0.267692	5.59089
201	5	47.69	355.3	9.538	0.134225	7.79235
202	3	17.74	117.6	5.91333	0.15085	4.75261
203	4	17.52	120.53	4.38	0.145358	4.72305
205	3	32.19	234.71	10.73	0.137148	6.402
206	3	28.73	262.57	9.57667	0.109418	6.04815
207	2	20.54	135.38	10.27	0.151721	5.11394
208	3	21.18	169.9	7.06	0.124662	5.193
209	2	5.51	139.96	2.755	0.0393684	2.64869
210	3	10.63	122.86	3.54333	0.0865212	3.67893
211	3	19.09	148.77	6.36333	0.128319	4.93013
212	3	17.63	147.1	5.87667	0.11985	4.73785
213	2	12.7	134.47	6.35	0.0944449	4.02121
214	4	10.46	108.3	2.615	0.0965836	3.6494
215	3	7.59	115.31	2.53	0.0658226	3.10868
216	2	17.58	100.79	8.79	0.174422	4.73113
217	2	22.25	182.49	11.125	0.121924	5.32255
218	1	19.96	180.38	19.96	0.110655	5.04122
219	3	19.69	176.65	6.56333	0.111463	5.007
220	2	21.47	146.42	10.735	0.146633	5.22843
221	2	28.86	191.84	14.43	0.150438	6.06182
222	3	23.69	199.14	7.89667	0.118962	5.49209
223	3	19.16	151.77	6.38667	0.126244	4.93916
224	1	17.69	140.55	17.69	0.125863	4.7459
225	2	21.4	164.93	10.7	0.129752	5.2199
226	3	17.09	147.26	5.69667	0.116053	4.66473
227	1	31.19	229.45	31.19	0.135934	6.30177
228	2	20.31	160.16	10.155	0.126811	5.08522
229	4	19.83	149.04	4.9575	0.133052	5.02477
230	2	20.25	161.47	10.125	0.12541	5.07771
231	4	19.16	153.61	4.79	0.124731	4.93916
232	1	18.6	176.74	18.6	0.105239	4.86644
233	3	27.88	223.28	9.29333	0.124866	5.95801
234	3	23.95	185.69	7.98333	0.128978	5.52215
235	1	26.15	182.31	26.15	0.143437	5.7702
236	1	25.33	177.56	25.33	0.142656	5.67901
237	5	0.69	184.07	0.138	0.00374857	0.937302
238	2	23.53	185.16	11.765	0.127079	5.47351
239	2	26.17	191.86	13.085	0.136402	5.77241
240	3	24.07	170.81	8.02333	0.140917	5.53596
241	3	28.53	232.07	9.51	0.122937	6.02707
242	3	24.02	182	8.00667	0.131978	5.53021
243	1	15.39	125.79	15.39	0.122347	4.42664
244	2	26.44	190.24	13.22	0.138982	5.80211
245	3	23.64	149.1	7.88	0.158551	5.48629
246	1	16.94	108.65	16.94	0.155913	4.64421
247	3	20.23	144.82	6.74333	0.139691	5.0752
248	1	26.35	174.37	26.35	0.151115	5.79222
249	3	19.6	153.54	6.53333	0.127654	4.99555
250	2	23.13	178.81	11.565	0.129355	5.42679
251	2	23.91	212.06	11.955	0.112751	5.51753
252	4	22.82	168.22	5.705	0.135656	5.3903
253	2	21.6	169.57	10.8	0.127381	5.24423
254	4	20.76	144.48	5.19	0.143688	5.14125
255	2	24.09	177.08	12.045	0.13604	5.53826
256	3	31.39	201.98	10.4633	0.155411	6.32195
257	2	19.8	180.14	9.9	0.109915	5.02097
258	1	22.07	157.27	22.07	0.140332	5.30098
259	1	29.39	193.68	29.39	0.151745	6.11723
260	2	22.33	165.53	11.165	0.1349	5.33211
261	3	27.11	179.74	9.03667	0.150829	5.87516
262	2	27.04	201.45	13.52	0.134227	5.86757
263	2	21.91	158.76	10.955	0.138007	5.28173
264	4	21.76	151.83	5.44	0.143318	5.26362
265	5	21.69	150.66	4.338	0.143967	5.25515
266	3	23.49	150.01	7.83	0.15659	5.46886
267	4	20.25	159.14	5.0625	0.127246	5.07771
268	1	25.13	182.27	25.13	0.137872	5.65655
269	2	29.79	181.09	14.895	0.164504	6.15872
270	3	19.8	183.22	6.6	0.108067	5.02097
271	2	18.14	153.54	9.07	0.118145	4.80589
272	1	17.61	160.22	17.61	0.109911	4.73516
273	3	22.31	196.95	7.43667	0.113277	5.32973
274	2	17.69	157.74	8.845	0.112147	4.7459
275	1	25.35	198.85	25.35	0.127483	5.68125
276	3	14.32	137.87	4.77333	0.103866	4.26999
277	2	18.6	173.3	9.3	0.107328	4.86644
278	3	22.84	175.77	7.61333	0.129943	5.39266
279	4	23.27	160.14	5.8175	0.14531	5.44319
280	3	22.45	149.21	7.48333	0.150459	5.34642
281	2	21.96	142.13	10.98	0.154506	5.28775
282	2	21.07	171.13	10.535	0.123123	5.17949
283	2	22.33	202.83	11.165	0.110092	5.33211
284	2	18.32	103.48	9.16	0.177039	4.82967
285	3	29.62	206.2	9.87333	0.143647	6.14112
286	1	21.85	175.23	21.85	0.124693	5.27449
287	1	24.11	197.92	24.11	0.121817	5.54056
288	3	14.52	151.01	4.84	0.0961526	4.2997
289	2	25.64	191.11	12.82	0.134164	5.71366
290	2	22.4	149.32	11.2	0.150013	5.34046
291	1	17.34	100.08	17.34	0.173261	4.69872
292	3	20.74	160.45	6.91333	0.129261	5.13877
293	2	33.7	225.63	16.85	0.14936	6.55043
294	3	20.87	173.86	6.95667	0.120039	5.15485
295	2	16.74	139.62	8.37	0.119897	4.61671
296	2	25.69	189.06	12.845	0.135883	5.71922
297	2	25.75	186.22	12.875	0.138277	5.7259
298	3	24.11	163.49	8.03667	0.147471	5.54056
299	2	16.54	134.25	8.27	0.123203	4.58905
300	3	25.78	178.94	8.59333	0.144071	5.72923
301	2	13.52	169.39	6.76	0.0798158	4.149
302	2	22.96	167	11.48	0.137485	5.40681
303	2	28.77	175.34	14.385	0.164081	6.05236
304	2	15.05	151.54	7.525	0.0993137	4.37747
305	2	21.49	197.59	10.745	0.108761	5.23086
306	2	30.08	192.62	15.04	0.156162	6.18862
307	2	22.67	144.86	11.335	0.156496	5.37255
308	3	25.13	183	8.37667	0.137322	5.65655
309	4	22.33	205.69	5.5825	0.108561	5.33211
310	1	28.24	194.9	28.24	0.144895	5.99636
311	2	29.44	207.62	14.72	0.141798	6.12243
312	3	21.6	150.32	7.2	0.143693	5.24423
313	3	24.82	177.5	8.27333	0.139831	5.62155
314	3	12.74	147.13	4.24667	0.0865901	4.02754
315	1	21.69	152.03	21.69	0.142669	5.25515
316	3	19.78	153.65	6.59333	0.128734	5.01843
318	3	22.42	161.6	7.47333	0.138738	5.34285
319	1	23.18	117.87	23.18	0.196657	5.43265
320	1	13.48	108.81	13.48	0.123886	4.14286
321	5	47.47	321.2	9.494	0.14779	7.77436
322	2	16.07	103.21	8.035	0.155702	4.52338
323	2	34.19	200.76	17.095	0.170303	6.59788
324	3	52.04	372.6	17.3467	0.139667	8.13999
325	5	47.09	308.68	9.418	0.152553	7.74318
326	3	13.83	124.39	4.61	0.111183	4.1963
327	2	26.17	180.54	13.085	0.144954	5.77241
328	2	24.58	188.22	12.29	0.130592	5.5943
329	2	11.43	129.19	5.715	0.0884743	3.81486
330	1	20.65	152.81	20.65	0.135135	5.12761
331	2	24.31	149.57	12.155	0.162533	5.56349
332	1	22.49	181	22.49	0.124254	5.35118
333	1	22.49	144.02	22.49	0.156159	5.35118
334	3	25.44	189.11	8.48	0.134525	5.69133
335	2	24.09	170.84	12.045	0.141009	5.53826
336	1	21.58	174.37	21.58	0.12376	5.2418
337	2	25.13	157.41	12.565	0.159647	5.65655
338	1	21.38	162.49	21.38	0.131577	5.21746
339	2	30.06	183.38	15.03	0.163922	6.18656
340	2	24.82	194.3	12.41	0.127741	5.62155
341	3	20.29	156.52	6.76333	0.129632	5.08272
342	2	23.56	182.38	11.78	0.129181	5.477
343	5	41.8	282.44	8.36	0.147996	7.2953
344	6	34.03	242.24	5.67167	0.140481	6.58243
345	5	37.7	293.94	7.54	0.128257	6.92828
346	2	26.82	197.86	13.41	0.13555	5.84365
347	4	37.1	247.39	9.275	0.149966	6.87293
348	2	20.14	178.52	10.07	0.112816	5.0639
349	2	11.32	102.57	5.66	0.110364	3.79646
350	4	20.94	165.62	5.235	0.126434	5.16349
351	2	27.33	175.94	13.665	0.155337	5.89895
352	2	22.13	183.2	11.065	0.120797	5.30818
353	5	24.35	220.21	4.87	0.110576	5.56807
354	4	6.33	102.5	1.5825	0.0617561	2.83894
355	2	17.18	149.21	8.59	0.11514	4.67699
356	4	29.15	213.24	7.2875	0.1367	6.0922
357	2	17.45	147.97	8.725	0.117929	4.7136
358	2	18.74	156.92	9.37	0.119424	4.88472
359	1	22.49	175.97	22.49	0.127806	5.35118
360	2	25.71	172.81	12.855	0.148776	5.72145
361	2	27.46	180.92	13.73	0.15178	5.91297
362	2	23.91	177.72	11.955	0.134537	5.51753
363	2	27.06	162.4	13.53	0.166626	5.86974
364	2	31.17	192.77	15.585	0.161695	6.29975
365	3	26.89	191.51	8.96333	0.14041	5.85127
366	3	24.22	169.7	8.07333	0.142722	5.55318
367	2	21.4	140.51	10.7	0.152302	5.2199
368	3	25.6	170.35	8.53333	0.150279	5.7092
369	3	23.98	146.68	7.99333	0.163485	5.5256
370	3	30.33	175.72	10.11	0.172604	6.21429
371	4	23.09	185.47	5.7725	0.124495	5.42209
372	1	30.3	211.66	30.3	0.143154	6.21121
373	2	26.82	191.53	13.41	0.14003	5.84365
374	2	28.37	166.24	14.185	0.170657	6.01014
375	3	29.08	163.58	9.69333	0.177772	6.08488
376	4	21.87	159.65	5.4675	0.136987	5.27691
377	4	24.15	166.2	6.0375	0.145307	5.54515
378	2	23.31	186.58	11.655	0.124933	5.44786
379	3	32.1	182.49	10.7	0.1759	6.39304
380	2	21.47	175.61	10.735	0.12226	5.22843
381	1	20.09	163.31	20.09	0.123018	5.05761
382	2	18.87	152.77	9.435	0.123519	4.90164
383	1	31.08	196.61	31.08	0.158079	6.29065
384	1	21.36	166.29	21.36	0.12845	5.21502
385	1	22.29	181.03	22.29	0.123129	5.32734
386	1	30.42	188.75	30.42	0.161166	6.2235
387	2	27.13	177.19	13.565	0.153112	5.87733
388	2	23.71	188.22	11.855	0.12597	5.49441
389	1	22.53	180.41	22.53	0.124882	5.35594
390	3	25.62	183.14	8.54	0.139893	5.71143
391	1	19.09	165.18	19.09	0.115571	4.93013
392	3	25.53	174.63	8.51	0.146195	5.70139
393	1	28.37	202.85	28.37	0.139857	6.01014
394	2	23.13	175.23	11.565	0.131998	5.42679
395	3	14.74	136.23	4.91333	0.108199	4.33215
396	2	31.44	139.36	15.72	0.225603	6.32698
397	1	17.05	161.6	17.05	0.105507	4.65926
398	3	32.32	194.86	10.7733	0.165863	6.41491
399	2	20.25	143.46	10.125	0.141154	5.07771
400	3	22.11	187	7.37	0.118235	5.30578
401	2	27.33	190.86	13.665	0.143194	5.89895
402	3	23.73	175.85	7.91	0.134945	5.49672
403	1	26.4	192.02	26.4	0.137486	5.79772
404	2	21.89	185.36	10.945	0.118095	5.27932
405	1	19.98	175.43	19.98	0.113892	5.04374
406	4	30.84	204.09	7.71	0.15111	6.26632
407	3	26.49	195.59	8.83	0.135436	5.80759
408	1	24.15	178.63	24.15	0.135196	5.54515
409	4	28.31	233.69	7.0775	0.121143	6.00378
410	5	42.78	268.7	8.556	0.159211	7.38032
411	1	26.29	145.06	26.29	0.181235	5.78563
412	3	23.09	167.68	7.69667	0.137703	5.42209
413	3	14.34	140.78	4.78	0.101861	4.27297
414	2	24.07	163	12.035	0.147669	5.53596
415	2	18.43	108.03	9.215	0.170601	4.84415
416	1	27.15	177.3	27.15	0.15313	5.87949
417	1	19.43	112.36	19.43	0.172926	4.97384
418	3	31.84	255.76	10.6133	0.124492	6.3671
419	3	33.88	259.57	11.2933	0.130524	6.5679
420	1	29.26	235.46	29.26	0.124267	6.10369
421	1	14.36	118.71	14.36	0.120967	4.27595
422	1	19.89	138.33	19.89	0.143787	5.03237
423	3	31.3	221.94	10.4333	0.141029	6.31288
424	2	30.02	174.32	15.01	0.172212	6.18245
425	1	15.94	139.98	15.94	0.113873	4.50505
426	3	24.31	181.18	8.10333	0.134176	5.56349
427	3	62.27	384.77	20.7567	0.161837	8.90419
428	5	22.91	170.26	4.582	0.134559	5.40092
429	4	28.44	196.7	7.11	0.144586	6.01755
430	2	23.95	180.34	11.975	0.132805	5.52215
431	4	26.91	190.86	6.7275	0.140993	5.85345
432	3	22.91	182.6	7.63667	0.125465	5.40092
433	1	27.62	208.84	27.62	0.132254	5.93017
434	2	25.35	177.16	12.675	0.143091	5.68125
435	1	22.93	178.27	22.93	0.128625	5.40328
436	1	22.62	182.11	22.62	0.124211	5.36663
437	1	21.05	166.46	21.05	0.126457	5.17704
438	1	24.51	190.46	24.51	0.128688	5.58633
439	2	29.06	205.45	14.53	0.141446	6.08279
440	3	61.87	336.52	20.6233	0.183852	8.87555
441	3	31.26	211.53	10.42	0.14778	6.30884
442	2	32.68	165	16.34	0.198061	6.45054
443	6	27.22	189.11	4.53667	0.143937	5.88707
444	1	21.34	172.12	21.34	0.123983	5.21257
445	3	26.33	180.78	8.77667	0.145647	5.79003
446	2	28.86	178.67	14.43	0.161527	6.06182
447	1	24.42	173.41	24.42	0.140822	5.57607
448	3	29.39	203.58	9.79667	0.144366	6.11723
449	2	30.42	213.88	15.21	0.142229	6.2235
450	1	23.04	168.91	23.04	0.136404	5.41622
451	2	25.49	186.44	12.745	0.13672	5.69692
452	2	21.8	123.08	10.9	0.177121	5.26846
453	4	23.13	148.01	5.7825	0.156273	5.42679
454	2	29.17	220.48	14.585	0.132302	6.09429
455	2	20.23	148.68	10.115	0.136064	5.0752
456	3	24.02	174.54	8.00667	0.137619	5.53021
457	1	19.45	143.64	19.45	0.135408	4.9764
458	2	23.2	211.89	11.6	0.109491	5.43499
459	2	24.47	193.73	12.235	0.12631	5.58177
460	3	20.67	146.7	6.89	0.1409	5.13009
461	3	20.91	155.41	6.97	0.134547	5.15979
462	3	24.55	158.29	8.18333	0.155095	5.59089
463	3	25.89	186.33	8.63	0.138947	5.74144
464	2	24.27	137.4	12.135	0.176638	5.55891
465	4	28.33	180.58	7.0825	0.156883	6.0059
466	1	19.49	170.17	19.49	0.114533	4.98151
467	2	25.64	183.34	12.82	0.139849	5.71366
468	2	21.4	174.54	10.7	0.122608	5.2199
469	2	20.85	190.48	10.425	0.10946	5.15238
470	1	24.47	173.9	24.47	0.140713	5.58177
471	2	25.53	162.56	12.765	0.15705	5.70139
472	1	32.72	148.35	32.72	0.220559	6.45449
473	2	15.45	139.29	7.725	0.11092	4.43526
474	3	33.9	217.21	11.3	0.15607	6.56984
475	3	19.29	129.59	6.43	0.148854	4.95588
476	1	24.22	202.89	24.22	0.119375	5.55318
477	1	14.9	134.65	14.9	0.110657	4.3556
478	3	29.24	165.8	9.74667	0.176357	6.1016
479	2	16.98	129.96	8.49	0.130656	4.64969
480	1	20.38	150.79	20.38	0.135155	5.09398
481	2	25.15	208.62	12.575	0.120554	5.6588
482	4	22.13	181.72	5.5325	0.121781	5.30818
483	4	17.61	152.54	4.4025	0.115445	4.73516
484	2	25.71	212.49	12.855	0.120994	5.72145
485	2	20.56	146.79	10.28	0.140064	5.11643
486	3	43.18	311.32	14.3933	0.1387	7.41475
487	1	24.58	229.98	24.58	0.106879	5.5943
488	2	18.47	128.54	9.235	0.143691	4.84941
489	2	22.71	243.72	11.355	0.0931807	5.37729
490	1	18.05	139.53	18.05	0.129363	4.79395
491	3	25.31	169.48	8.43667	0.149339	5.67677
492	3	27.46	157.8	9.15333	0.174018	5.91297
493	1	18.23	170.77	18.23	0.106752	4.8178
494	4	22.45	199.74	5.6125	0.112396	5.34642
495	3	25.42	217.95	8.47333	0.116632	5.68909
496	4	28.37	135.76	7.0925	0.208972	6.01014
497	3	24.07	171.33	8.02333	0.140489	5.53596
498	3	30.06	191.24	10.02	0.157185	6.18656
499	2	30.42	192.86	15.21	0.157731	6.2235
500	3	28.75	177.01	9.58333	0.16242	6.05026
501	2	32.21	194.35	16.105	0.165732	6.40399
502	2	25.55	191.13	12.775	0.133679	5.70362
503	3	26.51	183.71	8.83667	0.144304	5.80978
504	4	25.46	165.02	6.365	0.154284	5.69356
505	4	17.45	155.41	4.3625	0.112284	4.7136
506	2	27.09	184.67	13.545	0.146694	5.87299
507	3	22.73	183.18	7.57667	0.124086	5.37966
508	4	26.44	197.83	6.61	0.13365	5.80211
509	4	30.81	180.45	7.7025	0.17074	6.26327
510	4	26.75	193.55	6.6875	0.138207	5.83602
511	3	24.78	197.52	8.26	0.125456	5.61702
512	1	28.77	209.69	28.77	0.137203	6.05236
513	1	24.49	200.5	24.49	0.122145	5.58405
514	3	27.42	189.06	9.14	0.145033	5.90866
515	3	26.42	190.31	8.80667	0.138826	5.79991
516	4	48.71	286.06	12.1775	0.170279	7.87525
518	3	33.35	220.3	11.1167	0.151384	6.51633
519	4	19.31	134.63	4.8275	0.14343	4.95845
520	2	26.29	140.71	13.145	0.186838	5.78563
521	5	38.45	214.68	7.69	0.179104	6.99686
522	3	20.34	140.51	6.78	0.144758	5.08898
523	4	19.89	149.46	4.9725	0.133079	5.03237
524	2	20.98	113.51	10.49	0.18483	5.16842
525	3	21.98	144.22	7.32667	0.152406	5.29016
526	2	21.8	115.16	10.9	0.189302	5.26846
527	2	23.18	177.16	11.59	0.130842	5.43265
528	2	16.16	116.36	8.08	0.138879	4.53603
529	1	24.27	190.02	24.27	0.127723	5.55891
530	2	28.68	180.49	14.34	0.158901	6.04289
531	3	30.37	184.65	10.1233	0.164473	6.21838
532	1	21.67	173.97	21.67	0.124562	5.25272
533	1	24.09	192.19	24.09	0.125345	5.53826
534	1	18.58	171.26	18.58	0.10849	4.86382
535	1	22.51	185.71	22.51	0.12121	5.35356
536	3	28.62	222.52	9.54	0.128618	6.03656
537	3	27.04	193.15	9.01333	0.139995	5.86757
538	1	15.05	121.04	15.05	0.124339	4.37747
539	4	11.88	121.55	2.97	0.0977376	3.88923
540	2	19.07	131.5	9.535	0.145019	4.92754
541	1	27.71	186.8	27.71	0.14834	5.93982
542	2	22.16	157.54	11.08	0.140663	5.31178
543	2	21.96	179.76	10.98	0.122163	5.28775
544	1	21.82	194.99	21.82	0.111903	5.27087
545	1	30.15	209.47	30.15	0.143935	6.19582
546	1	23.04	183.96	23.04	0.125245	5.41622
547	2	22.42	189.86	11.21	0.118087	5.34285
548	2	27.64	195.24	13.82	0.141569	5.93231
549	1	23.4	170.55	23.4	0.137203	5.45837
550	2	21.36	166.57	10.68	0.128234	5.21502
551	4	29.66	176.32	7.415	0.168217	6.14527
552	2	17.87	127.28	8.935	0.140399	4.76999
553	3	21.69	188.02	7.23	0.11536	5.25515
554	1	3.64	161.89	3.64	0.0224844	2.15281
555	3	29.33	190.04	9.77667	0.154336	6.11098
556	3	26.71	160.29	8.90333	0.166635	5.83166
557	3	39.63	235.04	13.21	0.16861	7.10341
558	1	25.06	218.86	25.06	0.114502	5.64866
559	3	20.62	148.88	6.87333	0.138501	5.12389
560	4	22.2	169.19	5.55	0.131213	5.31657
561	2	22	168.46	11	0.130595	5.29257
562	1	26.8	117.8	26.8	0.227504	5.84147
563	3	24.87	162.91	8.29	0.152661	5.62721
564	2	17.41	106.39	8.705	0.163643	4.7082
565	2	23.8	174.63	11.9	0.136288	5.50483
566	1	25.44	179.3	25.44	0.141885	5.69133
567	3	23.56	157.27	7.85333	0.149806	5.477
568	1	21.47	173.92	21.47	0.123448	5.22843
569	2	24.75	170.88	12.375	0.144838	5.61362
570	1	20.42	151.39	20.42	0.134883	5.09898
571	1	31.59	184.4	31.59	0.171312	6.34205
572	2	17.03	129.65	8.515	0.131354	4.65653
573	3	18.52	158.23	6.17333	0.117045	4.85597
574	1	13.23	109.81	13.23	0.120481	4.10426
575	3	15.36	107.56	5.12	0.142804	4.42233
576	2	27.57	208.84	13.785	0.132015	5.9248
577	2	18.16	131.36	9.08	0.138246	4.80854
578	2	14.5	137.25	7.25	0.105647	4.29674
579	2	18.2	117.82	9.1	0.154473	4.81383
580	3	26.42	186.78	8.80667	0.14145	5.79991
581	3	23.95	194.92	7.98333	0.122871	5.52215
582	2	22.13	167.71	11.065	0.131954	5.30818
583	1	18.49	123.79	18.49	0.149366	4.85203
584	3	22.29	171.68	7.43	0.129835	5.32734
585	5	26.69	176.99	5.338	0.150799	5.82947
586	4	33.9	199.85	8.475	0.169627	6.56984
587	2	27.68	261.33	13.84	0.10592	5.9366
588	1	24.22	228.36	24.22	0.106061	5.55318
589	2	23.13	149.97	11.565	0.154231	5.42679
590	5	23.53	161.91	4.706	0.145328	5.47351
591	2	22.09	214.06	11.045	0.103195	5.30338
592	2	26.22	176.99	13.11	0.148144	5.77792
593	1	18.72	186.24	18.72	0.100515	4.88211
594	3	24.58	193.15	8.19333	0.127259	5.5943
595	5	14.99	200.45	2.998	0.0747817	4.36874
596	5	20.58	181.78	4.116	0.113214	5.11891
597	5	21.42	173.86	4.284	0.123203	5.22234
598	4	20.89	168.11	5.2225	0.124264	5.15732
599	3	27.84	224.03	9.28	0.124269	5.95374
600	5	21.85	163.53	4.37	0.133615	5.27449
601	5	29.82	175.1	5.964	0.170303	6.16182
602	3	24.02	193.44	8.00667	0.124173	5.53021
603	2	27.02	170.57	13.51	0.15841	5.8654
604	2	27.13	220.94	13.565	0.122794	5.87733
605	3	22.58	156.94	7.52667	0.143877	5.36188
606	6	28.37	200.5	4.72833	0.141496	6.01014
607	5	32.66	254.05	6.532	0.128557	6.44857
608	3	27.97	189.15	9.32333	0.147872	5.96762
609	2	27.91	198.25	13.955	0.140782	5.96122
610	3	21.96	128.06	7.32	0.171482	5.28775
611	2	26.06	179.14	13.03	0.145473	5.76026
612	3	15.5	142.06	5.16667	0.109109	4.44243
613	2	23.42	143.04	11.71	0.16373	5.4607
614	3	17.54	153.94	5.84667	0.11394	4.72574
615	3	30.5	222.05	10.1667	0.137356	6.23168
616	5	36.23	274.87	7.246	0.131808	6.79187
617	2	35.97	287.46	17.985	0.12513	6.76745
618	4	28.91	174.34	7.2275	0.165825	6.06707
619	3	29.93	194.28	9.97667	0.154056	6.17317
620	2	25.53	213.66	12.765	0.119489	5.70139
621	1	26.2	195.66	26.2	0.133906	5.77571
622	3	24.84	162.73	8.28	0.152645	5.62381
623	3	23.71	150.43	7.90333	0.157615	5.49441
624	2	26.55	170.88	13.275	0.155372	5.81416
625	1	28.17	204.78	28.17	0.137562	5.98892
626	2	24.47	165.84	12.235	0.147552	5.58177
627	5	53.88	307.73	10.776	0.175089	8.28264
628	3	28.42	225.03	9.47333	0.126294	6.01544
629	4	23.58	187.71	5.895	0.125619	5.47932
630	2	22.69	173.03	11.345	0.131133	5.37492
631	3	12.19	121.37	4.06333	0.100437	3.93964
632	3	26.82	162.51	8.94	0.165036	5.84365
633	2	16.14	120.84	8.07	0.133565	4.53322
634	1	21.8	173.39	21.8	0.125728	5.26846
635	5	49.51	255.89	9.902	0.193482	7.93965
636	3	17.87	160.91	5.95667	0.111056	4.76999
637	2	11.63	125.68	5.815	0.0925366	3.84809
638	2	19.23	160.65	9.615	0.119701	4.94817
639	2	19.51	171.04	9.755	0.114067	4.98406
640	2	20.36	174.77	10.18	0.116496	5.09148
641	2	22.16	173.55	11.08	0.127687	5.31178
642	2	48.18	318.05	24.09	0.151486	7.83228
643	1	24.2	178.67	24.2	0.135445	5.55089
644	2	26.62	191.53	13.31	0.138986	5.82182
645	2	12.03	154.85	6.015	0.0776881	3.9137
646	1	20.09	177.12	20.09	0.113426	5.05761
647	3	19.47	186.22	6.49	0.104554	4.97895
648	1	20.45	173.1	20.45	0.11814	5.10272
649	1	18.01	166.57	18.01	0.108123	4.78864
650	1	19.05	170.37	19.05	0.111815	4.92496
651	2	23.62	160.42	11.81	0.147238	5.48397
652	3	14.79	132.85	4.93	0.111329	4.33949
653	3	24.73	178.25	8.24333	0.138738	5.61135
654	3	7.5	129.7	2.5	0.0578258	3.09019
655	1	21.51	164.66	21.51	0.130633	5.2333
656	2	25.82	181.78	12.91	0.14204	5.73368
657	2	5.62	100.66	2.81	0.0558315	2.675
658	2	17.65	151.81	8.825	0.116264	4.74054
659	2	22.38	160.69	11.19	0.139274	5.33808
660	1	23.84	172.04	23.84	0.138572	5.50945
661	2	19.91	144.22	9.955	0.138053	5.0349
662	2	22.91	185.6	11.455	0.123438	5.40092
663	3	55.48	454.5	18.4933	0.122068	8.40472
664	2	24.07	189.62	12.035	0.126938	5.53596
665	5	22.6	181.89	4.52	0.124251	5.36425
666	3	24.47	166.53	8.15667	0.14694	5.58177
667	4	25.15	162.02	6.2875	0.155228	5.6588
668	5	24.55	172.9	4.91	0.14199	5.59089
669	1	21.36	140.29	21.36	0.152256	5.21502
670	3	20.4	153.19	6.8	0.133168	5.09648
671	1	36.74	214.82	36.74	0.171027	6.8395
672	1	25.6	183.07	25.6	0.139837	5.7092
673	2	25.64	189.29	12.82	0.135454	5.71366
674	3	24.44	188.02	8.14667	0.129986	5.57835
675	2	25.64	144.77	12.82	0.177109	5.71366
676	2	24.73	177.3	12.365	0.139481	5.61135
677	2	20.07	156.87	10.035	0.12794	5.05509
678	2	19.05	162.18	9.525	0.117462	4.92496
679	2	29.37	160.94	14.685	0.18249	6.11515
680	4	29.9	179.61	7.475	0.166472	6.17008
681	2	26.53	180.47	13.265	0.147005	5.81197
682	3	19.38	168.97	6.46	0.114695	4.96743
684	2	26.55	212.31	13.275	0.125053	5.81416
685	2	24.69	202.54	12.345	0.121902	5.60681
686	5	24.51	169.62	4.902	0.144499	5.58633
687	5	55.04	358.75	11.008	0.153422	8.37133
688	3	21.58	139.91	7.19333	0.154242	5.2418
689	2	18.58	150.01	9.29	0.123858	4.86382
690	2	18.38	128.01	9.19	0.143583	4.83758
691	3	25.93	185.62	8.64333	0.139694	5.74588
692	3	18.49	154.81	6.16333	0.119437	4.85203
693	3	24.98	168.82	8.32667	0.147968	5.63964
694	1	21.27	182.11	21.27	0.116798	5.20402
695	3	43.56	330.4	14.52	0.13184	7.4473
696	3	20.62	155.07	6.87333	0.132972	5.12389
697	4	20.65	171.5	5.1625	0.120408	5.12761
698	2	20.89	167.51	10.445	0.124709	5.15732
699	3	10.19	83.34	3.39667	0.12227	3.60199
700	2	30.66	272.78	15.33	0.112398	6.248
701	3	17.49	110.94	5.83	0.157653	4.719
702	3	25.2	106.76	8.4	0.236043	5.66442
703	2	16.92	159.03	8.46	0.106395	4.64147
704	2	19.34	119.2	9.67	0.162248	4.9623
705	3	27.04	182.38	9.01333	0.148262	5.86757
706	2	23.78	190.13	11.89	0.125072	5.50251
707	1	17.18	158.65	17.18	0.108289	4.67699
708	3	21.82	184.05	7.27333	0.118555	5.27087
709	1	11.19	163.16	11.19	0.068583	3.77459
710	1	20.85	208.05	20.85	0.100216	5.15238
711	1	23.98	186.09	23.98	0.128862	5.5256
712	5	35.88	208.02	7.176	0.172483	6.75898
713	1	25.91	147.81	25.91	0.175293	5.74366
714	2	20.85	155.07	10.425	0.134455	5.15238
715	4	28.79	181.78	7.1975	0.158378	6.05447
716	3	21.93	162.78	7.31	0.134722	5.28414
717	2	27.13	194.48	13.565	0.1395	5.87733
718	3	24	143.35	8	0.167422	5.52791
719	3	27.66	213.75	9.22	0.129404	5.93446
720	1	21.71	131.67	21.71	0.164882	5.25757
721	2	27.42	217.61	13.71	0.126005	5.90866
722	3	19.09	151.06	6.36333	0.126374	4.93013
723	4	24.49	222.74	6.1225	0.109949	5.58405
724	3	22.96	190.2	7.65333	0.120715	5.40681
725	3	18.47	125.92	6.15667	0.14668	4.84941
726	3	24.67	178.52	8.22333	0.138192	5.60454
727	3	35.3	219.1	11.7667	0.161114	6.70413
728	1	18.29	144.97	18.29	0.126164	4.82572
729	3	26.09	210	8.69667	0.124238	5.76358
730	5	48.62	255.93	9.724	0.189974	7.86797
731	5	33.3	236.95	6.66	0.140536	6.51144
732	3	34.92	218.68	11.64	0.159685	6.66795
733	3	29.73	207.82	9.91	0.143056	6.15251
734	2	23.76	187.75	11.88	0.126551	5.5002
735	2	34.77	217.44	17.385	0.159906	6.65361
736	1	17.83	181.49	17.83	0.0982423	4.76465
737	2	26.75	217.95	13.375	0.122735	5.83602
738	2	20.05	162.58	10.025	0.123324	5.05257
739	3	21.49	132.1	7.16333	0.16268	5.23086
740	2	20.45	172.83	10.225	0.118324	5.10272
741	2	22.42	168.24	11.21	0.133262	5.34285
742	1	20.98	170.04	20.98	0.123383	5.16842
743	2	24.67	202.05	12.335	0.122098	5.60454
744	3	25.93	212.33	8.64333	0.122121	5.74588
745	2	23.69	160.91	11.845	0.147225	5.49209
746	3	15.96	154.61	5.32	0.103227	4.50787
747	2	19.23	120.13	9.615	0.160077	4.94817
748	2	21.8	171.04	10.9	0.127456	5.26846
749	2	16.74	117.53	8.37	0.142432	4.61671
750	1	23	149.68	23	0.153661	5.41152
751	2	23.56	187.35	11.78	0.125754	5.477
752	4	43.74	249.03	10.935	0.175641	7.46267
753	4	27.73	179.63	6.9325	0.154373	5.94196
754	1	1.29	116.04	1.29	0.0111169	1.28159
755	4	32.86	217.64	8.215	0.150983	6.46828
756	3	28.44	209.98	9.48	0.135441	6.01755
757	3	32.1	203.01	10.7	0.15812	6.39304
758	3	24.2	196.75	8.06667	0.122999	5.55089
759	1	25.2	200.08	25.2	0.12595	5.66442
760	2	23.07	201.27	11.535	0.114622	5.41975
761	4	28.37	214.02	7.0925	0.132558	6.01014
762	1	23.38	129.65	23.38	0.180332	5.45604
763	3	26.15	188.38	8.71667	0.138815	5.7702
764	1	21.29	191	21.29	0.111466	5.20646
765	2	29.82	222.43	14.91	0.134065	6.16182
766	3	32.39	250.8	10.7967	0.129147	6.42186
767	3	21.98	156.41	7.32667	0.140528	5.29016
768	1	18.29	157.52	18.29	0.116112	4.82572
769	1	29.26	184.98	29.26	0.158179	6.10369
770	1	23.89	159.36	23.89	0.149912	5.51522
771	3	25.73	157.12	8.57667	0.16376	5.72367
772	3	16.1	144.28	5.36667	0.111589	4.5276
773	3	24.47	151.59	8.15667	0.161422	5.58177
774	2	20.23	114.78	10.115	0.17625	5.0752
775	1	16.87	114.85	16.87	0.146887	4.6346
776	2	25.66	202.54	12.83	0.126691	5.71588
777	1	11.23	112.6	11.23	0.0997336	3.78133
778	3	25.35	179.47	8.45	0.141249	5.68125
779	2	24.15	195.32	12.075	0.123643	5.54515
780	1	15.34	121.28	15.34	0.126484	4.41945
781	2	15.54	117.8	7.77	0.131919	4.44816
782	2	15.63	114.87	7.815	0.136067	4.46102
783	3	21.98	166.06	7.32667	0.132362	5.29016
784	2	28.02	184.14	14.01	0.152167	5.97295
785	1	27.71	193.08	27.71	0.143516	5.93982
786	2	27.22	216.35	13.61	0.125815	5.88707
787	3	26.53	185.58	8.84333	0.142957	5.81197
788	1	17.14	170.75	17.14	0.100381	4.67154
789	4	42.74	275.76	10.685	0.15499	7.37687
790	3	18.56	132.1	6.18667	0.1405	4.86121
791	1	15.21	131.21	15.21	0.115921	4.40068
792	4	35.85	267.9	8.9625	0.133819	6.75616
793	2	19.87	123.17	9.935	0.161322	5.02984
794	2	24.6	200.87	12.3	0.122467	5.59658
795	3	28.51	200.5	9.50333	0.142195	6.02495
796	1	10.86	155.92	10.86	0.0696511	3.71852
797	2	18.25	105.23	9.125	0.17343	4.82044
798	3	25.93	194.08	8.64333	0.133605	5.74588
799	2	11.32	132.45	5.66	0.0854662	3.79646
800	2	9.35	87.54	4.675	0.106808	3.45033
801	1	15.65	126.28	15.65	0.123931	4.46388
802	1	20.27	172.48	20.27	0.117521	5.08021
803	1	20.03	145.88	20.03	0.137305	5.05005
804	4	19.89	159.74	4.9725	0.124515	5.03237
805	3	24.33	190.06	8.11	0.128012	5.56578
806	3	30.81	181.6	10.27	0.169659	6.26327
807	2	28.04	179.72	14.02	0.15602	5.97508
808	3	25.04	190.84	8.34667	0.131209	5.64641
809	3	26.97	176.3	8.99	0.152978	5.85997
810	1	20.27	173.5	20.27	0.11683	5.08021
811	3	28.28	180.49	9.42667	0.156685	6.0006
812	2	3	146.53	1.5	0.0204736	1.95441
813	2	24.51	170.53	12.255	0.143728	5.58633
814	2	22.71	176.72	11.355	0.128508	5.37729
815	3	28.59	215.28	9.53	0.132804	6.0334
816	2	23.58	195.99	11.79	0.120312	5.47932
817	3	16.81	139.84	5.60333	0.120209	4.62635
818	2	24.95	159.56	12.475	0.156368	5.63625
819	2	19.45	148.88	9.725	0.130642	4.9764
820	3	35.7	230.09	11.9	0.155157	6.74201
821	2	27.11	223.68	13.555	0.1212	5.87516
822	1	20.58	186.44	20.58	0.110384	5.11891
823	1	20.38	148.59	20.38	0.137156	5.09398
824	2	10.95	121.62	5.475	0.0900345	3.7339
825	2	18.58	123.02	9.29	0.151032	4.86382
826	2	15.39	119.46	7.695	0.12883	4.42664
827	3	24.27	189.71	8.09	0.127932	5.55891
828	1	21.85	171.81	21.85	0.127175	5.27449
829	2	25.09	163.6	12.545	0.153362	5.65204
830	3	20.54	176.68	6.84667	0.116255	5.11394
831	5	48.95	315.37	9.79	0.155215	7.89462
832	3	24.98	188.44	8.32667	0.132562	5.63964
833	2	22.84	166.29	11.42	0.13735	5.39266
834	3	20.29	149.19	6.76333	0.136001	5.08272
835	3	24.55	209.93	8.18333	0.116944	5.59089
836	1	21.91	172.5	21.91	0.127014	5.28173
837	1	24.62	142.15	24.62	0.173197	5.59885
838	2	20.03	144.97	10.015	0.138167	5.05005
839	2	25.49	159.27	12.745	0.160043	5.69692
840	4	21.71	153.25	5.4275	0.141664	5.25757
841	4	28.51	201.74	7.1275	0.141321	6.02495
842	3	24.93	193.42	8.31	0.12889	5.63399
843	3	25.13	208.89	8.37667	0.120303	5.65655
844	3	27.4	193.88	9.13333	0.141325	5.9065
845	3	24.98	215.68	8.32667	0.11582	5.63964
846	2	26.75	221.21	13.375	0.120926	5.83602
847	2	25.33	196.79	12.665	0.128716	5.67901
848	2	33.81	226.18	16.905	0.149483	6.56111
849	3	23.47	173.37	7.82333	0.135375	5.46653
850	1	20.87	190.68	20.87	0.10945	5.15485
851	3	26.15	224.98	8.71667	0.116233	5.7702
852	3	16.67	143.13	5.55667	0.116468	4.60705
853	1	22.18	198.14	22.18	0.111941	5.31417
854	1	25.13	177.32	25.13	0.141721	5.65655
855	3	16.74	122.31	5.58	0.136865	4.61671
856	3	22.16	167.66	7.38667	0.132172	5.31178
857	2	20.69	166.73	10.345	0.124093	5.13258
858	4	10.9	143.09	2.725	0.0761758	3.72536
859	2	19.54	157.43	9.77	0.124119	4.9879
860	2	23.82	191.93	11.91	0.124108	5.50714
861	3	15.45	158.36	5.15	0.0975625	4.43526
862	2	21.36	149.68	10.68	0.142704	5.21502
863	3	19.74	142.6	6.58	0.138429	5.01336
864	4	20.54	163.95	5.135	0.125282	5.11394
865	3	23.82	192.82	7.94	0.123535	5.50714
866	1	30.57	135.34	30.57	0.225876	6.23882
867	4	30.59	221.97	7.6475	0.137811	6.24087
868	1	21.07	151.81	21.07	0.138792	5.17949
869	1	34.03	314.7	34.03	0.108135	6.58243
870	2	18.8	148.01	9.4	0.127018	4.89254
871	3	27.71	183.71	9.23667	0.150836	5.93982
872	3	24.98	172.52	8.32667	0.144795	5.63964
873	3	23.78	168.91	7.92667	0.140785	5.50251
874	2	25.55	148.84	12.775	0.171661	5.70362
875	1	32.04	198.21	32.04	0.161647	6.38706
876	2	24.29	184.49	12.145	0.13166	5.5612
877	2	15.67	138.02	7.835	0.113534	4.46673
878	2	22.71	197.43	11.355	0.115028	5.37729
879	4	28.97	199.74	7.2425	0.145039	6.07336
880	3	16.76	151.1	5.58667	0.11092	4.61947
881	3	18.58	141.2	6.19333	0.131586	4.86382
882	2	26.49	185.67	13.245	0.142672	5.80759
883	1	18.92	125.3	18.92	0.150998	4.90813
884	3	20.89	151.14	6.96333	0.138216	5.15732
885	1	21.67	159.34	21.67	0.135998	5.25272
886	4	44.31	378.08	11.0775	0.117197	7.51114
887	1	50.57	134.72	50.57	0.375371	8.0242
888	2	19.96	180.27	9.98	0.110723	5.04122
889	1	25.26	185.8	25.26	0.135953	5.67116
890	3	20.16	150.97	6.72	0.133536	5.06641
891	3	20.49	163.62	6.83	0.125229	5.10771
892	2	14.56	152.92	7.28	0.0952132	4.30562
893	1	5.55	103.26	5.55	0.0537478	2.65829
894	3	18.58	152.52	6.19333	0.12182	4.86382
895	4	16.78	106.43	4.195	0.157662	4.62222
896	2	4.37	90	2.185	0.0485556	2.35883
897	2	27.22	199.83	13.61	0.136216	5.88707
898	3	20.23	181.09	6.74333	0.111712	5.0752
899	3	25.24	201.21	8.41333	0.125441	5.66891
900	1	14.92	154.01	14.92	0.0968768	4.35852
901	2	22.49	163.24	11.245	0.137773	5.35118
902	2	13.48	148.44	6.74	0.0908111	4.14286
903	3	15.81	135.51	5.27	0.11667	4.48664
904	4	17.76	156.76	4.44	0.113294	4.75528
905	2	23.64	153.81	11.82	0.153696	5.48629
906	3	26.09	174.52	8.69667	0.149496	5.76358
907	2	23.93	159.78	11.965	0.149768	5.51984
908	3	27.37	206.05	9.12333	0.132832	5.90327
909	2	21.76	161.62	10.88	0.134637	5.26362
910	3	37.54	234.26	12.5133	0.160249	6.91357
911	2	24.67	159.87	12.335	0.154313	5.60454
912	2	23.82	159.03	11.91	0.149783	5.50714
913	4	15.81	168.39	3.9525	0.0938892	4.48664
914	2	17.47	140.87	8.735	0.124015	4.7163
915	3	29.46	197.19	9.82	0.149399	6.12451
916	2	29.84	199.88	14.92	0.14929	6.16388
917	1	24.75	184.14	24.75	0.134409	5.61362
918	3	26.95	202.45	8.98333	0.133119	5.8578
919	2	22.13	147.88	11.065	0.149648	5.30818
920	2	24.02	144.15	12.01	0.166632	5.53021
921	2	20.56	145.97	10.28	0.140851	5.11643
922	1	28.28	202.12	28.28	0.139917	6.0006
923	1	24.44	144.13	24.44	0.169569	5.57835
924	1	20.6	161.96	20.6	0.127192	5.1214
925	3	19.03	171.99	6.34333	0.110646	4.92237
926	3	24.2	176.43	8.06667	0.137165	5.55089
927	1	25	213.44	25	0.117129	5.6419
928	1	21.73	166.91	21.73	0.13019	5.25999
929	3	19.36	159.6	6.45333	0.121303	4.96487
930	3	20.58	134.92	6.86	0.152535	5.11891
931	3	22.67	144.02	7.55667	0.157409	5.37255
932	3	19.69	165.22	6.56333	0.119174	5.007
933	3	19.94	169.59	6.64667	0.117578	5.03869
934	2	24.44	168.75	12.22	0.14483	5.57835
935	3	21.91	141.49	7.30333	0.154852	5.28173
936	3	15.54	144.33	5.18	0.10767	4.44816
937	2	21.11	130.79	10.555	0.161404	5.18441
938	4	18.74	241.26	4.685	0.0776755	4.88472
939	2	27.71	191.42	13.855	0.14476	5.93982
940	1	17.29	146.17	17.29	0.118287	4.69194
941	1	27.24	223.72	27.24	0.121759	5.88923
942	2	15.7	107.23	7.85	0.146414	4.471
943	2	13.17	98.35	6.585	0.13391	4.09494
944	2	30.97	205.69	15.485	0.150566	6.27951
945	3	26.77	186.75	8.92333	0.143347	5.8382
946	2	29.22	193.53	14.61	0.150984	6.09951
947	1	27.93	218.17	27.93	0.128019	5.96335
948	2	23.56	169.66	11.78	0.138866	5.477
949	2	26.77	172.04	13.385	0.155603	5.8382
950	1	29.77	205.49	29.77	0.144873	6.15665
951	2	19.63	168.06	9.815	0.116804	4.99937
952	1	26.29	199.14	26.29	0.132018	5.78563
953	1	29.82	191.08	29.82	0.15606	6.16182
954	2	23.53	173.35	11.765	0.135737	5.47351
955	2	23.53	177.87	11.765	0.132288	5.47351
956	1	24.13	175.23	24.13	0.137705	5.54286
957	2	22.71	171.04	11.355	0.132776	5.37729
958	2	19.85	147.7	9.925	0.134394	5.02731
959	3	22.29	146.88	7.43	0.151757	5.32734
960	3	17.09	155.92	5.69667	0.109607	4.66473
961	1	23.84	172.79	23.84	0.137971	5.50945
962	3	27.68	161.51	9.22667	0.171383	5.9366
963	2	19.47	145.13	9.735	0.134156	4.97895
964	1	22.02	144.66	22.02	0.152219	5.29497
965	1	21.36	158.45	21.36	0.134806	5.21502
966	2	29.93	232.53	14.965	0.128715	6.17317
967	3	20.82	172.99	6.94	0.120354	5.14867
968	1	19.69	170.79	19.69	0.115288	5.007
969	1	18.6	173.61	18.6	0.107137	4.86644
970	2	23.47	171.1	11.735	0.137171	5.46653
971	2	29.35	209.29	14.675	0.140236	6.11307
972	2	22.58	144.93	11.29	0.155799	5.36188
973	2	10.59	133.45	5.295	0.0793556	3.672
974	2	23.78	196.43	11.89	0.121061	5.50251
975	2	21.73	188.51	10.865	0.115272	5.25999
976	3	21.29	187.35	7.09667	0.113638	5.20646
977	2	18.89	160.91	9.445	0.117395	4.90423
978	1	28.62	188.75	28.62	0.151629	6.03656
979	1	34.99	224.96	34.99	0.155539	6.67463
980	3	19.85	156.56	6.61667	0.126788	5.02731
981	4	21.85	192.73	5.4625	0.113371	5.27449
982	3	22.56	200.54	7.52	0.112496	5.3595
983	2	10.68	136.18	5.34	0.0784256	3.68757
984	3	20.74	130.25	6.91333	0.159232	5.13877
985	9	57.15	321.8	6.35	0.177595	8.53028
986	2	18.27	124.7	9.135	0.146512	4.82308
987	2	24.6	190.11	12.3	0.129399	5.59658
988	3	21.29	150.9	7.09667	0.141087	5.20646
989	2	22.4	176.76	11.2	0.126726	5.34046
990	4	20.27	154.76	5.0675	0.130977	5.08021
991	3	20.2	187.82	6.73333	0.10755	5.07143
992	3	19.51	167.99	6.50333	0.116138	4.98406
993	2	23.84	174.14	11.92	0.136901	5.50945
994	2	18.12	152.85	9.06	0.118548	4.80324
995	3	24.49	175.57	8.16333	0.139489	5.58405
996	3	18.76	151.37	6.25333	0.123935	4.88733
997	4	21.67	146.73	5.4175	0.147686	5.25272
998	2	17.14	161.78	8.57	0.105946	4.67154
999	4	18.47	176.34	4.6175	0.104741	4.84941
1000	2	36.41	237.26	18.205	0.15346	6.80872
1001	1	18.58	149.99	18.58	0.123875	4.86382
1002	1	31.17	174.19	31.17	0.178943	6.29975
1003	2	19.56	155.03	9.78	0.126169	4.99045
1004	3	28.77	203.47	9.59	0.141397	6.05236
1005	2	26.06	198.99	13.03	0.130961	5.76026
1006	2	20.74	166.15	10.37	0.124827	5.13877
1007	5	17.94	154.87	3.588	0.115839	4.77932
1008	3	15.96	120.33	5.32	0.132635	4.50787
1009	1	2.04	155.87	2.04	0.0130878	1.61165
1010	3	23.42	212.66	7.80667	0.110129	5.4607
1011	2	25.35	173.94	12.675	0.14574	5.68125
1012	2	27.42	193.59	13.71	0.14164	5.90866
1013	4	25.06	173.43	6.265	0.144496	5.64866
1014	1	17.89	164.78	17.89	0.108569	4.77266
1015	5	44.42	327.38	8.884	0.135683	7.52046
1016	1	18.14	158.6	18.14	0.114376	4.80589
1017	3	25.86	220.81	8.62	0.117114	5.73812
1018	4	24.07	210.13	6.0175	0.114548	5.53596
1019	3	30.79	219.28	10.2633	0.140414	6.26123
1020	3	24.47	195.46	8.15667	0.125192	5.58177
1021	4	30.86	214.15	7.715	0.144105	6.26835
1022	1	27.09	205.4	27.09	0.131889	5.87299
1023	3	22.09	158.18	7.36333	0.139651	5.30338
1024	3	25.62	201.41	8.54	0.127203	5.71143
1025	2	24.13	194.35	12.065	0.124157	5.54286
1026	3	31.33	225.87	10.4433	0.138708	6.3159
1027	2	23.89	178.01	11.945	0.134206	5.51522
1028	5	22.38	171.95	4.476	0.130154	5.33808
1029	2	18.14	130.83	9.07	0.138653	4.80589
1030	3	21.96	159.18	7.32	0.137957	5.28775
1031	3	20.96	155.58	6.98667	0.134722	5.16596
1032	2	19.74	157.85	9.87	0.125055	5.01336
1033	3	18.25	126.59	6.08333	0.144166	4.82044
1034	2	22.98	162.09	11.49	0.141773	5.40916
1035	2	24.38	156.49	12.19	0.155793	5.5715
1036	3	18.83	178.34	6.27667	0.105585	4.89644
1037	2	31.55	196.28	15.775	0.16074	6.33804
1038	2	28.68	168.39	14.34	0.170319	6.04289
1039	2	30.19	218.64	15.095	0.138081	6.19993
1040	1	22.82	186.95	22.82	0.122065	5.3903
1041	2	25.71	181.45	12.855	0.141692	5.72145
1042	3	21.93	163.27	7.31	0.134317	5.28414
1043	1	20.8	162.51	20.8	0.127992	5.1462
1044	3	21.8	177.5	7.26667	0.122817	5.26846
1045	2	30.35	215.66	15.175	0.140731	6.21633
1046	2	20.2	149.5	10.1	0.135117	5.07143
1047	2	22.51	163.91	11.255	0.137331	5.35356
1048	3	16.12	166.35	5.37333	0.0969041	4.53041
1049	3	20.16	145.26	6.72	0.138786	5.06641
1050	2	23.58	140.15	11.79	0.168248	5.47932
1051	2	19.07	131.92	9.535	0.144557	4.92754
1052	3	24.02	197.28	8.00667	0.121756	5.53021
1053	3	27.06	206.29	9.02	0.131175	5.86974
1054	1	20.16	167.15	20.16	0.12061	5.06641
1055	2	22.69	134.56	11.345	0.168624	5.37492
1056	2	24.89	149.86	12.445	0.166088	5.62947
1057	2	20.62	164.75	10.31	0.125159	5.12389
1058	4	25.18	154.99	6.295	0.162462	5.66217
1059	2	24.2	152.28	12.1	0.158918	5.55089
1060	2	23	157.36	11.5	0.146162	5.41152
1061	4	29.39	217.21	7.3475	0.135307	6.11723
1062	1	24.78	174.57	24.78	0.141949	5.61702
1063	1	21.47	159.87	21.47	0.134297	5.22843
1064	4	23.73	179.36	5.9325	0.132304	5.49672
1065	5	22.33	156.98	4.466	0.142247	5.33211
1066	3	27.15	205.14	9.05	0.132349	5.87949
1067	3	28.04	203.67	9.34667	0.137674	5.97508
1068	2	29.86	212.64	14.93	0.140425	6.16595
1069	2	27.24	232.09	13.62	0.117368	5.88923
1070	4	24.18	177.96	6.045	0.135873	5.5486
1071	3	26.35	209.8	8.78333	0.125596	5.79222
1072	2	24.64	174.46	12.32	0.141236	5.60113
1073	1	31.55	136.07	31.55	0.231866	6.33804
1074	4	19.71	149.06	4.9275	0.132229	5.00955
1075	3	23.16	162.58	7.72	0.142453	5.43031
1076	2	16.3	145.95	8.15	0.111682	4.55563
1077	3	14.28	146.68	4.76	0.0973548	4.26402
1078	4	50.71	407.14	12.6775	0.124552	8.0353
1079	3	22.33	176.59	7.44333	0.126451	5.33211
1080	3	34.43	315.3	11.4767	0.109198	6.621
1081	3	26.73	202.27	8.91	0.13215	5.83384
1082	3	21.02	142.89	7.00667	0.147106	5.17334
1083	2	21.58	144.02	10.79	0.14984	5.2418
1084	2	20.91	174.41	10.455	0.11989	5.15979
1085	4	16.81	147.06	4.2025	0.114307	4.62635
1086	3	26.77	178.78	8.92333	0.149737	5.8382
1087	1	15.81	133.34	15.81	0.118569	4.48664
1088	3	23.51	154.5	7.83667	0.152168	5.47118
1089	3	26.35	188.06	8.78333	0.140115	5.79222
1090	2	25.86	184.4	12.93	0.140239	5.73812
1091	4	21.51	158.74	5.3775	0.135505	5.2333
1092	3	21.18	183.16	7.06	0.115637	5.193
1093	3	23.73	198.12	7.91	0.119776	5.49672
1094	2	22.8	164.78	11.4	0.138366	5.38794
1095	2	28.93	197.54	14.465	0.146451	6.06917
1096	2	28.11	194.5	14.055	0.144524	5.98254
1097	2	20.85	156.76	10.425	0.133006	5.15238
1098	2	21.58	174.14	10.79	0.123923	5.2418
1099	1	20.14	178.5	20.14	0.112829	5.0639
1100	3	18.72	130.01	6.24	0.143989	4.88211
1101	1	20.98	141.73	20.98	0.148028	5.16842
1102	2	22.16	189.82	11.08	0.116742	5.31178
1103	1	21.87	159.58	21.87	0.137047	5.27691
1105	2	29.02	227.69	14.51	0.127454	6.0786
1106	2	23.67	159.65	11.835	0.148262	5.48977
1107	3	26.11	201.74	8.70333	0.129424	5.76579
1108	3	25.29	215.84	8.43	0.11717	5.67452
1109	1	21.53	184.67	21.53	0.116586	5.23573
1110	2	23.87	176.3	11.935	0.135394	5.51291
1111	2	23.58	198.94	11.79	0.118528	5.47932
1112	2	21.22	171.06	10.61	0.12405	5.1979
1113	2	31.59	213.6	15.795	0.147893	6.34205
1114	3	20.76	206.62	6.92	0.100474	5.14125
1115	1	26.06	214.86	26.06	0.121288	5.76026
1116	2	25.91	192.31	12.955	0.13473	5.74366
1117	2	22.56	179.78	11.28	0.125487	5.3595
1118	2	17.36	143.2	8.68	0.121229	4.70143
1119	2	19.4	138.02	9.7	0.140559	4.96999
1120	2	23.56	126.52	11.78	0.186216	5.477
1121	3	25.2	180.98	8.4	0.139242	5.66442
1122	2	25.55	145.02	12.775	0.176183	5.70362
1123	2	25.93	161.6	12.965	0.160458	5.74588
1124	1	23.95	188.97	23.95	0.12674	5.52215
1125	3	18.2	168.31	6.06667	0.108134	4.81383
1126	1	21.56	168.13	21.56	0.128234	5.23937
1127	2	16.92	167.44	8.46	0.101051	4.64147
1128	2	24.02	172.57	12.01	0.13919	5.53021
1129	1	18.72	194.28	18.72	0.0963558	4.88211
1130	3	23.04	175.19	7.68	0.131514	5.41622
1131	3	21.4	171.44	7.13333	0.124825	5.2199
1132	5	18.25	179.5	3.65	0.101671	4.82044
1133	4	23.09	179.85	5.7725	0.128385	5.42209
1134	1	25.89	195.55	25.89	0.132396	5.74144
1135	2	21.16	155.9	10.58	0.135728	5.19054
1136	2	19.51	160	9.755	0.121938	4.98406
1137	4	22.36	168.99	5.59	0.132316	5.33569
1138	3	23.33	148.13	7.77667	0.157497	5.4502
1139	2	14.16	101.81	7.08	0.139083	4.24607
1140	2	20.51	165.8	10.255	0.123703	5.1102
1141	2	21.6	169.68	10.8	0.127298	5.24423
1142	4	24.09	183.2	6.0225	0.131496	5.53826
1143	1	33.46	321.09	33.46	0.104208	6.52707
1144	2	22.8	146.06	11.4	0.1561	5.38794
1145	2	23.16	163.11	11.58	0.14199	5.43031
1146	2	24.22	178.16	12.11	0.135945	5.55318
1147	3	17.43	150.43	5.81	0.115868	4.7109
1148	2	28.44	205.49	14.22	0.138401	6.01755
1149	2	28.11	199.01	14.055	0.141249	5.98254
1150	1	28.57	189.75	28.57	0.150567	6.03129
1151	1	17.83	156.32	17.83	0.114061	4.76465
1152	1	21.96	147.24	21.96	0.149144	5.28775
1153	1	25.02	147.73	25.02	0.169363	5.64415
1154	2	23.44	150.01	11.72	0.156256	5.46303
1155	2	32.28	208.05	16.14	0.155155	6.41094
1156	3	25.66	197.81	8.55333	0.12972	5.71588
1157	2	17.61	107.05	8.805	0.164503	4.73516
1158	1	22.27	153.23	22.27	0.145337	5.32495
1159	1	22.18	127.28	22.18	0.174261	5.31417
1160	2	32.19	205.07	16.095	0.156971	6.402
1161	2	22.33	178.3	11.165	0.125238	5.33211
1162	1	18.65	144.48	18.65	0.129084	4.87298
1163	1	24.11	171.52	24.11	0.140567	5.54056
1164	2	26.6	209.22	13.3	0.127139	5.81964
1165	1	20.65	142.46	20.65	0.144953	5.12761
1166	2	17.65	143.73	8.825	0.1228	4.74054
1167	1	22.62	145.73	22.62	0.155219	5.36663
1168	1	16.12	150.43	16.12	0.107159	4.53041
1169	1	23.6	165.33	23.6	0.142745	5.48165
1170	2	26.26	166.95	13.13	0.157293	5.78232
1171	2	26.29	183.98	13.145	0.142896	5.78563
1172	3	21.49	147.84	7.16333	0.14536	5.23086
1173	1	21.62	171.61	21.62	0.125983	5.24666
1174	1	23.04	150.63	23.04	0.152958	5.41622
1175	1	19.18	144.04	19.18	0.133157	4.94173
1176	4	22.11	124.59	5.5275	0.177462	5.30578
1177	2	25.69	175.5	12.845	0.146382	5.71922
1178	1	22.51	184.29	22.51	0.122144	5.35356
1179	1	21.6	170.97	21.6	0.126338	5.24423
1180	4	15.87	135.36	3.9675	0.117243	4.49514
1181	2	33.17	226.36	16.585	0.146536	6.49872
1182	1	21.4	174.97	21.4	0.122307	5.2199
1183	2	17.96	165.29	8.98	0.108658	4.78199
1184	2	24.29	134.18	12.145	0.181025	5.5612
1185	1	23.22	167.17	23.22	0.138901	5.43734
1186	2	19.36	149.99	9.68	0.129075	4.96487
1187	2	25.84	162.22	12.92	0.15929	5.7359
1188	4	22.47	154.39	5.6175	0.145541	5.3488
1189	4	19.36	152.9	4.84	0.126619	4.96487
1190	4	20.71	184.16	5.1775	0.112457	5.13506
1191	1	24.64	156.67	24.64	0.157273	5.60113
1192	1	20.8	166.88	20.8	0.12464	5.1462
1193	2	21.45	161.38	10.725	0.132916	5.22599
1194	3	20.31	197.99	6.77	0.102581	5.08522
1195	1	26.2	200.03	26.2	0.13098	5.77571
1196	4	22.98	201.94	5.745	0.113796	5.40916
1197	2	17.96	144.62	8.98	0.124188	4.78199
1198	4	19.45	162.05	4.8625	0.120025	4.9764
1199	3	25.49	196.77	8.49667	0.129542	5.69692
1200	1	21.05	171.04	21.05	0.123071	5.17704
1201	1	24.87	212.75	24.87	0.116898	5.62721
1202	1	17.01	136.56	17.01	0.124561	4.65379
1203	2	18.12	181.47	9.06	0.0998512	4.80324
1204	2	18.03	167.71	9.015	0.107507	4.7913
1205	2	25.66	204.52	12.83	0.125465	5.71588
1206	1	23.31	143.24	23.31	0.162734	5.44786
1207	2	21.8	165.93	10.9	0.131381	5.26846
1208	1	20.4	149.08	20.4	0.136839	5.09648
1209	1	25.31	187.84	25.31	0.134742	5.67677
1210	1	27.04	174.86	27.04	0.154638	5.86757
1211	2	20.67	158.52	10.335	0.130394	5.13009
1212	1	28.11	201.74	28.11	0.139338	5.98254
1213	2	34.15	171.9	17.075	0.198662	6.59402
1214	1	30.08	210.6	30.08	0.14283	6.18862
1215	2	27.22	218.26	13.61	0.124714	5.88707
1216	3	27.46	188.71	9.15333	0.145514	5.91297
1217	1	23.18	164.4	23.18	0.140998	5.43265
1218	2	18.27	146.57	9.135	0.12465	4.82308
1219	2	30.02	159.96	15.01	0.187672	6.18245
1220	2	21.47	129.65	10.735	0.1656	5.22843
1221	2	22.71	199.76	11.355	0.113686	5.37729
1222	1	17.96	151.23	17.96	0.11876	4.78199
1223	2	33.35	219.01	16.675	0.152276	6.51633
1224	4	18.96	166.46	4.74	0.113901	4.91331
1225	2	21.29	175.32	10.645	0.121435	5.20646
1226	2	24.87	112.98	12.435	0.220127	5.62721
1227	2	26.64	221.26	13.32	0.120401	5.82401
1228	1	16.96	152.41	16.96	0.111279	4.64695
1229	2	22.47	139.27	11.235	0.161341	5.3488
1230	1	21.05	174.5	21.05	0.12063	5.17704
1231	1	25.09	165.64	25.09	0.151473	5.65204
1232	1	10.32	95.35	10.32	0.108233	3.62489
1233	1	23.16	168.48	23.16	0.137464	5.43031
1234	2	21.27	149.55	10.635	0.142227	5.20402
1235	3	18.2	108.7	6.06667	0.167433	4.81383
1236	1	18.29	151.03	18.29	0.121102	4.82572
mean	2.3539	23.4341	174.246	12.0655	0.134663	5.40543

## Sheet: Nuclei Deep Learning_data set 2
nucleus index	number of nucleoli	nucleolar area per cell	nuclear area	Nucleolar area	nucleolar / nuclear area	diameter
0	4	45.76	383.79	11.44	0.119232	7.63305
1	3	32.97	285.73	10.99	0.115389	6.4791
2	3	33.63	249.18	11.21	0.134963	6.54363
3	3	36.9	299.85	12.3	0.123062	6.85438
4	2	23.22	163	11.61	0.142454	5.43734
5	2	27.13	240.93	13.565	0.112605	5.87733
6	1	2.15	76.79	2.15	0.0279984	1.65453
7	2	26.09	194.95	13.045	0.133829	5.76358
8	3	27.02	227.8	9.00667	0.118613	5.8654
9	4	28.13	215.31	7.0325	0.130649	5.98467
10	3	20.98	160.14	6.99333	0.13101	5.16842
11	4	31.26	235.46	7.815	0.132761	6.30884
12	2	24.24	231.85	12.12	0.10455	5.55548
13	2	30.39	197.14	15.195	0.154154	6.22043
14	2	22.71	134.52	11.355	0.168822	5.37729
15	4	23.22	171.86	5.805	0.13511	5.43734
16	2	28.08	356.66	14.04	0.0787304	5.97934
17	1	25.04	229.6	25.04	0.109059	5.64641
18	2	29.28	202.43	14.64	0.144643	6.10577
19	3	23.73	180.98	7.91	0.131119	5.49672
20	1	23.89	201.63	23.89	0.118484	5.51522
21	2	29.9	220.46	14.95	0.135626	6.17008
22	6	28.57	228.89	4.76167	0.12482	6.03129
23	2	25.04	193.53	12.52	0.129386	5.64641
24	1	23.04	173.94	23.04	0.132459	5.41622
25	4	23	150.08	5.75	0.153252	5.41152
26	5	40.41	325.76	8.082	0.124048	7.17298
27	2	25.15	231.07	12.575	0.108841	5.6588
28	3	25.86	196.7	8.62	0.131469	5.73812
29	2	25.75	231.16	12.875	0.111395	5.7259
30	1	16.74	149.86	16.74	0.111704	4.61671
31	3	24.49	216.86	8.16333	0.11293	5.58405
32	7	51.42	297.32	7.34571	0.172945	8.09135
33	3	26.17	198.72	8.72333	0.131693	5.77241
34	2	22.47	187.35	11.235	0.119936	5.3488
35	2	31.88	183.71	15.94	0.173534	6.3711
36	1	22.73	191.15	22.73	0.118912	5.37966
37	3	23.13	206.49	7.71	0.112015	5.42679
38	1	22.87	206.36	22.87	0.110826	5.3962
39	3	26.06	196.06	8.68667	0.132918	5.76026
40	4	17.83	162.73	4.4575	0.109568	4.76465
41	2	24.69	177.52	12.345	0.139083	5.60681
42	3	22.09	163	7.36333	0.135521	5.30338
43	4	53.59	349.47	13.3975	0.153346	8.26032
44	3	22.49	214.22	7.49667	0.104986	5.35118
45	3	28.08	242.01	9.36	0.116028	5.97934
46	2	24.58	265.3	12.29	0.0926498	5.5943
47	1	24.18	183.03	24.18	0.132109	5.5486
48	2	31.5	293.39	15.75	0.107366	6.33301
49	3	20.74	145.73	6.91333	0.142318	5.13877
50	1	21.78	151.92	21.78	0.143365	5.26604
51	2	30.26	262.08	15.13	0.115461	6.20711
52	1	27.11	244.46	27.11	0.110897	5.87516
53	3	27.11	220.39	9.03667	0.123009	5.87516
54	3	27.33	240.88	9.11	0.113459	5.89895
55	3	27.77	237.42	9.25667	0.116966	5.94625
56	2	14.25	139.53	7.125	0.102129	4.25954
57	2	17.23	135.05	8.615	0.127582	4.68379
58	2	23.78	171.13	11.89	0.138959	5.50251
59	3	27.4	187.67	9.13333	0.146001	5.9065
60	3	20.71	169.26	6.90333	0.122356	5.13506
61	2	17.92	169.5	8.96	0.105723	4.77666
62	2	21.89	180.45	10.945	0.121308	5.27932
63	2	22.62	155.25	11.31	0.1457	5.36663
64	1	29.42	208.78	29.42	0.140914	6.12035
65	3	25.53	177.61	8.51	0.143742	5.70139
66	3	19.03	175.23	6.34333	0.1086	4.92237
67	4	24.91	184.36	6.2275	0.135116	5.63173
68	3	28.53	186.27	9.51	0.153165	6.02707
69	3	24.31	180.49	8.10333	0.134689	5.56349
70	5	30.17	227.38	6.034	0.132685	6.19787
71	3	21.96	151.06	7.32	0.145373	5.28775
72	3	25.86	161.67	8.62	0.159955	5.73812
73	5	65.05	453.72	13.01	0.14337	9.10078
74	3	27.48	200.16	9.16	0.13729	5.91512
75	3	28.79	221.99	9.59667	0.129691	6.05447
76	2	29.08	221.97	14.54	0.131009	6.08488
77	4	22.71	191.71	5.6775	0.11846	5.37729
78	3	31.33	211.11	10.4433	0.148406	6.3159
79	2	23.95	195.66	11.975	0.122406	5.52215
80	2	26.22	210.62	13.11	0.12449	5.77792
81	2	24.87	189.49	12.435	0.131247	5.62721
82	2	29.79	208.73	14.895	0.14272	6.15872
83	1	25.53	226.36	25.53	0.112785	5.70139
84	2	25.02	198.12	12.51	0.126287	5.64415
85	2	23.09	182.58	11.545	0.126465	5.42209
86	2	24.87	180.21	12.435	0.138006	5.62721
87	2	26.2	211.8	13.1	0.123702	5.77571
88	1	29.46	214.4	29.46	0.137407	6.12451
89	4	29.48	242.57	7.37	0.121532	6.12659
90	7	52.84	355.1	7.54857	0.148803	8.20232
91	3	19.43	159.49	6.47667	0.121826	4.97384
92	3	28.71	198.85	9.57	0.14438	6.04605
93	3	32.26	222.1	10.7533	0.14525	6.40896
94	5	40.05	288.28	8.01	0.138927	7.14096
95	2	27.66	192.66	13.83	0.143569	5.93446
96	3	47.29	313.34	15.7633	0.150922	7.75961
97	3	33.35	262.11	11.1167	0.127237	6.51633
98	2	28.57	212.8	14.285	0.134258	6.03129
99	1	1.64	60.28	1.64	0.0272064	1.44503
100	2	20.91	191.33	10.455	0.109288	5.15979
101	3	47.4	316.56	15.8	0.149735	7.76863
102	3	26.46	196.08	8.82	0.134945	5.8043
103	3	26.86	200.28	8.95333	0.134112	5.84801
104	4	27.13	202.27	6.7825	0.134128	5.87733
105	4	23.91	181.54	5.9775	0.131707	5.51753
106	4	34.34	237.31	8.585	0.144705	6.61234
107	4	16.45	127.94	4.1125	0.128576	4.57655
108	3	26.95	201.39	8.98333	0.13382	5.8578
109	5	36.48	245.77	7.296	0.148431	6.81526
110	3	28.2	199.52	9.4	0.141339	5.99211
111	1	12.28	116.87	12.28	0.105074	3.95416
112	3	30.53	192.79	10.1767	0.158359	6.23474
113	3	19.54	176.96	6.51333	0.11042	4.9879
114	3	21.11	172.39	7.03667	0.122455	5.18441
115	3	27.46	201.52	9.15333	0.136264	5.91297
116	1	20.27	176.61	20.27	0.114773	5.08021
117	3	23.11	179.56	7.70333	0.128703	5.42444
118	2	23.73	153.19	11.865	0.154906	5.49672
119	4	26.44	222.1	6.61	0.119045	5.80211
120	3	23.87	179.87	7.95667	0.132707	5.51291
121	4	14.36	127.41	3.59	0.112707	4.27595
122	3	31.33	208.89	10.4433	0.149983	6.3159
123	4	7.68	130.9	1.92	0.0586707	3.12706
124	3	24.24	180.63	8.08	0.134197	5.55548
125	4	22.8	142.26	5.7	0.16027	5.38794
126	3	26.86	210.22	8.95333	0.127771	5.84801
127	2	30.06	206.49	15.03	0.145576	6.18656
128	1	24.53	170.61	24.53	0.143778	5.58861
129	3	27.97	219.95	9.32333	0.127165	5.96762
130	3	29.37	206.82	9.79	0.142008	6.11515
131	3	27.29	210.27	9.09667	0.129786	5.89463
132	2	24.95	195.39	12.475	0.127693	5.63625
133	2	36.03	223.63	18.015	0.161114	6.7731
134	3	28.93	195.95	9.64333	0.14764	6.06917
135	5	44.49	308.51	8.898	0.144209	7.52638
136	3	23.31	188.8	7.77	0.123464	5.44786
137	3	29.73	173.19	9.91	0.171661	6.15251
138	3	30.81	177.16	10.27	0.173911	6.26327
139	3	23.47	179.12	7.82333	0.131029	5.46653
140	2	25.6	190.33	12.8	0.134503	5.7092
141	4	19.78	150.72	4.945	0.131237	5.01843
142	5	46.87	283.15	9.374	0.165531	7.72507
143	1	17.56	130.74	17.56	0.134312	4.72843
144	3	23.87	189.97	7.95667	0.125651	5.51291
145	5	33.9	253.02	6.78	0.133982	6.56984
146	4	28.37	193.64	7.0925	0.146509	6.01014
147	4	28.84	205.23	7.21	0.140525	6.05972
148	3	17.72	152.1	5.90667	0.116502	4.74993
149	2	23.02	164.71	11.51	0.139761	5.41387
150	3	24.2	182.38	8.06667	0.13269	5.55089
151	2	26.71	191.17	13.355	0.139719	5.83166
152	2	33.21	280.6	16.605	0.118354	6.50264
153	4	27.88	192.11	6.97	0.145125	5.95801
154	2	27.53	194.9	13.765	0.141252	5.9205
155	2	24.38	212.57	12.19	0.114692	5.5715
156	3	29.68	194.86	9.89333	0.152314	6.14734
157	3	25.04	201.41	8.34667	0.124324	5.64641
158	3	27.2	204.03	9.06667	0.133314	5.88491
159	5	28.13	179.1	5.626	0.157063	5.98467
160	4	27.35	183.78	6.8375	0.148819	5.90111
161	4	36.59	286.35	9.1475	0.127781	6.82553
162	2	30.57	171.68	15.285	0.178064	6.23882
163	2	24.15	191.35	12.075	0.126209	5.54515
164	1	28.64	193.84	28.64	0.147751	6.03867
165	1	16.07	119.02	16.07	0.135019	4.52338
166	2	26.71	174.79	13.355	0.152812	5.83166
167	2	31.17	136.11	15.585	0.229006	6.29975
168	3	26.51	236.77	8.83667	0.111965	5.80978
169	1	24.18	157.8	24.18	0.153232	5.5486
170	3	22.82	189.37	7.60667	0.120505	5.3903
171	2	25.55	206.09	12.775	0.123975	5.70362
172	3	29.64	173.81	9.88	0.170531	6.14319
173	2	26.82	211.4	13.41	0.126868	5.84365
174	4	29.31	223.39	7.3275	0.131206	6.1089
175	3	37.23	268.59	12.41	0.138613	6.88496
176	2	30.7	239.9	15.35	0.12797	6.25208
177	3	23.04	171.35	7.68	0.134462	5.41622
178	3	23.29	152.39	7.76333	0.152832	5.44553
179	3	18.63	127.88	6.21	0.145683	4.87036
180	2	18.52	140.47	9.26	0.131843	4.85597
181	3	31.01	197.39	10.3367	0.1571	6.28356
182	1	17.12	128.01	17.12	0.13374	4.66882
183	3	17.72	144.71	5.90667	0.122452	4.74993
184	3	22.96	153.03	7.65333	0.150036	5.40681
185	4	24.47	187.95	6.1175	0.130194	5.58177
186	3	23.44	180.12	7.81333	0.130135	5.46303
187	2	27.95	245.39	13.975	0.1139	5.96549
188	3	25.49	206.96	8.49667	0.123164	5.69692
189	2	24.47	173.68	12.235	0.140891	5.58177
190	4	32.24	209.67	8.06	0.153765	6.40697
191	3	39.34	376.28	13.1133	0.10455	7.07738
192	3	28.35	216.46	9.45	0.130971	6.00802
193	2	28.4	190.15	14.2	0.149356	6.01332
194	4	58.08	324	14.52	0.179259	8.5994
195	4	40.65	284.71	10.1625	0.142777	7.19425
196	6	46.33	339.41	7.72167	0.136502	7.68044
197	4	40.01	316.59	10.0025	0.126378	7.13739
198	3	20.18	156.16	6.72667	0.129226	5.06892
199	2	17.41	125.52	8.705	0.138703	4.7082
200	1	20.96	154.45	20.96	0.135707	5.16596
201	6	52.86	325.69	8.81	0.162302	8.20387
202	3	21.76	135.12	7.25333	0.161042	5.26362
203	1	26.64	203.27	26.64	0.131057	5.82401
204	3	25.13	185.47	8.37667	0.135494	5.65655
205	2	22.98	167.44	11.49	0.137243	5.40916
206	3	19.83	156.92	6.61	0.12637	5.02477
207	2	21.89	137.02	10.945	0.159758	5.27932
208	2	18.65	169.04	9.325	0.110329	4.87298
209	3	24.53	168.68	8.17667	0.145423	5.58861
210	2	21.36	148.1	10.68	0.144227	5.21502
211	6	42.45	282.97	7.075	0.150016	7.3518
212	5	36.03	244.12	7.206	0.147591	6.7731
213	3	17.43	133.63	5.81	0.130435	4.7109
214	3	23.53	192.06	7.84333	0.122514	5.47351
215	3	17.63	144.2	5.87667	0.122261	4.73785
216	4	28.17	205.83	7.0425	0.136861	5.98892
217	2	27.22	204.25	13.61	0.133268	5.88707
218	3	28.46	193.77	9.48667	0.146875	6.01967
219	3	18.67	148.61	6.22333	0.125631	4.87559
220	3	31.08	216.08	10.36	0.143836	6.29065
221	2	23.24	182.11	11.62	0.127615	5.43968
222	4	13.83	132.52	3.4575	0.104362	4.1963
223	3	29.24	226.98	9.74667	0.128822	6.1016
224	2	26.91	208.16	13.455	0.129276	5.85345
225	4	17.92	143.31	4.48	0.125044	4.77666
226	3	32.48	298.98	10.8267	0.108636	6.43077
227	3	19.67	154.03	6.55667	0.127702	5.00446
228	3	27.24	198.25	9.08	0.137402	5.88923
229	4	26.84	186.82	6.71	0.143668	5.84583
230	3	28.08	196.97	9.36	0.14256	5.97934
231	3	29.19	200.5	9.73	0.145586	6.09638
232	2	25.69	235.09	12.845	0.109277	5.71922
233	3	24.55	191.11	8.18333	0.12846	5.59089
234	2	26.2	210.73	13.1	0.12433	5.77571
235	4	23.4	165.93	5.85	0.141023	5.45837
236	3	27	209.18	9	0.129075	5.86323
237	4	29.17	186.82	7.2925	0.15614	6.09429
238	4	36.37	300.09	9.0925	0.121197	6.80498
239	3	30.1	232.98	10.0333	0.129196	6.19068
240	3	30.46	180.29	10.1533	0.16895	6.22759
241	3	24.84	170.93	8.28	0.145323	5.62381
242	2	28.93	162.49	14.465	0.178042	6.06917
243	2	22.25	171.35	11.125	0.129851	5.32255
244	5	50.24	396.62	10.048	0.12667	7.99797
245	4	48.91	403.28	12.2275	0.12128	7.8914
246	2	26.29	173.86	13.145	0.151214	5.78563
247	4	15.98	116.38	3.995	0.137309	4.51069
248	3	23.42	192.66	7.80667	0.121561	5.4607
249	2	21.02	154.5	10.51	0.136052	5.17334
250	2	20.76	135.14	10.38	0.153618	5.14125
251	1	18.67	107.7	18.67	0.173352	4.87559
252	3	24.55	196.66	8.18333	0.124835	5.59089
253	2	23.49	173.77	11.745	0.135179	5.46886
254	6	42.85	309.62	7.14167	0.138395	7.38636
255	5	29.62	219.41	5.924	0.134998	6.14112
256	1	17.03	170.7	17.03	0.0997657	4.65653
257	5	38.54	245.77	7.708	0.156813	7.00504
258	2	28.66	194.77	14.33	0.147148	6.04078
259	2	17.03	136.18	8.515	0.125055	4.65653
260	4	42.2	306.95	10.55	0.137482	7.33012
261	2	18.32	169.17	9.16	0.108293	4.82967
262	3	16.61	133.94	5.53667	0.124011	4.59875
263	2	19.78	141.71	9.89	0.139581	5.01843
264	1	21.45	136.69	21.45	0.156924	5.22599
265	1	21.31	181.63	21.31	0.117326	5.20891
266	3	19.05	118.64	6.35	0.16057	4.92496
267	2	27.42	201.45	13.71	0.136113	5.90866
268	1	26.22	212.11	26.22	0.123615	5.77792
269	2	24.42	200.12	12.21	0.122027	5.57607
270	1	16.18	137.58	16.18	0.117604	4.53883
271	3	19.89	161.47	6.63	0.123181	5.03237
272	2	16.14	119.73	8.07	0.134803	4.53322
273	2	20.58	149.97	10.29	0.137227	5.11891
274	1	16.07	125.81	16.07	0.127732	4.52338
275	2	24.82	167.06	12.41	0.148569	5.62155
276	3	24.33	175.7	8.11	0.138475	5.56578
277	3	19.2	150.1	6.4	0.127915	4.94431
278	2	19.12	135.32	9.56	0.141295	4.934
279	2	19.78	162.22	9.89	0.121933	5.01843
280	3	27.06	187.27	9.02	0.144497	5.86974
281	3	29.04	202.54	9.68	0.143379	6.0807
282	1	21.34	166.35	21.34	0.128284	5.21257
283	3	23.95	181.65	7.98333	0.131847	5.52215
284	3	21.73	155.03	7.24333	0.140166	5.25999
285	2	28.13	204.32	14.065	0.137676	5.98467
286	4	37.3	219.35	9.325	0.170048	6.89143
287	3	23.16	178.52	7.72	0.129733	5.43031
288	3	12.68	139.13	4.22667	0.0911378	4.01804
289	3	24.55	157.32	8.18333	0.156051	5.59089
290	5	38.47	214	7.694	0.179766	6.99868
291	3	33.21	210.69	11.07	0.157625	6.50264
292	4	30.73	228.18	7.6825	0.134674	6.25513
293	4	23.27	194.37	5.8175	0.11972	5.44319
294	3	18.74	159.2	6.24667	0.117714	4.88472
295	3	28.31	186.18	9.43667	0.152057	6.00378
296	3	23.47	148.13	7.82333	0.158442	5.46653
297	2	16.85	138.07	8.425	0.12204	4.63186
298	1	19.12	139.87	19.12	0.136698	4.934
299	3	14.25	131.14	4.75	0.108662	4.25954
300	3	20.25	219.08	6.75	0.092432	5.07771
301	2	19.2	148.81	9.6	0.129024	4.94431
302	2	21.76	174.94	10.88	0.124386	5.26362
303	2	22.05	135.54	11.025	0.162683	5.29858
304	5	17.76	145.13	3.552	0.122373	4.75528
305	1	23.09	149.19	23.09	0.154769	5.42209
306	2	30.39	220.1	15.195	0.138074	6.22043
307	3	18.96	166.11	6.32	0.114141	4.91331
308	2	19.43	124.7	9.715	0.155814	4.97384
309	1	20.96	183.74	20.96	0.114074	5.16596
310	2	18.92	169.06	9.46	0.111913	4.90813
311	1	4.73	63.72	4.73	0.074231	2.45406
312	2	24.55	156.94	12.275	0.156429	5.59089
313	1	24.91	176.05	24.91	0.141494	5.63173
314	2	15.7	115.02	7.85	0.136498	4.471
315	4	26.77	211.62	6.6925	0.1265	5.8382
316	2	19.18	141.18	9.59	0.135855	4.94173
317	3	23	180.85	7.66667	0.127177	5.41152
318	1	18.85	152.85	18.85	0.123324	4.89904
319	2	24.4	198.68	12.2	0.122811	5.57378
320	1	17.23	156.43	17.23	0.110145	4.68379
321	2	18.52	143.33	9.26	0.129212	4.85597
322	3	25.64	187.89	8.54667	0.136463	5.71366
323	3	19.83	136.91	6.61	0.14484	5.02477
324	2	24.82	182.38	12.41	0.136089	5.62155
325	3	19.31	125.95	6.43667	0.153315	4.95845
326	4	21.91	190.62	5.4775	0.114941	5.28173
327	4	22.4	152.21	5.6	0.147165	5.34046
328	1	24.84	162.36	24.84	0.152993	5.62381
329	2	27.31	190.62	13.655	0.143269	5.89679
330	2	23.07	187.38	11.535	0.123119	5.41975
331	2	17.09	140.44	8.545	0.121689	4.66473
332	4	31.97	209.76	7.9925	0.152412	6.38008
333	2	27.75	177.9	13.875	0.155987	5.94411
334	3	18.76	150.28	6.25333	0.124834	4.88733
335	1	16.76	144.95	16.76	0.115626	4.61947
336	1	17.65	171.59	17.65	0.102861	4.74054
337	4	24.8	182.76	6.2	0.135697	5.61928
338	4	23.82	198.79	5.955	0.119825	5.50714
339	3	24.87	215.39	8.29	0.115465	5.62721
340	1	5.97	90.2	5.97	0.0661863	2.75703
341	1	14.74	156.36	14.74	0.0942696	4.33215
342	1	18.27	149.1	18.27	0.122535	4.82308
343	2	11.72	96.15	5.86	0.121893	3.86295
344	4	27.95	210.69	6.9875	0.132659	5.96549
345	2	21.14	160.85	10.57	0.131427	5.18809
346	3	26.66	203.87	8.88667	0.13077	5.8262
347	2	25.82	189.55	12.91	0.136217	5.73368
348	2	12.57	83.9	6.285	0.149821	4.00058
349	2	21.71	164.75	10.855	0.131775	5.25757
350	2	23.76	147.7	11.88	0.160867	5.5002
351	2	17.09	148.86	8.545	0.114806	4.66473
352	2	15.45	151.79	7.725	0.101785	4.43526
353	1	22.11	170.55	22.11	0.129639	5.30578
354	2	24.29	177.21	12.145	0.137069	5.5612
355	3	18.78	170.13	6.26	0.110386	4.88993
356	3	20.14	160.16	6.71333	0.125749	5.0639
357	2	24.8	168.93	12.4	0.146806	5.61928
358	2	22.47	168.71	11.235	0.133187	5.3488
359	2	21.38	174.08	10.69	0.122817	5.21746
360	3	23.8	180.58	7.93333	0.131798	5.50483
361	4	21.71	166.46	5.4275	0.130422	5.25757
362	3	18.09	138.27	6.03	0.130831	4.79926
363	4	20.74	163.84	5.185	0.126587	5.13877
364	1	21.87	171.33	21.87	0.127648	5.27691
365	3	25.93	158.4	8.64333	0.163699	5.74588
366	3	19.16	159.51	6.38667	0.120118	4.93916
367	1	23.73	193.7	23.73	0.122509	5.49672
369	4	20.27	174.72	5.0675	0.116014	5.08021
370	2	21.71	165.64	10.855	0.131067	5.25757
371	2	30.13	209.76	15.065	0.14364	6.19376
372	3	26.37	197.46	8.79	0.133546	5.79442
373	2	22.33	144.73	11.165	0.154287	5.33211
374	3	20.69	145.28	6.89667	0.142415	5.13258
375	3	29.17	189.33	9.72333	0.15407	6.09429
376	1	20.11	153.68	20.11	0.130856	5.06012
377	4	25.62	191.17	6.405	0.134017	5.71143
378	3	27.37	211.6	9.12333	0.129348	5.90327
379	2	22.53	179.54	11.265	0.125487	5.35594
380	2	25.95	216.7	12.975	0.119751	5.74809
381	1	23.67	174.17	23.67	0.135902	5.48977
382	2	22.78	184.45	11.39	0.123502	5.38557
383	1	21.8	162.02	21.8	0.134551	5.26846
384	3	27.68	185.82	9.22667	0.148961	5.9366
385	2	23.09	180.52	11.545	0.127908	5.42209
386	1	22.53	193.17	22.53	0.116633	5.35594
387	3	27.4	183.54	9.13333	0.149286	5.9065
388	3	19.76	192.02	6.58667	0.102906	5.0159
389	3	18.65	121.48	6.21667	0.153523	4.87298
390	3	22.76	158.94	7.58667	0.143199	5.38321
391	2	21.67	147.61	10.835	0.146806	5.25272
392	3	27.51	180.61	9.17	0.152317	5.91835
393	3	26.51	170.08	8.83667	0.155868	5.80978
394	3	26.51	214.24	8.83667	0.12374	5.80978
395	2	21.71	150.1	10.855	0.144637	5.25757
396	3	26.77	186.95	8.92333	0.143193	5.8382
397	2	22.84	177.85	11.42	0.128423	5.39266
398	3	22.47	183.09	7.49	0.122727	5.3488
399	4	26.89	189.82	6.7225	0.141661	5.85127
400	2	22.78	191.44	11.39	0.118993	5.38557
401	3	28.91	190.44	9.63667	0.151806	6.06707
402	3	29.22	210.91	9.74	0.138543	6.09951
403	3	25.66	174.94	8.55333	0.146679	5.71588
404	2	27.13	218.19	13.565	0.124341	5.87733
405	2	22.96	181.96	11.48	0.126182	5.40681
406	6	40.43	236.15	6.73833	0.171205	7.17475
407	4	29.15	218.26	7.2875	0.133556	6.0922
408	3	17.41	134.12	5.80333	0.129809	4.7082
409	2	27.24	145.42	13.62	0.187319	5.88923
410	3	23.13	197.86	7.71	0.116901	5.42679
411	3	24.89	187.67	8.29667	0.132626	5.62947
412	2	20.78	173.83	10.39	0.119542	5.14373
413	1	19.16	203.34	19.16	0.0942264	4.93916
414	1	22.18	177.67	22.18	0.124838	5.31417
415	1	20.89	192.86	20.89	0.108317	5.15732
416	2	17.92	161.09	8.96	0.111242	4.77666
417	3	20.31	166.73	6.77	0.121814	5.08522
418	2	18.72	161.58	9.36	0.115856	4.88211
419	3	19.12	157.98	6.37333	0.121028	4.934
420	4	23.02	213.17	5.755	0.107989	5.41387
421	2	19.09	163.31	9.545	0.116894	4.93013
422	4	40.81	237.73	10.2025	0.171665	7.20839
423	1	34.9	260.17	34.9	0.134143	6.66604
424	3	19.83	155.07	6.61	0.127878	5.02477
425	5	37.1	257.2	7.42	0.144246	6.87293
426	3	19.71	142.53	6.57	0.138287	5.00955
427	2	23.18	193.95	11.59	0.119515	5.43265
428	2	18.54	142.31	9.27	0.130279	4.85859
429	1	16.27	144.66	16.27	0.112471	4.55144
430	3	25.06	195.17	8.35333	0.128401	5.64866
431	2	22.38	162.49	11.19	0.137732	5.33808
432	1	26.04	202.72	26.04	0.128453	5.75805
433	1	21.18	159.45	21.18	0.132832	5.193
434	1	21.2	169.99	21.2	0.124713	5.19545
435	1	26.75	248.1	26.75	0.107819	5.83602
436	3	24.44	178.1	8.14667	0.137226	5.57835
437	2	16.72	140.29	8.36	0.119182	4.61395
438	1	20.11	162.07	20.11	0.124082	5.06012
439	3	18.45	138.11	6.15	0.133589	4.84678
440	3	34.74	283.44	11.58	0.122566	6.65074
441	1	23.13	196.37	23.13	0.117788	5.42679
442	2	22.02	204.78	11.01	0.10753	5.29497
443	3	21.53	186.93	7.17667	0.115177	5.23573
444	4	40.52	276.05	10.13	0.146785	7.18273
445	3	17.23	111.52	5.74333	0.154501	4.68379
446	3	25.8	247.67	8.6	0.104171	5.73146
447	2	23.69	178.52	11.845	0.132702	5.49209
448	3	14.61	148.13	4.87	0.0986296	4.31301
449	2	22.58	166.26	11.29	0.135811	5.36188
450	2	25.82	183.89	12.91	0.14041	5.73368
451	2	27.06	202.43	13.53	0.133676	5.86974
452	2	20.85	159.71	10.425	0.130549	5.15238
453	2	22.11	200.32	11.055	0.110373	5.30578
454	2	18.47	152.41	9.235	0.121186	4.84941
455	6	40.16	303.95	6.69333	0.132127	7.15076
456	1	20.96	195.64	20.96	0.107136	5.16596
457	4	43.96	341.9	10.99	0.128576	7.48142
458	4	31.19	205.14	7.7975	0.152043	6.30177
459	3	21.71	187.64	7.23667	0.1157	5.25757
460	2	24.22	177.5	12.11	0.136451	5.55318
461	3	13.12	159.96	4.37333	0.0820205	4.08716
462	2	19.4	156.01	9.7	0.124351	4.96999
463	4	18.85	158.56	4.7125	0.118882	4.89904
464	2	18.2	177.41	9.1	0.102587	4.81383
465	2	19.49	168.46	9.745	0.115695	4.98151
466	1	18.54	150.99	18.54	0.12279	4.85859
467	2	19.6	224.56	9.8	0.0872818	4.99555
468	4	24.07	165.93	6.0175	0.145061	5.53596
469	1	12.37	126.37	12.37	0.0978872	3.96862
470	2	18.07	142.89	9.035	0.126461	4.79661
471	3	19.71	151.94	6.57	0.129722	5.00955
472	4	18.38	135.18	4.595	0.135967	4.83758
473	2	17.67	159.63	8.835	0.110693	4.74322
474	3	23.69	157.07	7.89667	0.150824	5.49209
475	1	11.77	141	11.77	0.0834752	3.87118
476	3	24.55	169.97	8.18333	0.144437	5.59089
477	2	19.31	151.01	9.655	0.127872	4.95845
478	1	19.94	158.23	19.94	0.126019	5.03869
479	3	22.58	198.7	7.52667	0.113639	5.36188
480	1	25	204.89	25	0.122017	5.6419
481	2	24.6	159.11	12.3	0.15461	5.59658
482	2	23.53	190	11.765	0.123842	5.47351
483	2	21.65	142.49	10.825	0.15194	5.2503
484	3	19.09	144.28	6.36333	0.132312	4.93013
485	4	23.51	183.4	5.8775	0.12819	5.47118
486	2	16.65	158.05	8.325	0.105346	4.60428
487	5	26.77	182	5.354	0.147088	5.8382
488	4	22.27	169.04	5.5675	0.131744	5.32495
489	2	27.31	175.7	13.655	0.155435	5.89679
490	2	20.6	130.94	10.3	0.157324	5.1214
491	3	22.71	172.21	7.57	0.131874	5.37729
492	3	22.76	159.87	7.58667	0.142366	5.38321
493	3	26.11	181.67	8.70333	0.143722	5.76579
494	2	19.56	160.65	9.78	0.121755	4.99045
495	5	22.89	188.58	4.578	0.121381	5.39856
496	5	30.57	193.57	6.114	0.157927	6.23882
497	4	26.11	196.55	6.5275	0.132842	5.76579
498	3	24.31	156.25	8.10333	0.155584	5.56349
499	2	17.29	131.47	8.645	0.131513	4.69194
500	3	20.05	162.87	6.68333	0.123104	5.05257
501	3	20.34	145.11	6.78	0.14017	5.08898
502	2	21.76	166.26	10.88	0.130879	5.26362
503	2	13.88	136.65	6.94	0.101573	4.20387
504	3	29.55	186.51	9.85	0.158437	6.13386
505	2	17.87	166.24	8.935	0.107495	4.76999
506	1	17.96	142.71	17.96	0.12585	4.78199
507	3	29.55	212.71	9.85	0.138922	6.13386
508	2	18.83	149.37	9.415	0.126063	4.89644
509	4	25.53	209.64	6.3825	0.12178	5.70139
510	2	15.92	123.19	7.96	0.129231	4.50222
511	3	22.47	159.69	7.49	0.14071	5.3488
512	1	10.9	90.47	10.9	0.120482	3.72536
513	2	24.47	183.62	12.235	0.133264	5.58177
514	3	26.64	216.28	8.88	0.123174	5.82401
515	2	20.76	166.66	10.38	0.124565	5.14125
516	2	21.22	171.26	10.61	0.123905	5.1979
517	4	52.71	375.73	13.1775	0.140287	8.19222
518	2	20.31	164.27	10.155	0.123638	5.08522
519	2	19.4	141.09	9.7	0.137501	4.96999
520	4	28.13	214.77	7.0325	0.130977	5.98467
521	2	20.07	195.75	10.035	0.102529	5.05509
522	3	24.13	160.74	8.04333	0.150118	5.54286
523	3	25.06	184.71	8.35333	0.135672	5.64866
524	2	22.11	159.67	11.055	0.138473	5.30578
525	2	17.96	128.17	8.98	0.140126	4.78199
526	3	27.66	221.08	9.22	0.125113	5.93446
527	3	30.57	218.52	10.19	0.139896	6.23882
528	1	18.34	168.24	18.34	0.109011	4.83231
529	4	33.66	280.31	8.415	0.120081	6.54654
530	3	23.78	195.95	7.92667	0.121357	5.50251
531	2	22.89	165.49	11.445	0.138317	5.39856
532	1	23.16	186.29	23.16	0.124322	5.43031
533	5	42.43	280.73	8.486	0.151142	7.35007
534	3	26.55	214.11	8.85	0.124002	5.81416
535	2	20.25	167.08	10.125	0.121199	5.07771
536	2	19.71	168.88	9.855	0.11671	5.00955
537	2	26.49	183.09	13.245	0.144683	5.80759
538	2	17.65	161.36	8.825	0.109383	4.74054
539	2	24.33	214.48	12.165	0.113437	5.56578
540	2	17.92	148.95	8.96	0.120309	4.77666
541	2	21.91	188.11	10.955	0.116474	5.28173
542	3	30.77	204.76	10.2567	0.150273	6.2592
543	2	31.13	204.36	15.565	0.152329	6.29571
544	2	25	186	12.5	0.134409	5.6419
545	3	28.37	234.93	9.45667	0.120759	6.01014
546	1	26.97	207.85	26.97	0.129757	5.85997
547	1	20.78	190.57	20.78	0.109041	5.14373
548	2	22.69	185.07	11.345	0.122602	5.37492
549	2	17.94	136.16	8.97	0.131757	4.77932
550	2	18.05	139	9.025	0.129856	4.79395
551	4	18.18	151.28	4.545	0.120175	4.81118
552	2	20.65	145.26	10.325	0.142159	5.12761
553	4	20.34	144.26	5.085	0.140995	5.08898
554	2	20.27	177.65	10.135	0.114101	5.08021
555	3	24.93	207.62	8.31	0.120075	5.63399
556	3	22.49	194.3	7.49667	0.115749	5.35118
557	3	19.76	171.39	6.58667	0.115293	5.0159
558	2	20.78	156.92	10.39	0.132424	5.14373
559	2	22.91	184.87	11.455	0.123925	5.40092
560	2	18.4	151.88	9.2	0.121148	4.84021
561	1	18.63	172.35	18.63	0.108094	4.87036
562	2	23.67	169.99	11.835	0.139243	5.48977
563	3	17.16	162.02	5.72	0.105913	4.67427
564	4	21.56	178.36	5.39	0.120879	5.23937
565	3	24.09	180.87	8.03	0.13319	5.53826
566	3	21.82	149.32	7.27333	0.146129	5.27087
567	2	21.69	149.15	10.845	0.145424	5.25515
568	2	19.47	173.48	9.735	0.112232	4.97895
569	4	47.4	333.66	11.85	0.142061	7.76863
570	3	26.69	302.82	8.89667	0.0881382	5.82947
571	1	22.87	204.05	22.87	0.11208	5.3962
572	1	26.64	179.69	26.64	0.148255	5.82401
573	2	28.08	213.2	14.04	0.131707	5.97934
574	2	24.55	190.73	12.275	0.128716	5.59089
575	1	20.69	246.65	20.69	0.083884	5.13258
576	2	23.73	180.69	11.865	0.13133	5.49672
577	4	41.67	298.69	10.4175	0.139509	7.28395
578	2	27.64	243.01	13.82	0.11374	5.93231
579	1	18.8	150.83	18.8	0.124644	4.89254
580	3	23.58	195.66	7.86	0.120515	5.47932
581	2	27.33	236.55	13.665	0.115536	5.89895
582	2	23.31	161.91	11.655	0.143969	5.44786
583	3	16.14	134.01	5.38	0.120439	4.53322
584	5	52.08	337.9	10.416	0.154128	8.14311
585	2	22.65	187.18	11.325	0.121007	5.37018
586	2	20.82	151.23	10.41	0.137671	5.14867
587	3	34.88	281.35	11.6267	0.123974	6.66413
588	1	25.66	195.12	25.66	0.131509	5.71588
589	3	28.88	219.55	9.62667	0.131542	6.06392
590	4	26.04	204.72	6.51	0.127198	5.75805
591	3	28.97	231.67	9.65667	0.125049	6.07336
592	2	27.44	202.27	13.72	0.13566	5.91081
593	3	32.26	226.54	10.7533	0.142403	6.40896
594	3	25.15	204.4	8.38333	0.123043	5.6588
595	2	29.55	246.96	14.775	0.119655	6.13386
596	3	24.8	198.81	8.26667	0.124742	5.61928
597	2	25.73	203.18	12.865	0.126636	5.72367
598	3	29.99	207.07	9.99667	0.14483	6.17936
599	2	30.26	219.97	15.13	0.137564	6.20711
600	3	22.98	191.48	7.66	0.120013	5.40916
601	4	20.51	175.28	5.1275	0.117013	5.1102
602	2	20.96	169.02	10.48	0.124009	5.16596
603	3	20.51	163.58	6.83667	0.125382	5.1102
604	2	23.42	179.92	11.71	0.130169	5.4607
605	4	28.53	198.34	7.1325	0.143844	6.02707
606	3	20.07	170.41	6.69	0.117775	5.05509
607	7	54.73	334.39	7.81857	0.163671	8.34772
608	4	35.01	225.3	8.7525	0.155393	6.67653
609	6	51.71	320.58	8.61833	0.161301	8.11414
610	2	28.35	209.27	14.175	0.135471	6.00802
611	2	20.07	129.17	10.035	0.155377	5.05509
612	1	20.87	163.33	20.87	0.127778	5.15485
613	3	26.66	230.89	8.88667	0.115466	5.8262
614	2	18.05	164.07	9.025	0.110014	4.79395
615	2	17.92	145.97	8.96	0.122765	4.77666
616	5	36.48	273.8	7.296	0.133236	6.81526
617	3	44.07	279.13	14.69	0.157883	7.49077
618	4	23.13	204.4	5.7825	0.11316	5.42679
619	1	28.08	226.27	28.08	0.1241	5.97934
620	6	52.28	339.54	8.71333	0.153973	8.15874
621	4	32.17	212.6	8.0425	0.151317	6.40001
622	8	27.35	219.75	3.41875	0.12446	5.90111
623	3	23.87	195.08	7.95667	0.12236	5.51291
624	3	24.6	205.12	8.2	0.11993	5.59658
625	2	27.53	219.08	13.765	0.125662	5.9205
626	2	22.09	166.62	11.045	0.132577	5.30338
627	3	26.17	186.56	8.72333	0.140277	5.77241
628	3	24	195.55	8	0.122731	5.52791
629	7	43.78	254.67	6.25429	0.171909	7.46609
630	5	31.93	208.49	6.386	0.153149	6.37609
631	4	42.36	285.15	10.59	0.148553	7.34401
632	3	25.89	213.13	8.63	0.121475	5.74144
633	3	24.64	174.01	8.21333	0.141601	5.60113
634	2	22.36	185.29	11.18	0.120676	5.33569
635	2	17.58	156.3	8.79	0.112476	4.73113
636	3	19.71	166.37	6.57	0.118471	5.00955
637	2	18.27	143.29	9.135	0.127504	4.82308
638	4	25.42	168.11	6.355	0.151211	5.68909
639	1	22.29	225.25	22.29	0.0989567	5.32734
640	4	40.89	279.51	10.2225	0.146292	7.21545
641	3	16.54	143.66	5.51333	0.115133	4.58905
642	7	29.24	255.07	4.17714	0.114635	6.1016
643	3	25.86	176.61	8.62	0.146424	5.73812
644	2	22.82	205.51	11.41	0.111041	5.3903
645	2	37.83	223.36	18.915	0.169368	6.94022
646	3	21.2	160.38	7.06667	0.132186	5.19545
647	5	20.54	198.21	4.108	0.103627	5.11394
648	2	19.49	156.49	9.745	0.124545	4.98151
649	3	19.47	164.95	6.49	0.118036	4.97895
650	3	17.98	138.25	5.99333	0.130054	4.78465
651	3	30.04	211.04	10.0133	0.142343	6.18451
652	3	20.18	160.51	6.72667	0.125724	5.06892
653	2	26.84	203.85	13.42	0.131665	5.84583
654	2	23.6	160.42	11.8	0.147114	5.48165
655	2	20.34	160.76	10.17	0.126524	5.08898
656	2	24.29	208.11	12.145	0.116717	5.5612
657	2	28.13	213.51	14.065	0.13175	5.98467
658	4	26.89	202.83	6.7225	0.132574	5.85127
659	3	23.6	192.17	7.86667	0.122808	5.48165
660	2	22.49	180.45	11.245	0.124633	5.35118
661	3	23.84	215.11	7.94667	0.110827	5.50945
662	5	31.66	212.22	6.332	0.149185	6.34908
663	4	29.84	211.31	7.46	0.141214	6.16388
664	2	25.26	199.88	12.63	0.126376	5.67116
665	3	22.27	170.7	7.42333	0.130463	5.32495
666	3	20.31	157.45	6.77	0.128993	5.08522
667	3	24.38	179.05	8.12667	0.136163	5.5715
668	2	22.27	164.84	11.135	0.135101	5.32495
669	2	21.09	158.96	10.545	0.132675	5.18195
670	5	38.65	252.98	7.73	0.152779	7.01503
671	1	28.59	218.66	28.59	0.130751	6.0334
672	3	22.25	151.19	7.41667	0.147166	5.32255
673	2	17.69	137.67	8.845	0.128496	4.7459
674	4	18.63	152.74	4.6575	0.121972	4.87036
675	5	40.01	262.55	8.002	0.15239	7.13739
676	2	26.2	222.92	13.1	0.117531	5.77571
677	1	22.65	147.28	22.65	0.153789	5.37018
678	3	22.31	190.33	7.43667	0.117217	5.32973
679	2	29.17	226.78	14.585	0.128627	6.09429
680	4	21.87	133.41	5.4675	0.163931	5.27691
681	2	21.45	166.04	10.725	0.129186	5.22599
682	1	21.16	136.82	21.16	0.154656	5.19054
683	2	23.13	171.7	11.565	0.134712	5.42679
684	3	18.2	183.82	6.06667	0.0990099	4.81383
685	2	20.62	162.91	10.31	0.126573	5.12389
686	2	23.47	176.68	11.735	0.132839	5.46653
687	3	21.6	186.36	7.2	0.115905	5.24423
688	2	23.64	188.18	11.82	0.125624	5.48629
689	2	22.47	160.74	11.235	0.139791	5.3488
690	2	22.11	182.34	11.055	0.121257	5.30578
691	3	23	147.19	7.66667	0.156261	5.41152
692	2	25.91	225.12	12.955	0.115094	5.74366
693	3	27.53	218.7	9.17667	0.12588	5.9205
694	5	21.91	166.77	4.382	0.131379	5.28173
695	3	26.57	219.1	8.85667	0.121269	5.81635
696	2	27.46	217.9	13.73	0.126021	5.91297
697	1	21	196.37	21	0.106941	5.17088
698	2	22.02	209.27	11.01	0.105223	5.29497
699	3	38.65	299.29	12.8833	0.129139	7.01503
700	3	18.6	146.86	6.2	0.126651	4.86644
701	2	28.55	200.21	14.275	0.1426	6.02918
702	2	24.18	215.84	12.09	0.112027	5.5486
703	2	20.03	192.17	10.015	0.104231	5.05005
704	3	30.99	231.62	10.33	0.133797	6.28154
705	7	49.84	351.58	7.12	0.14176	7.96607
706	2	22.62	181.91	11.31	0.124347	5.36663
707	4	9.64	225.32	2.41	0.0427836	3.50343
708	1	12.14	119.86	12.14	0.101285	3.93156
709	1	11.46	98.68	11.46	0.116133	3.81986
710	1	0.11	84.27	0.11	0.00130533	0.374241
711	1	14.96	163.82	14.96	0.0913197	4.36436
712	3	17.81	171.88	5.93667	0.103619	4.76197
713	2	7.99	145.9	3.995	0.0547635	3.18954
714	2	16.14	158.69	8.07	0.101708	4.53322
715	1	4.26	96.13	4.26	0.044315	2.32895
716	2	5.55	105.06	2.775	0.052827	2.65829
717	1	11.92	152.9	11.92	0.0779595	3.89577
718	2	14.56	167.11	7.28	0.0871282	4.30562
719	2	4.73	128.97	2.365	0.0366752	2.45406
720	3	8.5	145.44	2.83333	0.0584433	3.28976
721	1	0.29	48.49	0.29	0.00598061	0.607651
722	2	11.88	133.52	5.94	0.0889754	3.88923
723	2	1.93	98.02	0.965	0.0196899	1.56759
724	2	8.66	116.04	4.33	0.0746294	3.32058
725	1	2.8	116.2	2.8	0.0240964	1.88814
727	2	12.72	148.19	6.36	0.0858358	4.02438
728	1	0.75	121	0.75	0.00619835	0.977205
729	2	9.99	115.13	4.995	0.0867715	3.56646
730	1	3.77	112	3.77	0.0336607	2.19092
731	1	15.41	185.2	15.41	0.0832073	4.42952
732	1	11.74	155.45	11.74	0.0755227	3.86624
733	2	9.84	128.3	4.92	0.0766952	3.53959
734	3	3.91	139.22	1.30333	0.028085	2.23123
735	3	3.71	132.16	1.23667	0.028072	2.17341
736	1	8.24	60.16	8.24	0.136968	3.23906
738	1	5.84	116.18	5.84	0.0502668	2.72685
739	1	5.08	68.05	5.08	0.074651	2.54324
742	1	12.41	154.07	12.41	0.0805478	3.97503
743	1	2.15	66.34	2.15	0.0324088	1.65453
744	3	25.31	219.7	8.43667	0.115203	5.67677
745	2	18.78	128.79	9.39	0.145819	4.88993
746	2	21.62	171.44	10.81	0.126108	5.24666
747	2	11.3	106.81	5.65	0.105795	3.7931
748	3	20	174.94	6.66667	0.114325	5.04627
749	2	1.31	192.5	0.655	0.00680519	1.29149
750	2	21.22	134.49	10.61	0.157781	5.1979
751	1	4.73	130.03	4.73	0.0363762	2.45406
752	3	17.61	185.49	5.87	0.0949377	4.73516
753	2	18.23	138.53	9.115	0.131596	4.8178
754	3	9.37	89.45	3.12333	0.104751	3.45402
755	3	10.06	112.27	3.35333	0.0896054	3.57894
756	3	19.45	166.66	6.48333	0.116705	4.9764
757	2	20.09	140.51	10.045	0.142979	5.05761
758	1	22.33	163.18	22.33	0.136843	5.33211
759	2	9.41	123.13	4.705	0.0764233	3.46138
760	3	15.16	117.13	5.05333	0.129429	4.39344
761	2	17.81	167.51	8.905	0.106322	4.76197
762	3	16.18	132.07	5.39333	0.122511	4.53883
763	2	20.71	153.65	10.355	0.134787	5.13506
764	1	19.94	144.82	19.94	0.137688	5.03869
765	2	22.4	185.87	11.2	0.120514	5.34046
766	2	19.49	160.36	9.745	0.121539	4.98151
767	2	18.16	117.75	9.08	0.154225	4.80854
768	1	20.94	179.94	20.94	0.116372	5.16349
769	4	19.25	149.46	4.8125	0.128797	4.95074
770	3	18.36	141.33	6.12	0.129909	4.83494
771	2	16.92	139.62	8.46	0.121186	4.64147
772	2	20.25	180.52	10.125	0.112176	5.07771
773	3	11.83	108.72	3.94333	0.108812	3.88103
774	1	21.11	156.69	21.11	0.134725	5.18441
775	3	17.34	153.48	5.78	0.112979	4.69872
776	3	6.44	85.61	2.14667	0.0752249	2.86351
777	3	20	179.43	6.66667	0.111464	5.04627
778	2	19.58	161.29	9.79	0.121396	4.993
779	3	18.49	164.55	6.16333	0.112367	4.85203
780	2	20.09	182.18	10.045	0.110276	5.05761
781	2	23.22	182.85	11.61	0.126989	5.43734
782	2	17.58	154.1	8.79	0.114082	4.73113
783	2	12.81	135.14	6.405	0.0947906	4.03859
784	2	19.31	162.73	9.655	0.118663	4.95845
785	1	19.96	178.01	19.96	0.112129	5.04122
786	3	18.23	163.8	6.07667	0.111294	4.8178
787	2	18.43	154.41	9.215	0.119358	4.84415
788	2	17.74	172.66	8.87	0.102745	4.75261
789	3	18.49	186	6.16333	0.0994086	4.85203
790	2	19.6	166.64	9.8	0.117619	4.99555
791	1	17.98	144.91	17.98	0.124077	4.78465
792	2	24.29	178.61	12.145	0.135995	5.5612
793	1	21.49	149.39	21.49	0.143852	5.23086
794	2	15.67	127.52	7.835	0.122883	4.46673
795	3	21.91	175.59	7.30333	0.124779	5.28173
796	3	16.63	166.86	5.54333	0.0996644	4.60152
797	2	20.87	154.9	10.435	0.134732	5.15485
798	4	28.44	225.18	7.11	0.126299	6.01755
799	3	23.29	180.41	7.76333	0.129095	5.44553
800	4	24.82	187.64	6.205	0.132275	5.62155
801	3	18.92	158.47	6.30667	0.119392	4.90813
802	3	22.53	204.74	7.51	0.110042	5.35594
803	1	22.11	173.46	22.11	0.127465	5.30578
804	2	21.6	165.51	10.8	0.130506	5.24423
805	2	21.82	159.27	10.91	0.137	5.27087
806	2	21.38	181.63	10.69	0.117712	5.21746
807	2	20.4	189.35	10.2	0.107737	5.09648
808	5	28.13	171.1	5.626	0.164407	5.98467
809	5	74.86	560.97	14.972	0.133447	9.76293
810	3	25.8	178.52	8.6	0.144522	5.73146
811	3	27.37	226.98	9.12333	0.120583	5.90327
812	3	29.42	184.53	9.80667	0.159432	6.12035
813	3	28.37	204.63	9.45667	0.13864	6.01014
814	2	29.55	218.08	14.775	0.135501	6.13386
815	3	29.86	228.96	9.95333	0.130416	6.16595
816	2	31.37	226.32	15.685	0.138609	6.31993
817	2	22.84	146.93	11.42	0.155448	5.39266
818	4	29.77	199.01	7.4425	0.14959	6.15665
819	3	19.87	141.82	6.62333	0.140107	5.02984
820	3	30.84	212.66	10.28	0.14502	6.26632
821	3	28.22	191.64	9.40667	0.147255	5.99423
822	3	27.46	179.69	9.15333	0.152819	5.91297
823	3	16.72	119.31	5.57333	0.140139	4.61395
824	3	20.89	152.9	6.96333	0.136625	5.15732
825	2	27.93	191	13.965	0.14623	5.96335
826	3	27.97	196.5	9.32333	0.142341	5.96762
827	3	26.55	209.11	8.85	0.126967	5.81416
828	3	32.35	226.89	10.7833	0.14258	6.41789
829	3	26.93	223.87	8.97667	0.120293	5.85562
830	3	38.36	246.61	12.7867	0.155549	6.98867
831	3	25.73	189.11	8.57667	0.136058	5.72367
832	2	31.46	203.23	15.73	0.1548	6.32899
833	4	29.64	239.9	7.41	0.123551	6.14319
834	5	53.86	287.24	10.772	0.187509	8.2811
835	3	23.98	190	7.99333	0.126211	5.5256
836	3	22.53	180.98	7.51	0.124489	5.35594
837	4	30.08	217.99	7.52	0.137988	6.18862
839	3	29.88	240.17	9.96	0.124412	6.16801
840	2	27.62	211.04	13.81	0.130876	5.93017
841	2	23.76	190.55	11.88	0.124692	5.5002
842	4	50.77	321.14	12.6925	0.158093	8.04005
843	3	24.11	170.73	8.03667	0.141217	5.54056
844	3	24.84	174.59	8.28	0.142276	5.62381
845	3	45.49	301.47	15.1633	0.150894	7.6105
846	2	20.6	178.14	10.3	0.115639	5.1214
847	2	29.82	198.92	14.91	0.14991	6.16182
848	1	19.78	166.88	19.78	0.118528	5.01843
849	1	25.69	182.16	25.69	0.14103	5.71922
850	5	42.89	317.61	8.578	0.13504	7.38981
851	4	24.15	196.7	6.0375	0.122776	5.54515
852	3	26.71	194.01	8.90333	0.137673	5.83166
853	3	19.03	158.96	6.34333	0.119716	4.92237
854	2	24.07	201.65	12.035	0.119365	5.53596
855	5	31.33	244.9	6.266	0.12793	6.3159
856	3	32.26	235.18	10.7533	0.137172	6.40896
857	4	24.84	221.17	6.21	0.112312	5.62381
858	4	40.05	246.63	10.0125	0.162389	7.14096
859	2	24.62	180.14	12.31	0.136671	5.59885
860	2	22.89	167.13	11.445	0.136959	5.39856
861	5	56.21	371.07	11.242	0.151481	8.45983
862	5	36.96	280.2	7.392	0.131906	6.85995
863	4	29.75	186.24	7.4375	0.15974	6.15458
864	1	18.96	194.19	18.96	0.0976363	4.91331
865	2	23.22	167.82	11.61	0.138363	5.43734
866	2	21.69	159	10.845	0.136415	5.25515
867	3	27	185.69	9	0.145404	5.86323
868	6	47.38	326.82	7.89667	0.144973	7.76699
869	3	45.16	319.23	15.0533	0.141465	7.58284
870	3	27.11	195.35	9.03667	0.138777	5.87516
871	2	22	153.32	11	0.143491	5.29257
872	3	35.03	277.93	11.6767	0.126039	6.67844
873	3	23.53	186.18	7.84333	0.126383	5.47351
874	4	25.78	169.5	6.445	0.152094	5.72923
875	4	22.38	169.86	5.595	0.131756	5.33808
876	1	31.13	212.95	31.13	0.146185	6.29571
877	3	23.4	174.92	7.8	0.133775	5.45837
878	4	30.04	241.75	7.51	0.124261	6.18451
879	2	20.38	147.15	10.19	0.138498	5.09398
880	3	26.42	189.22	8.80667	0.139626	5.79991
881	2	31.7	216.48	15.85	0.146434	6.35309
882	3	25.53	183.8	8.51	0.138901	5.70139
883	4	46.8	365.61	11.7	0.128005	7.7193
884	3	15.3	135.98	5.1	0.112517	4.41368
885	5	16.1	141.93	3.22	0.113436	4.5276
886	3	26.71	195.19	8.90333	0.136841	5.83166
887	3	20.69	156.1	6.89667	0.132543	5.13258
888	3	35.88	233.22	11.96	0.153846	6.75898
889	7	57.54	412.34	8.22	0.139545	8.55933
890	3	23.56	157.41	7.85333	0.149673	5.477
891	2	24.49	204.14	12.245	0.119967	5.58405
892	2	24.78	183.98	12.39	0.134689	5.61702
893	3	27.48	180.03	9.16	0.152641	5.91512
894	8	59.52	376.33	7.44	0.158159	8.70536
895	3	35.94	223.54	11.98	0.160777	6.76463
896	3	22.11	181.98	7.37	0.121497	5.30578
897	2	4.28	52.15	2.14	0.0820709	2.33441
898	3	23.42	169.86	7.80667	0.137878	5.4607
899	5	42.96	334.61	8.592	0.128388	7.39583
900	2	31.48	233.84	15.74	0.134622	6.331
901	2	33.77	273.56	16.885	0.123446	6.55723
902	3	25.22	184.14	8.40667	0.136961	5.66667
903	3	32.9	252.65	10.9667	0.13022	6.47222
904	2	25.22	170.48	12.61	0.147935	5.66667
905	2	23.93	175.68	11.965	0.136214	5.51984
906	8	14.72	197.17	1.84	0.0746564	4.32921
907	2	23.95	230.6	11.975	0.103859	5.52215
908	3	26.04	187.27	8.68	0.139051	5.75805
909	2	31.86	249.32	15.93	0.127788	6.3691
910	2	32.19	211.22	16.095	0.1524	6.402
911	2	31.1	205.36	15.55	0.151441	6.29267
912	2	28.82	229.6	14.41	0.125523	6.05762
913	3	21.8	173.12	7.26667	0.125924	5.26846
914	2	24.78	195.01	12.39	0.12707	5.61702
915	1	22.33	202.23	22.33	0.110419	5.33211
916	3	27.15	205.85	9.05	0.131892	5.87949
917	3	27.82	188.13	9.27333	0.147876	5.9516
918	2	26.09	195.68	13.045	0.13333	5.76358
919	3	28.4	192.59	9.46667	0.147464	6.01332
920	4	30.79	184.18	7.6975	0.167173	6.26123
921	4	25.84	178.54	6.46	0.144729	5.7359
922	4	27.84	184.8	6.96	0.150649	5.95374
923	2	27.97	210.13	13.985	0.133108	5.96762
924	3	23.36	173.81	7.78667	0.1344	5.4537
925	2	27.95	192.62	13.975	0.145104	5.96549
926	2	21.76	148.01	10.88	0.147017	5.26362
927	3	21.16	192.46	7.05333	0.109945	5.19054
928	3	30.28	182.87	10.0933	0.165582	6.20916
929	2	17.85	174.1	8.925	0.102527	4.76732
930	3	23.38	174.52	7.79333	0.133967	5.45604
931	5	31.9	245.17	6.38	0.130114	6.3731
932	2	23.71	169.04	11.855	0.140263	5.49441
933	3	28.26	209.95	9.42	0.134603	5.99848
934	2	22.49	144.6	11.245	0.155533	5.35118
935	3	26.84	195.44	8.94667	0.137331	5.84583
936	2	23.36	194.55	11.68	0.120072	5.4537
937	2	14.96	129.39	7.48	0.115619	4.36436
938	3	18.43	159	6.14333	0.115912	4.84415
939	5	53.55	353.75	10.71	0.151378	8.25724
940	3	24.89	176.12	8.29667	0.141324	5.62947
941	3	20.42	147.81	6.80667	0.13815	5.09898
942	3	33.04	237.04	11.0133	0.139386	6.48597
943	1	20.76	132.54	20.76	0.156632	5.14125
944	3	28.64	183.76	9.54667	0.155855	6.03867
945	4	24.38	162.73	6.095	0.149819	5.5715
946	2	25.22	214.71	12.61	0.117461	5.66667
947	4	2.29	98.26	0.5725	0.0233055	1.70755
948	2	21.2	192.59	10.6	0.110078	5.19545
949	3	18.76	157.34	6.25333	0.119232	4.88733
950	2	21.36	169.3	10.68	0.126167	5.21502
951	2	33.55	230	16.775	0.14587	6.53584
952	2	24.95	213.37	12.475	0.116933	5.63625
953	2	20.05	182.31	10.025	0.109978	5.05257
954	2	21.65	204.58	10.825	0.105827	5.2503
955	3	22.91	178.78	7.63667	0.128146	5.40092
956	1	15.16	171.88	15.16	0.0882011	4.39344
958	2	22.89	206.8	11.445	0.110687	5.39856
959	3	29.46	233.33	9.82	0.126259	6.12451
960	3	22.22	184.78	7.40667	0.120251	5.31896
961	3	18.52	189.93	6.17333	0.0975096	4.85597
962	2	24.11	204.78	12.055	0.117736	5.54056
963	2	25.51	202.25	12.755	0.126131	5.69915
964	1	30.75	216.64	30.75	0.141941	6.25717
965	2	16.23	177.08	8.115	0.0916535	4.54584
966	2	26.82	211.42	13.41	0.126856	5.84365
967	3	22	204.25	7.33333	0.107711	5.29257
968	3	20.69	165.91	6.89667	0.124706	5.13258
969	3	16.38	138.51	5.46	0.118259	4.5668
970	4	20.03	160.09	5.0075	0.125117	5.05005
971	2	22.62	207.22	11.31	0.109159	5.36663
972	3	11.61	124.17	3.87	0.0935008	3.84478
973	4	24.8	205.38	6.2	0.120752	5.61928
974	1	23.04	170.64	23.04	0.135021	5.41622
975	2	16.01	154.03	8.005	0.103941	4.51493
976	2	19.85	214.13	9.925	0.0927007	5.02731
977	3	7.37	111.65	2.45667	0.0660099	3.06329
978	3	23.11	191.02	7.70333	0.120982	5.42444
979	3	24.18	192.5	8.06	0.12561	5.5486
980	3	24.82	198.32	8.27333	0.125151	5.62155
981	3	27.02	240.19	9.00667	0.112494	5.8654
982	4	7.48	190.35	1.87	0.039296	3.08607
983	2	25.51	183.98	12.755	0.138656	5.69915
984	3	11.57	166.62	3.85667	0.0694394	3.83815
985	2	29.93	226.41	14.965	0.132194	6.17317
986	3	24.55	175.59	8.18333	0.139814	5.59089
987	3	25.98	227.6	8.66	0.114148	5.75141
988	3	22.67	200.41	7.55667	0.113118	5.37255
989	3	25.29	167.99	8.43	0.150545	5.67452
990	2	28.86	245.88	14.43	0.117374	6.06182
991	5	26.11	199.83	5.222	0.130661	5.76579
992	2	21.65	204.92	10.825	0.105651	5.2503
993	3	28.15	210.71	9.38333	0.133596	5.98679
994	2	21.09	184.45	10.545	0.11434	5.18195
995	1	28.24	214.71	28.24	0.131526	5.99636
996	3	18.01	141.64	6.00333	0.127153	4.78864
997	3	22.47	186.78	7.49	0.120302	5.3488
998	2	23.8	183.56	11.9	0.129658	5.50483
999	2	24.95	222.23	12.475	0.112271	5.63625
1000	4	27.91	164.4	6.9775	0.169769	5.96122
1001	2	26.95	174.68	13.475	0.154282	5.8578
1002	4	33.72	237.66	8.43	0.141883	6.55238
1003	3	29.59	201.85	9.86333	0.146594	6.13801
1004	3	23.87	183	7.95667	0.130437	5.51291
1005	2	27.15	179.89	13.575	0.150926	5.87949
1006	3	24.53	161.31	8.17667	0.152067	5.58861
1007	2	20.38	139.62	10.19	0.145968	5.09398
1008	4	46.67	358.44	11.6675	0.130203	7.70857
1009	4	22.16	154.21	5.54	0.1437	5.31178
1010	2	20	143.33	10	0.139538	5.04627
1011	3	20.8	149.12	6.93333	0.139485	5.1462
1012	4	24.69	184.45	6.1725	0.133857	5.60681
1013	2	29.06	229	14.53	0.1269	6.08279
1014	5	23.29	189.75	4.658	0.12274	5.44553
1015	3	27	175.74	9	0.153636	5.86323
1016	8	61.39	435.47	7.67375	0.140974	8.84105
1017	4	23.09	152.5	5.7725	0.15141	5.42209
1018	3	30.37	236.15	10.1233	0.128605	6.21838
1019	3	26.55	169.42	8.85	0.156711	5.81416
1020	2	23.38	175.72	11.69	0.133053	5.45604
1021	2	23.22	180.8	11.61	0.128429	5.43734
1022	6	29.79	220.86	4.965	0.134882	6.15872
1023	3	29.08	174.86	9.69333	0.166304	6.08488
1024	4	24.89	183.25	6.2225	0.135825	5.62947
1025	3	30.59	204.58	10.1967	0.149526	6.24087
1026	2	25.8	188.13	12.9	0.137139	5.73146
1027	2	21.62	181	10.81	0.119448	5.24666
1028	4	26.44	189.22	6.61	0.139732	5.80211
1029	4	26.35	203.58	6.5875	0.129433	5.79222
1030	3	23.95	183.42	7.98333	0.130575	5.52215
1031	3	23.09	153.76	7.69667	0.150169	5.42209
1032	4	37.54	233.27	9.385	0.160929	6.91357
1033	3	25.78	197.23	8.59333	0.13071	5.72923
1034	1	36.88	226.21	36.88	0.163034	6.85252
1035	1	26.35	158.18	26.35	0.166582	5.79222
1036	3	22.76	161.53	7.58667	0.140903	5.38321
1037	2	24.55	176.76	12.275	0.138889	5.59089
1038	4	23.56	194.19	5.89	0.121324	5.477
1039	3	25.06	185.18	8.35333	0.135328	5.64866
1040	2	20.36	147.24	10.18	0.138278	5.09148
1041	2	37.92	246.1	18.96	0.154084	6.94847
1042	3	23.27	193.95	7.75667	0.119979	5.44319
1043	1	33.86	252.2	33.86	0.134259	6.56596
1044	4	22.31	195.28	5.5775	0.114246	5.32973
1045	3	20.67	157.96	6.89	0.130856	5.13009
1046	4	25.71	198.65	6.4275	0.129424	5.72145
1047	4	27.11	212.44	6.7775	0.127613	5.87516
1048	2	27.8	180.47	13.9	0.154042	5.94946
1049	5	31.44	243.3	6.288	0.129223	6.32698
1050	5	20.42	207	4.084	0.0986473	5.09898
1051	4	27.46	185.64	6.865	0.147921	5.91297
1052	4	29.13	237.75	7.2825	0.122524	6.09011
1053	3	33.92	238.55	11.3067	0.142192	6.57178
1054	3	26.69	225.72	8.89667	0.118244	5.82947
1055	6	33.52	301	5.58667	0.111362	6.53292
1056	2	23.78	201.56	11.89	0.11798	5.50251
1057	3	32.95	205.18	10.9833	0.160591	6.47713
1058	3	31.13	233.51	10.3767	0.133313	6.29571
1059	3	26.66	182.6	8.88667	0.146002	5.8262
1060	5	33.41	263.13	6.682	0.126971	6.52219
1061	1	24.58	184.18	24.58	0.133456	5.5943
1062	3	27.29	192.73	9.09667	0.141597	5.89463
1063	3	22.87	167.4	7.62333	0.136619	5.3962
1064	4	35.28	247.43	8.82	0.142586	6.70223
1065	4	25.22	169.06	6.305	0.149178	5.66667
1066	3	21.96	169.24	7.32	0.129757	5.28775
1067	3	14.08	213.26	4.69333	0.0660227	4.23405
1068	2	27.86	214.86	13.93	0.129666	5.95588
1069	6	30.95	234.82	5.15833	0.131803	6.27748
1070	2	22.8	160.42	11.4	0.142127	5.38794
1071	4	23.47	162.78	5.8675	0.144182	5.46653
1073	3	24.2	167.62	8.06667	0.144374	5.55089
1074	4	16.05	131.12	4.0125	0.122407	4.52056
1075	2	21.42	166.75	10.71	0.128456	5.22234
1076	4	24.35	224.94	6.0875	0.108251	5.56807
1077	2	30.86	220.3	15.43	0.140082	6.26835
1078	3	17.74	134.54	5.91333	0.131857	4.75261
1079	2	20.65	154.25	10.325	0.133874	5.12761
1080	4	33.57	233.95	8.3925	0.143492	6.53779
1081	2	26.53	179.38	13.265	0.147898	5.81197
1082	1	20.51	167.24	20.51	0.122638	5.1102
1083	3	25.84	196.37	8.61333	0.131588	5.7359
1084	2	43.4	330.99	21.7	0.131122	7.43361
1085	2	22.22	165.49	11.11	0.134268	5.31896
1086	2	19.69	157.87	9.845	0.124723	5.007
1087	2	22.73	164.89	11.365	0.137849	5.37966
1088	2	27.06	187	13.53	0.144706	5.86974
1089	2	25.6	190.57	12.8	0.134334	5.7092
1090	3	33.61	225.94	11.2033	0.148756	6.54168
1091	2	23.82	159.49	11.91	0.149351	5.50714
1092	2	18.07	159.09	9.035	0.113584	4.79661
1093	1	5.79	79.01	5.79	0.0732819	2.71515
1094	2	28.93	223.68	14.465	0.129337	6.06917
1095	2	22.62	168.42	11.31	0.134307	5.36663
1096	4	44.78	251.34	11.195	0.178165	7.55087
1097	1	25.69	193.77	25.69	0.13258	5.71922
1098	2	26.6	223.56	13.3	0.118984	5.81964
1099	4	32.55	224.61	8.1375	0.144918	6.4377
1100	3	13.43	126.95	4.47667	0.10579	4.13517
1101	2	24.07	175.5	12.035	0.137151	5.53596
1102	3	28.2	178.85	9.4	0.157674	5.99211
1103	2	25.64	176.83	12.82	0.144998	5.71366
1104	2	24.07	187.44	12.035	0.128414	5.53596
1105	2	20.03	137.2	10.015	0.145991	5.05005
1106	2	20.23	157.47	10.115	0.128469	5.0752
1107	3	19.83	173.46	6.61	0.11432	5.02477
1108	1	20.25	125.77	20.25	0.161008	5.07771
1109	4	24.69	167.2	6.1725	0.147667	5.60681
1110	2	21.98	159.58	10.99	0.137737	5.29016
1111	5	21.62	155.5	4.324	0.139035	5.24666
1112	3	26.35	183.25	8.78333	0.143793	5.79222
1113	3	24.75	197.94	8.25	0.125038	5.61362
1114	1	20.76	151.34	20.76	0.137175	5.14125
1115	3	23.04	170.86	7.68	0.134847	5.41622
1116	5	23.84	184.71	4.768	0.129067	5.50945
1117	2	26.17	204.85	13.085	0.127752	5.77241
1118	3	21.82	157.32	7.27333	0.138698	5.27087
1119	3	29.62	220.79	9.87333	0.134155	6.14112
1120	3	27.2	153.7	9.06667	0.176968	5.88491
1121	4	35.57	259.64	8.8925	0.136997	6.72972
1122	3	20.76	177.34	6.92	0.117063	5.14125
1123	3	20.31	169.84	6.77	0.119583	5.08522
1124	2	24.24	176.16	12.12	0.137602	5.55548
1125	1	25.89	180.14	25.89	0.143722	5.74144
1126	2	24.67	175.41	12.335	0.140642	5.60454
1127	1	17.83	170.93	17.83	0.104312	4.76465
1128	1	22.71	177.05	22.71	0.128269	5.37729
1129	1	31.08	110.67	31.08	0.280835	6.29065
1130	2	26.26	171.5	13.13	0.15312	5.78232
1131	3	19.18	173.9	6.39333	0.110293	4.94173
1132	2	23.62	181.4	11.81	0.130209	5.48397
1133	3	14.61	104.46	4.87	0.139862	4.31301
1134	2	25.55	170.86	12.775	0.149538	5.70362
1135	2	19.56	163.11	9.78	0.119919	4.99045
1136	2	23.16	201.85	11.58	0.114739	5.43031
1137	4	40.78	277.42	10.195	0.146997	7.20574
1138	1	21.47	211.73	21.47	0.101403	5.22843
1139	2	11.5	121.46	5.75	0.0946814	3.82652
1140	3	25.46	172.81	8.48667	0.147329	5.69356
1141	3	23	158.27	7.66667	0.145321	5.41152
1142	2	22.18	181.76	11.09	0.122029	5.31417
1143	1	19.65	147.13	19.65	0.133555	5.00192
1144	3	22.09	164.47	7.36333	0.13431	5.30338
1145	2	26.11	136.76	13.055	0.190918	5.76579
1146	2	21.45	193.73	10.725	0.110721	5.22599
1147	5	44.87	248.67	8.974	0.18044	7.55846
1148	2	19.31	155.01	9.655	0.124573	4.95845
1149	2	22.82	171.21	11.41	0.133287	5.3903
1150	3	23.78	207.53	7.92667	0.114586	5.50251
1151	3	23.78	185.22	7.92667	0.128388	5.50251
1152	3	23.11	157.74	7.70333	0.146507	5.42444
1153	3	17.16	161.73	5.72	0.106103	4.67427
1154	1	18.49	111.25	18.49	0.166202	4.85203
1155	4	22.82	173.63	5.705	0.131429	5.3903
1156	2	26.15	179.61	13.075	0.145593	5.7702
1157	2	20.78	187.33	10.39	0.110927	5.14373
1158	2	23.2	166.13	11.6	0.13965	5.43499
1159	3	30.95	211.75	10.3167	0.146163	6.27748
1160	3	22.38	215.7	7.46	0.103755	5.33808
1161	3	27.71	187.4	9.23667	0.147866	5.93982
1162	3	27.66	209.53	9.22	0.13201	5.93446
1163	1	21.51	131.41	21.51	0.163686	5.2333
1164	3	18.74	156.41	6.24667	0.119813	4.88472
1165	2	23.29	189.04	11.645	0.123201	5.44553
1166	3	20.14	178.41	6.71333	0.112886	5.0639
1167	3	16.01	149.43	5.33667	0.10714	4.51493
1168	1	22.56	204.38	22.56	0.110383	5.3595
1169	2	18.09	129.05	9.045	0.140178	4.79926
1170	1	24	182.78	24	0.131305	5.52791
1171	2	21	158.54	10.5	0.132459	5.17088
1172	3	24.87	174.86	8.29	0.142228	5.62721
1173	3	17.87	145.42	5.95667	0.122885	4.76999
1174	3	25.18	186.31	8.39333	0.135151	5.66217
1175	2	22.84	198.65	11.42	0.114976	5.39266
1176	2	23.73	206.69	11.865	0.11481	5.49672
1177	2	20.69	207.38	10.345	0.0997685	5.13258
1178	1	22.27	180.29	22.27	0.123523	5.32495
1179	1	20.56	172.95	20.56	0.118878	5.11643
1180	2	31.01	123.7	15.505	0.250687	6.28356
1181	3	32.1	225.81	10.7	0.142155	6.39304
1182	3	29.55	243.39	9.85	0.12141	6.13386
1183	2	26.91	195.55	13.455	0.137612	5.85345
1184	2	21.53	197.68	10.765	0.108913	5.23573
1185	5	9.97	111.25	1.994	0.089618	3.56289
1186	3	30.99	222.72	10.33	0.139143	6.28154
1187	2	27.13	257.53	13.565	0.105347	5.87733
1188	1	29.93	189.62	29.93	0.157842	6.17317
1189	2	26.86	194.79	13.43	0.137892	5.84801
1190	2	25.58	190.77	12.79	0.134088	5.70697
1191	2	27.88	238.37	13.94	0.116961	5.95801
1192	2	27.62	205.67	13.81	0.134293	5.93017
1193	4	30.42	234.73	7.605	0.129596	6.2235
1194	3	26.69	220.99	8.89667	0.120775	5.82947
1195	1	25.44	207.76	25.44	0.122449	5.69133
1196	2	32.26	234.69	16.13	0.137458	6.40896
1197	2	25.18	179.36	12.59	0.140388	5.66217
1198	2	25.89	172.08	12.945	0.150453	5.74144
1199	2	29.77	255.98	14.885	0.116298	6.15665
1200	1	28.95	238.84	28.95	0.121211	6.07127
1201	3	24.49	176.56	8.16333	0.138706	5.58405
1202	7	51.75	326.71	7.39286	0.158397	8.11727
1203	4	35.65	249.87	8.9125	0.142674	6.73728
1204	3	26.31	202.98	8.77	0.129619	5.78783
1205	6	41.98	293.54	6.99667	0.143013	7.31099
1206	3	26.46	201.41	8.82	0.131374	5.8043
1207	4	28.71	208.27	7.1775	0.13785	6.04605
1208	2	26.53	219.46	13.265	0.120888	5.81197
1209	2	26.35	240.19	13.175	0.109705	5.79222
1210	5	45.02	265.04	9.004	0.169861	7.57108
1211	2	22.71	154.05	11.355	0.14742	5.37729
1212	1	25.82	178.43	25.82	0.144707	5.73368
1213	3	25.95	199.56	8.65	0.130036	5.74809
1214	2	23.53	191.26	11.765	0.123026	5.47351
1215	3	28.71	201.76	9.57	0.142298	6.04605
1216	3	29.04	185.84	9.68	0.156263	6.0807
1217	3	27.44	207.42	9.14667	0.132292	5.91081
1218	4	30.97	178.07	7.7425	0.17392	6.27951
1219	3	31.13	207.58	10.3767	0.149966	6.29571
1220	4	35.19	249.07	8.7975	0.141286	6.69368
1221	1	30.42	204.45	30.42	0.148789	6.2235
1222	2	23.49	191.99	11.745	0.12235	5.46886
1223	3	26.77	178.25	8.92333	0.150182	5.8382
1224	2	23.93	229.96	11.965	0.104062	5.51984
1225	3	27.48	190.17	9.16	0.144502	5.91512
1226	3	43.82	290.23	14.6067	0.150984	7.4695
1227	2	28.42	186.6	14.21	0.152304	6.01544
1228	2	28.06	210.11	14.03	0.133549	5.97722
1229	2	28.02	223.19	14.01	0.125543	5.97295
1230	3	24.55	192.37	8.18333	0.127619	5.59089
1231	2	25.58	200.39	12.79	0.127651	5.70697
1232	3	15.81	138.4	5.27	0.114234	4.48664
1233	4	30.88	229.96	7.72	0.134284	6.27038
1234	4	29.39	197.54	7.3475	0.14878	6.11723
1235	2	15.5	141.58	7.75	0.109479	4.44243
1236	3	29.99	213.2	9.99667	0.140666	6.17936
1237	2	26.95	187.2	13.475	0.143964	5.8578
1238	3	30.75	223.81	10.25	0.137393	6.25717
1239	3	35.12	240.06	11.7067	0.146297	6.68702
1240	4	35.26	223.81	8.815	0.157544	6.70033
1241	2	25.13	184.42	12.565	0.136265	5.65655
1242	2	22.18	165.77	11.09	0.1338	5.31417
1243	2	25.82	197.37	12.91	0.13082	5.73368
1244	2	29.95	185.44	14.975	0.161508	6.17523
1245	2	30.42	208.84	15.21	0.145662	6.2235
1246	2	25.93	158.43	12.965	0.163668	5.74588
1247	1	20.96	156.61	20.96	0.133836	5.16596
1248	2	25.22	185.27	12.61	0.136126	5.66667
1249	1	25.91	159.91	25.91	0.162029	5.74366
1250	3	19.71	150.63	6.57	0.13085	5.00955
1251	3	31.88	211.4	10.6267	0.150804	6.3711
1252	3	24.31	175.79	8.10333	0.13829	5.56349
1253	3	26.53	162.47	8.84333	0.163292	5.81197
1254	4	32.92	313.48	8.23	0.105015	6.47418
1255	1	25.4	195.41	25.4	0.129983	5.68685
1256	5	21.36	177.87	4.272	0.120088	5.21502
1257	2	26	175.28	13	0.148334	5.75363
1258	1	24.6	204.29	24.6	0.120417	5.59658
1259	2	25.24	189.64	12.62	0.133094	5.66891
1260	3	29.35	187.07	9.78333	0.156893	6.11307
1261	3	21.96	143.86	7.32	0.152648	5.28775
1262	3	27.55	184.51	9.18333	0.149314	5.92265
1263	3	25.2	224.85	8.4	0.112075	5.66442
1264	2	24.91	149.28	12.455	0.166868	5.63173
1265	2	25.78	197.03	12.89	0.130843	5.72923
1266	2	23.02	193.02	11.51	0.119262	5.41387
1267	5	35.5	261.75	7.1	0.135626	6.72309
1268	3	24.69	147.79	8.23	0.167061	5.60681
1269	2	23	182.4	11.5	0.126096	5.41152
1270	2	27.09	199.08	13.545	0.136076	5.87299
1271	3	19.45	135.29	6.48333	0.143765	4.9764
1272	3	26.84	204.2	8.94667	0.13144	5.84583
1273	3	23.51	159.25	7.83667	0.14763	5.47118
1274	4	20.07	141.42	5.0175	0.141918	5.05509
1275	3	29.79	186.38	9.93	0.159835	6.15872
1276	3	31.01	189.71	10.3367	0.16346	6.28356
1277	1	26.13	167.64	26.13	0.15587	5.76799
1278	4	61.43	435.81	15.3575	0.140956	8.84393
1279	5	19.03	127.7	3.806	0.149021	4.92237
1280	2	20.98	141.51	10.49	0.148258	5.16842
1281	4	26.75	225.67	6.6875	0.118536	5.83602
1282	5	26.6	205.58	5.32	0.12939	5.81964
1283	3	25.84	201.25	8.61333	0.128398	5.7359
1284	2	21.18	159	10.59	0.133208	5.193
1285	1	26.24	163.98	26.24	0.16002	5.78012
1286	2	17.87	143.75	8.935	0.124313	4.76999
1287	3	23.22	176.25	7.74	0.131745	5.43734
1288	4	33.83	233.73	8.4575	0.14474	6.56306
1289	3	19.71	146.77	6.57	0.134292	5.00955
1290	4	20.98	150.83	5.245	0.139097	5.16842
1291	2	18.09	156.27	9.045	0.115761	4.79926
1292	4	18.63	140.71	4.6575	0.1324	4.87036
1293	2	27.91	207.89	13.955	0.134254	5.96122
1294	3	19.16	123.68	6.38667	0.154916	4.93916
1295	3	31.61	202.54	10.5367	0.156068	6.34406
1296	3	34.63	236.6	11.5433	0.146365	6.6402
1297	2	19.76	148.19	9.88	0.133342	5.0159
1298	3	19.78	138.02	6.59333	0.143313	5.01843
1299	1	19.85	151.01	19.85	0.131448	5.02731
1300	3	23.64	174.79	7.88	0.135248	5.48629
1301	2	30.59	201.27	15.295	0.151985	6.24087
1302	3	21.69	145.88	7.23	0.148684	5.25515
1303	3	19.16	148.37	6.38667	0.129137	4.93916
1304	4	31.75	240.77	7.9375	0.131869	6.35809
1305	3	20.58	144.64	6.86	0.142284	5.11891
1306	2	19.2	146.97	9.6	0.130639	4.94431
1307	2	27.86	233.53	13.93	0.119299	5.95588
1308	3	27.64	194.1	9.21333	0.142401	5.93231
1309	2	21.51	188.89	10.755	0.113876	5.2333
1310	3	20.6	143.13	6.86667	0.143925	5.1214
1311	2	24.29	179.43	12.145	0.135373	5.5612
1312	1	24.24	238.86	24.24	0.101482	5.55548
1313	3	16.01	133.34	5.33667	0.120069	4.51493
1314	4	29.75	217.24	7.4375	0.136945	6.15458
1315	2	26.91	209.44	13.455	0.128485	5.85345
1316	3	25.46	234.95	8.48667	0.108363	5.69356
1317	3	30.48	234.4	10.16	0.130034	6.22963
1318	2	23.69	228.47	11.845	0.10369	5.49209
1319	2	38.87	205.85	19.435	0.188827	7.03497
1320	4	38.16	217.86	9.54	0.175158	6.97042
1321	3	24.51	171.17	8.17	0.143191	5.58633
1322	5	45.05	325.73	9.01	0.138305	7.5736
1323	2	23.6	183.62	11.8	0.128526	5.48165
1324	2	25.89	196.15	12.945	0.131991	5.74144
1325	2	20.2	141	10.1	0.143262	5.07143
1326	2	29.22	213.97	14.61	0.136561	6.09951
1327	1	18.29	109.07	18.29	0.16769	4.82572
1328	4	24.38	180.05	6.095	0.135407	5.5715
1329	1	20.34	169.17	20.34	0.120234	5.08898
1330	2	23.42	97.53	11.71	0.240131	5.4607
1331	2	15.74	137.98	7.87	0.114075	4.47669
1332	3	24.4	174.03	8.13333	0.140206	5.57378
1333	4	33.9	206.78	8.475	0.163942	6.56984
1334	1	17.27	124.73	17.27	0.138459	4.68923
1335	2	26.53	182.05	13.265	0.145729	5.81197
1336	3	20.03	157.54	6.67667	0.127142	5.05005
1337	2	24.55	173.83	12.275	0.14123	5.59089
1338	2	28.55	204.67	14.275	0.139493	6.02918
1339	5	66.11	446.51	13.222	0.148059	9.17463
1340	2	23.84	189.09	11.92	0.126078	5.50945
1341	3	20.67	143.93	6.89	0.143611	5.13009
1342	1	20.71	169.26	20.71	0.122356	5.13506
1343	1	24.22	194.21	24.22	0.12471	5.55318
1344	3	27	202.32	9	0.133452	5.86323
1345	2	31.35	216.15	15.675	0.145038	6.31792
1346	2	26.4	196.15	13.2	0.134591	5.79772
1347	1	33.46	249.89	33.46	0.133899	6.52707
1348	2	17.67	160.02	8.835	0.110424	4.74322
1349	3	31.75	293.83	10.5833	0.108056	6.35809
1350	3	20.98	149.9	6.99333	0.13996	5.16842
1351	2	25.38	236.22	12.69	0.107442	5.68461
1352	4	24.18	186.91	6.045	0.129367	5.5486
1353	4	26.24	202.5	6.56	0.12958	5.78012
1354	2	32.41	211.44	16.205	0.153282	6.42384
1355	1	2.26	97.48	2.26	0.0231842	1.69633
1356	3	26.89	163.47	8.96333	0.164495	5.85127
1357	2	25.26	191.71	12.63	0.131762	5.67116
1358	2	28	197.43	14	0.141822	5.97082
1359	3	26.66	200.32	8.88667	0.133087	5.8262
1360	2	24.29	194.48	12.145	0.124897	5.5612
1361	2	27	176.48	13.5	0.152992	5.86323
1362	2	28.68	186.95	14.34	0.15341	6.04289
1363	4	26.31	216.57	6.5775	0.121485	5.78783
1364	2	28	178.21	14	0.157118	5.97082
1365	5	65.29	377.53	13.058	0.17294	9.11756
1366	3	32.77	190.08	10.9233	0.172401	6.45942
1367	3	26.09	169.88	8.69667	0.153579	5.76358
1368	4	24.13	199.68	6.0325	0.120843	5.54286
1369	6	48.62	335.68	8.10333	0.14484	7.86797
1370	1	18.32	237.48	18.32	0.0771433	4.82967
1371	4	38.83	280.67	9.7075	0.138348	7.03135
1372	2	28.53	202.3	14.265	0.141028	6.02707
1373	3	33.01	195.48	11.0033	0.168866	6.48303
1374	3	34.97	238.75	11.6567	0.146471	6.67272
1375	2	25.04	166.4	12.52	0.150481	5.64641
1376	2	41.01	260.77	20.505	0.157265	7.22603
1377	2	21.71	142.06	10.855	0.152823	5.25757
1378	3	24.89	187.75	8.29667	0.13257	5.62947
1379	4	35.99	269.96	8.9975	0.133316	6.76933
1380	2	18.74	135.56	9.37	0.138241	4.88472
1381	4	26.91	190.17	6.7275	0.141505	5.85345
1382	3	32.84	227.36	10.9467	0.144441	6.46631
1383	2	23.11	164.78	11.555	0.140248	5.42444
1384	3	16.3	148.15	5.43333	0.110024	4.55563
1385	3	24.6	175.94	8.2	0.13982	5.59658
1386	3	20.11	162.36	6.70333	0.123861	5.06012
1387	3	26.69	179.98	8.89667	0.148294	5.82947
1388	4	23.4	173.03	5.85	0.135237	5.45837
1389	4	24.31	181.94	6.0775	0.133615	5.56349
1390	4	23.95	162.73	5.9875	0.147176	5.52215
1391	2	23.38	165.82	11.69	0.140996	5.45604
1392	3	33.01	248.41	11.0033	0.132885	6.48303
1393	2	45.18	313.08	22.59	0.144308	7.58452
1394	3	29.73	199.12	9.91	0.149307	6.15251
1395	3	23.27	160.31	7.75667	0.145156	5.44319
1396	2	23.87	191.66	11.935	0.124543	5.51291
1397	3	24.58	166.15	8.19333	0.147939	5.5943
1398	2	22.65	173.9	11.325	0.130247	5.37018
1399	3	27.86	223.05	9.28667	0.124905	5.95588
1400	2	19.29	138.8	9.645	0.138977	4.95588
1401	1	0.56	234.15	0.56	0.00239163	0.844402
1402	4	23.98	144.79	5.995	0.165619	5.5256
1403	1	24.64	181.72	24.64	0.135593	5.60113
1404	4	21.02	147.3	5.255	0.142702	5.17334
1405	4	18.92	141.89	4.73	0.133343	4.90813
1406	4	43.91	319.89	10.9775	0.137266	7.47716
1407	6	35.63	260.82	5.93833	0.136608	6.73539
1408	2	17.87	139.33	8.935	0.128257	4.76999
1409	3	26.84	185.11	8.94667	0.144995	5.84583
1410	8	44.49	279.95	5.56125	0.158921	7.52638
1411	3	23.11	176.96	7.70333	0.130594	5.42444
1412	2	19.98	147.93	9.99	0.135064	5.04374
1413	6	36.08	258.55	6.01333	0.139547	6.77779
1414	3	27.31	221.65	9.10333	0.123212	5.89679
1415	2	24.93	208.53	12.465	0.119551	5.63399
1416	2	21	191.37	10.5	0.109735	5.17088
1417	3	49.33	314.26	16.4433	0.156972	7.92521
1418	2	17.74	138.33	8.87	0.128244	4.75261
1419	1	21.78	216.06	21.78	0.100805	5.26604
1420	2	9.28	118.58	4.64	0.0782594	3.43739
1421	3	16.07	142.49	5.35667	0.11278	4.52338
1422	3	38.07	268.99	12.69	0.141529	6.9622
1423	2	25.73	226.85	12.865	0.113423	5.72367
1424	5	49.22	333.3	9.844	0.147675	7.91637
1425	3	17.09	146.59	5.69667	0.116584	4.66473
1426	2	17.74	147.93	8.87	0.119922	4.75261
1427	1	25.46	216.97	25.46	0.117343	5.69356
1428	1	8.7	117.67	8.7	0.0739356	3.32824
1429	4	27.66	221.72	6.915	0.124752	5.93446
1430	5	50.84	316.7	10.168	0.16053	8.04559
1431	3	19.49	157.16	6.49667	0.124014	4.98151
1432	3	27.64	192.46	9.21333	0.143614	5.93231
1433	1	21.29	179.94	21.29	0.118317	5.20646
1434	4	19.98	162.69	4.995	0.12281	5.04374
1435	5	26.73	251.6	5.346	0.10624	5.83384
1436	3	6.77	123.84	2.25667	0.0546673	2.93595
1437	1	19.69	155.1	19.69	0.12695	5.007
1438	2	25	194.17	12.5	0.128753	5.6419
1439	3	27.22	207.89	9.07333	0.130935	5.88707
1440	1	22.73	163.8	22.73	0.138767	5.37966
1441	2	22.69	214.62	11.345	0.105722	5.37492
1442	3	24.13	164.82	8.04333	0.146402	5.54286
1443	1	22.22	193.93	22.22	0.114577	5.31896
1444	1	21.42	176.83	21.42	0.121133	5.22234
1445	2	30.75	226.52	15.375	0.13575	6.25717
1446	5	25.49	162.71	5.098	0.156659	5.69692
1447	3	30.9	229.58	10.3	0.134594	6.27241
1448	4	24.98	187.29	6.245	0.133376	5.63964
1449	3	29.97	202.96	9.99	0.147665	6.1773
1450	3	24.4	211.31	8.13333	0.11547	5.57378
1451	2	31.41	196.35	15.705	0.159969	6.32396
1452	4	26.46	214	6.615	0.123645	5.8043
1453	2	25.2	179.87	12.6	0.140101	5.66442
1454	3	23.51	191.59	7.83667	0.12271	5.47118
1455	2	26.49	176.21	13.245	0.150332	5.80759
1456	2	29.17	196.46	14.585	0.148478	6.09429
1457	4	28.68	200.36	7.17	0.143142	6.04289
1458	1	23.56	179.58	23.56	0.131195	5.477
1459	3	26.22	174.46	8.74	0.150292	5.77792
1460	3	26.55	215.59	8.85	0.12315	5.81416
1461	4	27.8	195.12	6.95	0.142476	5.94946
1462	1	23.02	160.25	23.02	0.143651	5.41387
1463	5	35.28	208	7.056	0.169615	6.70223
1464	3	17.12	153.48	5.70667	0.111545	4.66882
1465	4	29.84	209.84	7.46	0.142204	6.16388
1466	4	27.2	220.99	6.8	0.123082	5.88491
1467	2	42.05	235	21.025	0.178936	7.31708
1468	2	26.77	182.63	13.385	0.146581	5.8382
1469	2	29.9	237.82	14.95	0.125725	6.17008
1470	3	26.11	197.01	8.70333	0.132531	5.76579
1471	2	28.4	201.1	14.2	0.141223	6.01332
1472	3	19.09	141.33	6.36333	0.135074	4.93013
1473	3	23.27	148.66	7.75667	0.156532	5.44319
1474	3	29.26	220.86	9.75333	0.132482	6.10369
1475	2	28.04	182.71	14.02	0.153467	5.97508
1476	1	28.35	207.29	28.35	0.136765	6.00802
1477	1	27.55	236.75	27.55	0.116367	5.92265
1478	3	31.95	264.77	10.65	0.120671	6.37809
1479	2	27.6	206.45	13.8	0.133689	5.92802
1480	2	30.81	214.04	15.405	0.143945	6.26327
1481	1	24.35	186.87	24.35	0.130304	5.56807
1482	3	35.41	277.18	11.8033	0.127751	6.71457
1483	2	25.98	201.03	12.99	0.129234	5.75141
1484	1	0.53	100.22	0.53	0.00528837	0.821472
1485	2	30.77	254.13	15.385	0.12108	6.2592
1486	2	25.29	209.07	12.645	0.120964	5.67452
1487	1	23.62	173.7	23.62	0.135982	5.48397
1488	2	33.01	212.86	16.505	0.155078	6.48303
1489	3	33.15	218.28	11.05	0.151869	6.49676
1490	2	21.69	155.47	10.845	0.139512	5.25515
1491	3	27.46	179.85	9.15333	0.152683	5.91297
1492	3	27.42	197.1	9.14	0.139117	5.90866
1493	2	23.36	171.75	11.68	0.136012	5.4537
1494	2	23.29	175.45	11.645	0.132744	5.44553
1495	2	27.44	290.01	13.72	0.0946174	5.91081
1496	4	38.7	274.23	9.675	0.141122	7.01957
1497	3	20.85	178.67	6.95	0.116696	5.15238
1498	1	25.55	172.81	25.55	0.14785	5.70362
1499	3	30.22	231.65	10.0733	0.130455	6.20301
1500	4	23.95	161.85	5.9875	0.147977	5.52215
1501	2	27.8	226.03	13.9	0.122993	5.94946
1502	4	34.92	336.88	8.73	0.103657	6.66795
1503	3	27.68	175.17	9.22667	0.158018	5.9366
1504	2	23.38	200.81	11.69	0.116428	5.45604
1505	3	29.99	192.28	9.99667	0.15597	6.17936
1506	4	33.43	220.81	8.3575	0.151397	6.52414
1507	4	28.97	202.98	7.2425	0.142723	6.07336
1508	2	27.57	212.2	13.785	0.129925	5.9248
1509	2	36.01	231.31	18.005	0.155679	6.77122
1510	1	2.69	76.19	2.69	0.0353065	1.85068
1511	2	29.33	199.65	14.665	0.146907	6.11098
1512	2	28.42	199.85	14.21	0.142207	6.01544
1513	3	22.38	145.02	7.46	0.154324	5.33808
1514	2	23.67	170.66	11.835	0.138697	5.48977
1515	3	41.23	279.58	13.7433	0.147471	7.24539
1516	4	43.29	248.7	10.8225	0.174065	7.42419
1517	5	32.19	230.29	6.438	0.13978	6.402
1518	2	23.09	174.23	11.545	0.132526	5.42209
1519	4	25.31	205.51	6.3275	0.123157	5.67677
1520	3	29.66	195.1	9.88667	0.152025	6.14527
1521	2	22.6	180.05	11.3	0.125521	5.36425
1522	3	27.04	199.43	9.01333	0.135586	5.86757
1523	4	29.35	235.42	7.3375	0.124671	6.11307
1524	2	25.2	209.31	12.6	0.120396	5.66442
1525	3	22.2	156.38	7.4	0.141962	5.31657
1526	3	31.24	197.1	10.4133	0.158498	6.30682
1527	3	26.84	215.35	8.94667	0.124634	5.84583
1528	4	25.82	170.77	6.455	0.151198	5.73368
1529	2	24.44	199.43	12.22	0.122549	5.57835
1530	2	24.82	169.13	12.41	0.146751	5.62155
1531	2	30.93	184.56	15.465	0.167588	6.27545
1532	2	29.04	198.19	14.52	0.146526	6.0807
1533	3	26.04	190.35	8.68	0.136801	5.75805
1534	2	29.02	201.16	14.51	0.144263	6.0786
1535	1	22.78	166.51	22.78	0.136809	5.38557
1536	4	24.58	171.04	6.145	0.143709	5.5943
1537	3	26.37	179.81	8.79	0.146655	5.79442
1538	2	25.38	183.03	12.69	0.138666	5.68461
1539	3	29.53	209.47	9.84333	0.140975	6.13178
1540	4	20.14	128.61	5.035	0.156597	5.0639
1541	2	20.56	144.13	10.28	0.142649	5.11643
1542	2	25.22	188.42	12.61	0.13385	5.66667
1543	3	29.44	194.46	9.81333	0.151394	6.12243
1544	3	22.8	170.5	7.6	0.133724	5.38794
1545	3	16.54	116.71	5.51333	0.141719	4.58905
1546	2	33.04	210.49	16.52	0.156967	6.48597
1547	1	15.54	106.14	15.54	0.14641	4.44816
1548	2	31.28	199.92	15.64	0.156463	6.31086
1549	2	11.41	122.75	5.705	0.0929532	3.81152
1550	3	24.47	172.59	8.15667	0.141781	5.58177
1551	3	27	198.08	9	0.136309	5.86323
1552	3	26.44	197.17	8.81333	0.134097	5.80211
1553	3	29.95	232.38	9.98333	0.128884	6.17523
1554	3	35.23	245.85	11.7433	0.143299	6.69748
1555	4	25.75	177.25	6.4375	0.145275	5.7259
1556	4	29.08	206.78	7.27	0.140633	6.08488
1557	1	1.04	77.3	1.04	0.0134541	1.15073
1558	3	29.37	214.77	9.79	0.136751	6.11515
1559	4	30.48	220.46	7.62	0.138256	6.22963
1560	3	29.7	211.6	9.9	0.140359	6.14941
1561	3	30.73	263.97	10.2433	0.116415	6.25513
1562	3	28.44	182.98	9.48	0.155427	6.01755
1563	3	25.49	175.14	8.49667	0.145541	5.69692
1564	2	34.92	221.7	17.46	0.15751	6.66795
1565	6	50.88	330.13	8.48	0.154121	8.04875
1566	2	35.83	257.58	17.915	0.139102	6.75427
1567	3	36.01	235.77	12.0033	0.152734	6.77122
1568	5	27.22	182.85	5.444	0.148865	5.88707
1569	2	33.26	234.4	16.63	0.141894	6.50753
1570	1	31.61	223.79	31.61	0.141248	6.34406
1571	4	27.48	194.19	6.87	0.141511	5.91512
1572	3	35.03	222.08	11.6767	0.157736	6.67844
1573	3	32.17	216.9	10.7233	0.148317	6.40001
1574	6	48.38	341.45	8.06333	0.14169	7.84852
1575	4	27.09	203.21	6.7725	0.13331	5.87299
1576	3	40.1	283.68	13.3667	0.141356	7.14541
1577	3	28.59	187.44	9.53	0.152529	6.0334
1578	4	36.17	205.09	9.0425	0.176362	6.78624
1579	4	29.22	220.57	7.305	0.132475	6.09951
1580	3	25.11	191.73	8.37	0.130965	5.65429
1581	5	29.02	229.2	5.804	0.126614	6.0786
1582	2	27.95	174.57	13.975	0.160108	5.96549
1583	3	27.26	191.82	9.08667	0.142112	5.89139
1584	4	27.75	220.74	6.9375	0.125714	5.94411
1585	3	47.98	276.34	15.9933	0.173627	7.81601
1586	5	28.35	193.77	5.67	0.146307	6.00802
1587	3	26.13	140.6	8.71	0.185846	5.76799
1588	2	24.42	200.25	12.21	0.121948	5.57607
1589	2	20.47	189.97	10.235	0.107754	5.10521
1590	2	18.98	125.21	9.49	0.151585	4.9159
1591	3	33.79	260.86	11.2633	0.129533	6.55917
1592	3	24.64	161.76	8.21333	0.152324	5.60113
1593	3	21.87	137.36	7.29	0.159217	5.27691
1594	3	27.66	191.51	9.22	0.144431	5.93446
1595	3	27.77	199.61	9.25667	0.139121	5.94625
1596	3	29.88	203.92	9.96	0.146528	6.16801
1597	4	39.52	257.35	9.88	0.153565	7.09355
1598	3	30.99	219.08	10.33	0.141455	6.28154
1599	3	26.22	196.79	8.74	0.133238	5.77792
1600	4	31.88	205.74	7.97	0.154953	6.3711
1601	3	22.6	156.54	7.53333	0.144372	5.36425
1602	3	27.95	190.42	9.31667	0.146781	5.96549
1603	1	23.64	175.25	23.64	0.134893	5.48629
1604	5	24.75	192.64	4.95	0.128478	5.61362
1605	3	23.62	184.29	7.87333	0.128168	5.48397
1606	2	22.25	183.65	11.125	0.121154	5.32255
1607	1	18.56	151.06	18.56	0.122865	4.86121
1608	3	28.97	183.34	9.65667	0.158012	6.07336
1609	4	19.78	157.14	4.945	0.125875	5.01843
1610	4	26.22	198.41	6.555	0.132151	5.77792
1611	1	17.38	150.57	17.38	0.115428	4.70414
1612	3	28.48	229.47	9.49333	0.124112	6.02178
1613	3	23.71	193.84	7.90333	0.122317	5.49441
1614	1	4.55	72.84	4.55	0.0624657	2.40692
1615	2	22.56	185.84	11.28	0.121395	5.3595
1616	3	23.69	180.78	7.89667	0.131043	5.49209
1617	3	23.04	173.88	7.68	0.132505	5.41622
1618	3	17.58	161.78	5.86	0.108666	4.73113
1619	2	24.82	170.7	12.41	0.145401	5.62155
1620	1	22.51	199.9	22.51	0.112606	5.35356
1621	1	27.51	170.93	27.51	0.160943	5.91835
1622	3	24.35	201.83	8.11667	0.120646	5.56807
1623	2	22.18	181.2	11.09	0.122406	5.31417
1624	4	28.86	228.89	7.215	0.126087	6.06182
1625	4	27.55	170.84	6.8875	0.161262	5.92265
1626	2	26.8	149.04	13.4	0.179817	5.84147
1627	3	29.11	225.21	9.70333	0.129257	6.08802
1628	4	29.02	218.57	7.255	0.132772	6.0786
1629	2	22.09	174.57	11.045	0.126539	5.30338
1630	2	28.24	180.03	14.12	0.156863	5.99636
1631	3	32.35	213.04	10.7833	0.151849	6.41789
1632	3	27.95	216.37	9.31667	0.129177	5.96549
1633	2	25.75	224.21	12.875	0.114848	5.7259
1634	2	24.89	147.73	12.445	0.168483	5.62947
1635	1	23.33	190.37	23.33	0.122551	5.4502
1636	3	26.77	182.38	8.92333	0.146781	5.8382
1637	3	30.75	215.93	10.25	0.142407	6.25717
1638	4	25.75	190	6.4375	0.135526	5.7259
1639	3	23.09	190.51	7.69667	0.121201	5.42209
1640	3	29.24	188.38	9.74667	0.155218	6.1016
1641	2	23.89	167.88	11.945	0.142304	5.51522
1642	4	22.53	178.32	5.6325	0.126346	5.35594
1643	2	22.62	171.52	11.31	0.13188	5.36663
1644	4	25.24	191.82	6.31	0.131582	5.66891
1645	3	23.98	156.36	7.99333	0.153364	5.5256
1646	4	21.05	181.52	5.2625	0.115965	5.17704
1647	1	22.45	177.87	22.45	0.126216	5.34642
1648	1	1	98.97	1	0.0101041	1.12838
1649	3	21.56	171.41	7.18667	0.12578	5.23937
1650	1	21.05	155.52	21.05	0.135352	5.17704
1651	1	21.11	138.6	21.11	0.152309	5.18441
1652	4	50.93	374.69	12.7325	0.135926	8.05271
1653	2	23.11	153.83	11.555	0.150231	5.42444
1654	3	27.75	170.66	9.25	0.162604	5.94411
1655	3	25.18	190.46	8.39333	0.132206	5.66217
1656	5	46.16	245.32	9.232	0.188162	7.66634
1657	3	26.57	206.91	8.85667	0.128413	5.81635
1658	2	27.88	199.63	13.94	0.139658	5.95801
1659	1	26.15	201.94	26.15	0.129494	5.7702
1660	2	23.47	189.13	11.735	0.124095	5.46653
1661	4	39.36	288.86	9.84	0.13626	7.07917
1662	2	22.11	208.64	11.055	0.105972	5.30578
1663	2	23.56	196.92	11.78	0.119642	5.477
1664	2	24.13	178.45	12.065	0.13522	5.54286
1665	3	26	203.52	8.66667	0.127752	5.75363
1666	3	26.37	200.28	8.79	0.131666	5.79442
1667	6	34.99	227.21	5.83167	0.153999	6.67463
1668	2	20.07	153.1	10.035	0.131091	5.05509
1669	4	51.31	359.01	12.8275	0.142921	8.08269
1670	2	16.54	150.28	8.27	0.110061	4.58905
1671	6	56.9	380.88	9.48333	0.149391	8.5116
1672	4	40.49	358.37	10.1225	0.112984	7.18007
1673	6	34.97	263.66	5.82833	0.132633	6.67272
1674	4	49.64	330.88	12.41	0.150024	7.95007
1675	3	28.86	191.02	9.62	0.151084	6.06182
1676	5	29.99	199.99	5.998	0.149957	6.17936
1677	7	39.36	275.67	5.62286	0.142779	7.07917
1678	6	64.49	427.37	10.7483	0.1509	9.06152
1679	4	41.69	405.61	10.4225	0.102783	7.2857
1680	2	29.86	214.11	14.93	0.139461	6.16595
1681	1	23	171.64	23	0.134001	5.41152
1682	5	47.47	320.34	9.494	0.148186	7.77436
1683	6	53.15	347.16	8.85833	0.153099	8.22634
1684	3	4.28	262.02	1.42667	0.0163346	2.33441
1685	2	31.7	235.57	15.85	0.134567	6.35309
1686	2	28.79	248.01	14.395	0.116084	6.05447
1687	1	24.8	186.89	24.8	0.132698	5.61928
1688	2	26.75	208.89	13.375	0.128058	5.83602
1689	2	28.62	229.09	14.31	0.124929	6.03656
1690	2	29.44	213.8	14.72	0.137699	6.12243
1691	2	20.87	152.52	10.435	0.136835	5.15485
1692	3	24.53	190.8	8.17667	0.128564	5.58861
1693	3	19.76	160.87	6.58667	0.122832	5.0159
1694	3	28.02	195.55	9.34	0.143288	5.97295
1695	3	27.97	189.86	9.32333	0.147319	5.96762
1696	2	23.73	191.13	11.865	0.124156	5.49672
1697	1	18.78	158.09	18.78	0.118793	4.88993
1698	1	21	186.73	21	0.112462	5.17088
1699	4	33.21	241.13	8.3025	0.137727	6.50264
1700	2	21.22	169.99	10.61	0.124831	5.1979
1701	3	27.11	225.07	9.03667	0.120451	5.87516
1702	3	23.8	190.77	7.93333	0.124758	5.50483
1703	2	23.64	153.36	11.82	0.154147	5.48629
1704	2	21.78	134.56	10.89	0.161861	5.26604
1705	2	24.07	220.86	12.035	0.108983	5.53596
1706	3	26.95	209.58	8.98333	0.128591	5.8578
1707	2	23.8	188.86	11.9	0.126019	5.50483
1708	6	36.7	286.95	6.11667	0.127897	6.83578
1709	4	19.07	188.2	4.7675	0.101328	4.92754
1710	2	19.36	167.02	9.68	0.115914	4.96487
1711	1	24.89	157.09	24.89	0.158444	5.62947
1712	3	26.4	183.6	8.8	0.143791	5.79772
1713	2	22.02	186.95	11.01	0.117786	5.29497
1714	2	27.88	217.66	13.94	0.12809	5.95801
1715	1	26.37	193.75	26.37	0.136103	5.79442
1716	1	15.83	145.84	15.83	0.108544	4.48947
1717	1	20.56	175.32	20.56	0.117271	5.11643
1718	3	25.09	203.72	8.36333	0.123159	5.65204
1719	2	20.78	166.35	10.39	0.124917	5.14373
1720	2	9.84	107.83	4.92	0.0912548	3.53959
1721	3	30.22	246.16	10.0733	0.122766	6.20301
1722	4	27.17	187.47	6.7925	0.14493	5.88166
1723	2	36.43	242.37	18.215	0.150307	6.81059
1724	4	34.57	217.19	8.6425	0.159169	6.63445
1725	3	32.59	254.82	10.8633	0.127894	6.44165
1726	3	31.79	173.66	10.5967	0.183059	6.3621
1727	3	22.27	161.89	7.42333	0.137563	5.32495
1728	4	30.84	224.92	7.71	0.137115	6.26632
1729	3	20.45	174.28	6.81667	0.11734	5.10272
1730	2	22.18	166.88	11.09	0.13291	5.31417
1731	2	27.09	250.18	13.545	0.108282	5.87299
1732	1	25.04	178.43	25.04	0.140335	5.64641
1733	7	34.26	302.27	4.89429	0.113342	6.60463
1734	3	28.28	255.18	9.42667	0.110824	6.0006
1735	2	15.05	164.66	7.525	0.0914005	4.37747
1736	4	30.77	212.77	7.6925	0.144616	6.2592
1737	4	33.77	215.66	8.4425	0.156589	6.55723
1738	4	40.27	256.87	10.0675	0.156772	7.16054
1739	3	40.16	257.71	13.3867	0.155834	7.15076
1740	3	35.41	277.53	11.8033	0.12759	6.71457
1741	1	8.13	84.74	8.13	0.0959405	3.21736
1742	4	31.64	181	7.91	0.174807	6.34707
1743	3	23.71	163.35	7.90333	0.145148	5.49441
1744	3	43.23	263.99	14.41	0.163756	7.41904
1745	2	22.07	176.5	11.035	0.125042	5.30098
1746	1	5.73	110.14	5.73	0.0520247	2.70105
1747	4	26.35	171.46	6.5875	0.15368	5.79222
1748	3	21.25	178.92	7.08333	0.118768	5.20157
1749	3	20.87	165	6.95667	0.126485	5.15485
1750	2	22.53	179.12	11.265	0.125782	5.35594
1751	3	19.05	129.01	6.35	0.147663	4.92496
1752	2	23.42	162.67	11.71	0.143972	5.4607
1753	3	21.98	167.04	7.32667	0.131585	5.29016
1754	1	21.78	144.17	21.78	0.151072	5.26604
1755	1	22.33	173.77	22.33	0.128503	5.33211
1756	5	23.95	212.37	4.79	0.112775	5.52215
1757	3	21.22	161.2	7.07333	0.131638	5.1979
1758	2	18.16	157.58	9.08	0.115243	4.80854
1759	2	26.93	161.36	13.465	0.166894	5.85562
1760	4	19.63	156.52	4.9075	0.125415	4.99937
1761	2	18.6	130.54	9.3	0.142485	4.86644
1762	4	16.36	156.63	4.09	0.10445	4.56401
1763	7	33.1	216.9	4.72857	0.152605	6.49186
1764	4	23.89	158.69	5.9725	0.150545	5.51522
1765	1	7.61	72.13	7.61	0.105504	3.11277
1766	7	38.32	271.92	5.47429	0.140924	6.98502
1767	2	20.09	156.67	10.045	0.128231	5.05761
1768	4	27.02	180.03	6.755	0.150086	5.8654
1769	2	23.07	175.68	11.535	0.131318	5.41975
1770	2	17.16	146.24	8.58	0.117341	4.67427
1771	4	21.2	148.95	5.3	0.14233	5.19545
1772	2	22.11	166.33	11.055	0.132929	5.30578
1773	3	24.13	177.23	8.04333	0.136151	5.54286
1774	4	17.16	161.18	4.29	0.106465	4.67427
1776	3	22.87	155.34	7.62333	0.147225	5.3962
1777	4	28.17	188.89	7.0425	0.149134	5.98892
1778	3	20.36	151.03	6.78667	0.134808	5.09148
1779	4	29.15	184.31	7.2875	0.158157	6.0922
1780	3	23.67	154.07	7.89	0.153631	5.48977
1781	3	22.87	151.39	7.62333	0.151067	5.3962
1782	3	23.6	168.46	7.86667	0.140093	5.48165
1783	2	30.68	177.61	15.34	0.172738	6.25004
1784	8	35.3	259.86	4.4125	0.135842	6.70413
1785	4	26.53	204.09	6.6325	0.129992	5.81197
1786	1	25.22	213.75	25.22	0.117988	5.66667
1787	3	18.65	151.06	6.21667	0.123461	4.87298
1788	2	25.86	208.38	12.93	0.1241	5.73812
1789	2	27.06	192.04	13.53	0.140908	5.86974
1790	4	33.41	270.72	8.3525	0.123412	6.52219
1791	4	27.88	202.05	6.97	0.137986	5.95801
1792	2	26.46	183.4	13.23	0.144275	5.8043
1793	4	30.26	206.07	7.565	0.146843	6.20711
1794	3	19.27	152.43	6.42333	0.126419	4.95331
1795	1	25.58	181.32	25.58	0.141077	5.70697
1796	3	29.33	203.67	9.77667	0.144007	6.11098
1797	2	26.33	221.54	13.165	0.11885	5.79003
1798	4	26.64	177.5	6.66	0.150085	5.82401
1799	3	26.62	170.06	8.87333	0.156533	5.82182
1800	3	26.57	195.24	8.85667	0.136089	5.81635
1801	2	27.68	220.92	13.84	0.125294	5.9366
1802	3	21.31	193.64	7.10333	0.11005	5.20891
1803	3	23.29	154.14	7.76333	0.151096	5.44553
1804	1	23.8	200.85	23.8	0.118496	5.50483
1805	2	25.49	243.26	12.745	0.104785	5.69692
1806	3	16.47	135.85	5.49	0.121237	4.57933
1807	5	44.76	346.51	8.952	0.129174	7.54919
1808	3	28.06	211.66	9.35333	0.132571	5.97722
1809	4	30.26	206.31	7.565	0.146672	6.20711
1810	4	40.16	321.98	10.04	0.124728	7.15076
1811	2	32.66	238.79	16.33	0.136773	6.44857
1812	3	24.33	183.49	8.11	0.132596	5.56578
1813	2	29.22	233.49	14.61	0.125145	6.09951
1814	5	22.51	179.65	4.502	0.125299	5.35356
1815	2	22.69	195.95	11.345	0.115795	5.37492
1816	2	24.11	176.39	12.055	0.136686	5.54056
1817	3	24.04	162.31	8.01333	0.148112	5.53251
1818	4	27.6	200.72	6.9	0.137505	5.92802
1819	4	28.53	194.72	7.1325	0.146518	6.02707
1820	3	21.67	181.96	7.22333	0.119092	5.25272
1821	1	23.18	165.15	23.18	0.140357	5.43265
1822	3	24.04	160.25	8.01333	0.150016	5.53251
1823	5	29.15	194.68	5.83	0.149733	6.0922
1824	4	21.98	159.29	5.495	0.137987	5.29016
1825	2	21.96	179.45	10.98	0.122374	5.28775
1826	3	28.4	215.7	9.46667	0.131664	6.01332
1827	4	52.62	318.81	13.155	0.165051	8.18522
1828	3	25.89	202.5	8.63	0.127852	5.74144
1829	4	28.06	196.72	7.015	0.142639	5.97722
1830	3	25.15	177.34	8.38333	0.141818	5.6588
1831	6	29.08	205.4	4.84667	0.141577	6.08488
1832	4	31.79	188.24	7.9475	0.16888	6.3621
1833	3	26.31	207.93	8.77	0.126533	5.78783
1834	3	24.58	188.53	8.19333	0.130377	5.5943
1835	3	27.06	215.22	9.02	0.125732	5.86974
1836	2	24.53	185.25	12.265	0.132416	5.58861
1837	2	22.62	177.59	11.31	0.127372	5.36663
1838	2	24.27	188.75	12.135	0.128583	5.55891
1839	4	31.7	217.41	7.925	0.145807	6.35309
1840	5	33.59	217.95	6.718	0.154118	6.53973
1841	2	27.11	195.1	13.555	0.138954	5.87516
1842	2	26.11	210.38	13.055	0.124109	5.76579
1843	2	25.18	182.11	12.59	0.138268	5.66217
1844	3	22.65	172.44	7.55	0.13135	5.37018
1845	2	22.27	172.19	11.135	0.129334	5.32495
1846	3	20.87	201.43	6.95667	0.103609	5.15485
1847	4	38.85	263.06	9.7125	0.147685	7.03316
1848	2	20.69	167.2	10.345	0.123744	5.13258
1849	3	25.15	176.96	8.38333	0.142123	5.6588
1850	2	19.18	165.8	9.59	0.115682	4.94173
1851	3	29.42	201.98	9.80667	0.145658	6.12035
1852	4	19.78	141.07	4.945	0.140214	5.01843
1853	2	31.39	223.48	15.695	0.14046	6.32195
1854	4	26.46	200.59	6.615	0.131911	5.8043
1855	4	27.97	232.24	6.9925	0.120436	5.96762
1856	2	27.04	222.48	13.52	0.121539	5.86757
1857	4	29.31	211.6	7.3275	0.138516	6.1089
1858	4	31.01	247.32	7.7525	0.125384	6.28356
1859	1	2.35	57.1	2.35	0.0411559	1.72977
1860	3	19.94	154.56	6.64667	0.129011	5.03869
1861	3	27.22	211.73	9.07333	0.12856	5.88707
1862	4	30.02	254.8	7.505	0.117818	6.18245
1863	1	0.11	56.3	0.11	0.00195382	0.374241
1864	3	34.48	232.93	11.4933	0.148027	6.62581
1865	2	27.53	216.59	13.765	0.127107	5.9205
1866	2	27.75	199.9	13.875	0.138819	5.94411
1867	2	25.73	177.36	12.865	0.145072	5.72367
1868	3	37.72	239.39	12.5733	0.157567	6.93012
1869	2	27.02	185.29	13.51	0.145825	5.8654
1870	2	24.69	198.61	12.345	0.124314	5.60681
1871	3	34.1	270.43	11.3667	0.126095	6.58919
1872	2	26.64	187.75	13.32	0.141891	5.82401
1873	2	23.67	190.15	11.835	0.124481	5.48977
1874	1	25.31	167.06	25.31	0.151502	5.67677
1875	3	21.07	171.46	7.02333	0.122886	5.17949
1876	4	26.2	198.19	6.55	0.132196	5.77571
1877	2	26.15	191.53	13.075	0.136532	5.7702
1878	3	30.55	234.24	10.1833	0.130422	6.23678
1879	3	32.79	261.64	10.93	0.125325	6.46139
1880	2	25.64	192.95	12.82	0.132884	5.71366
1881	3	27.62	191.84	9.20667	0.143974	5.93017
1882	3	22.62	187.6	7.54	0.120576	5.36663
1883	4	29.02	202.12	7.255	0.143578	6.0786
1884	3	24.2	172.55	8.06667	0.140249	5.55089
1885	1	2.46	64.89	2.46	0.0379103	1.76979
1886	1	23.02	161.27	23.02	0.142742	5.41387
1887	1	21.98	130.59	21.98	0.168313	5.29016
1888	3	23.31	180.72	7.77	0.128984	5.44786
1889	2	16.83	131.47	8.415	0.128014	4.62911
1890	2	25.53	167.33	12.765	0.152573	5.70139
1891	2	21.38	129.45	10.69	0.16516	5.21746
1892	1	22.16	131.79	22.16	0.168146	5.31178
1893	2	29.08	206.65	14.54	0.140721	6.08488
1894	2	30.46	192.5	15.23	0.158234	6.22759
1895	2	23.07	152.48	11.535	0.151299	5.41975
1896	2	19.78	132.7	9.89	0.149058	5.01843
1897	1	22.76	181.76	22.76	0.12522	5.38321
1898	1	21.42	117.31	21.42	0.182593	5.22234
1899	1	18.27	167.06	18.27	0.109362	4.82308
1900	2	20.67	141.49	10.335	0.146088	5.13009
1901	3	29.62	210.38	9.87333	0.140793	6.14112
1902	3	24.2	151.63	8.06667	0.159599	5.55089
1903	2	25.22	166.09	12.61	0.151845	5.66667
1904	3	25.66	174.34	8.55333	0.147184	5.71588
1905	2	25.4	132.78	12.7	0.191294	5.68685
1906	3	23.13	201.25	7.71	0.114932	5.42679
1907	1	17.69	139.96	17.69	0.126393	4.7459
1908	3	19.67	141.75	6.55667	0.138765	5.00446
1909	3	17.92	151.37	5.97333	0.118385	4.77666
1910	2	19.85	150.12	9.925	0.132228	5.02731
1911	2	21.4	137.74	10.7	0.155365	5.2199
1912	1	22.05	148.9	22.05	0.148086	5.29858
1913	1	20.38	154.21	20.38	0.132157	5.09398
1914	2	19.98	151.74	9.99	0.131673	5.04374
1915	2	18.4	139.67	9.2	0.131739	4.84021
1916	2	22.65	151.17	11.325	0.149831	5.37018
1917	2	22.16	157.6	11.08	0.140609	5.31178
1918	1	21.71	179.52	21.71	0.120934	5.25757
1919	2	29.33	195.39	14.665	0.15011	6.11098
1920	5	46.24	312.43	9.248	0.148001	7.67298
1922	6	10.15	109.03	1.69167	0.0930936	3.59491
1923	1	21.85	170.53	21.85	0.12813	5.27449
1924	3	19.25	116.93	6.41667	0.164628	4.95074
1925	1	27.95	211.98	27.95	0.131852	5.96549
1926	3	26.35	220.97	8.78333	0.119247	5.79222
1927	3	37.87	349.8	12.6233	0.108262	6.94389
1928	2	28.42	220.77	14.21	0.128731	6.01544
1929	1	11.21	147.26	11.21	0.0761239	3.77796
1930	2	30.7	217.97	15.35	0.140845	6.25208
1931	1	21.6	164.6	21.6	0.131227	5.24423
1932	3	19.94	159.89	6.64667	0.124711	5.03869
1933	4	23.8	183.69	5.95	0.129566	5.50483
1934	1	25.95	192.73	25.95	0.134644	5.74809
1935	2	26.29	215.04	13.145	0.122256	5.78563
1936	3	22.38	185.84	7.46	0.120426	5.33808
1937	3	23.11	113.16	7.70333	0.204224	5.42444
1938	3	23.4	178.32	7.8	0.131225	5.45837
1939	1	28.02	182.45	28.02	0.153576	5.97295
1940	3	18.38	160.14	6.12667	0.114775	4.83758
1941	4	26.84	228.54	6.71	0.117441	5.84583
1942	2	22.31	170.04	11.155	0.131204	5.32973
1943	3	20.23	174.79	6.74333	0.115739	5.0752
1944	2	19.45	162.8	9.725	0.119472	4.9764
1945	2	21.69	172.39	10.845	0.125819	5.25515
1946	3	29.19	213.75	9.73	0.136561	6.09638
1947	1	26.42	225.67	26.42	0.117074	5.79991
1948	3	17.47	163.33	5.82333	0.106961	4.7163
1949	3	30.44	221.39	10.1467	0.137495	6.22555
1950	2	18.29	141.71	9.145	0.129066	4.82572
1951	5	7.97	93.71	1.594	0.0850496	3.18555
1952	2	31.04	193.88	15.52	0.160099	6.2866
1953	2	17.76	150.35	8.88	0.118124	4.75528
1954	2	21.73	162.2	10.865	0.13397	5.25999
1955	2	33.55	215.04	16.775	0.156017	6.53584
1956	2	22.42	202.41	11.21	0.110765	5.34285
1957	4	26.84	208.05	6.71	0.129007	5.84583
1958	4	7.79	108.63	1.9475	0.0717113	3.14937
1959	1	25.75	176.59	25.75	0.145818	5.7259
1960	2	18.29	152.52	9.145	0.119919	4.82572
1961	3	15.72	147.97	5.24	0.106238	4.47385
1962	2	19.34	160.2	9.67	0.120724	4.9623
1963	2	22.07	164.24	11.035	0.134377	5.30098
1964	3	19.47	160.22	6.49	0.12152	4.97895
1965	2	27.53	204.49	13.765	0.134628	5.9205
1966	1	20.54	161.87	20.54	0.126892	5.11394
1967	4	17.63	162.53	4.4075	0.108472	4.73785
1968	1	24.35	166.84	24.35	0.145948	5.56807
1969	1	20	185.44	20	0.107852	5.04627
1970	2	27.84	204.54	13.92	0.13611	5.95374
1971	2	23.13	160.02	11.565	0.144544	5.42679
1972	2	24.53	195.68	12.265	0.125358	5.58861
1973	3	17.61	121.06	5.87	0.145465	4.73516
1974	3	26.26	204.65	8.75333	0.128317	5.78232
1975	3	22.6	197.17	7.53333	0.114622	5.36425
1976	2	13.81	140.02	6.905	0.0986288	4.19326
1977	4	26.75	215.55	6.6875	0.124101	5.83602
1978	3	26	256.13	8.66667	0.101511	5.75363
1979	4	30.53	186.04	7.6325	0.164104	6.23474
1980	5	39.76	302.49	7.952	0.131442	7.11505
1981	4	24.6	170.5	6.15	0.144282	5.59658
1982	3	21.65	163.71	7.21667	0.132246	5.2503
1983	4	27.84	221.08	6.96	0.125927	5.95374
1984	4	29.73	205.58	7.4325	0.144615	6.15251
1985	2	23.11	184.85	11.555	0.12502	5.42444
1986	2	24.69	179.45	12.345	0.137587	5.60681
1987	3	27.68	198.97	9.22667	0.139116	5.9366
1988	3	28.66	210.58	9.55333	0.1361	6.04078
1989	3	28.13	218.64	9.37667	0.128659	5.98467
1990	3	21.45	170.44	7.15	0.125851	5.22599
1991	5	26.44	202.03	5.288	0.130872	5.80211
1992	4	20.71	179.23	5.1775	0.11555	5.13506
1993	3	21.4	169.19	7.13333	0.126485	5.2199
1994	1	23.47	173.99	23.47	0.134893	5.46653
1995	3	29.88	228.14	9.96	0.130972	6.16801
1996	2	21.07	194.53	10.535	0.108312	5.17949
1997	2	26.26	214.62	13.13	0.122356	5.78232
1998	2	27.37	213.95	13.685	0.127927	5.90327
1999	3	25.09	186.02	8.36333	0.134878	5.65204
2000	2	25.86	205.25	12.93	0.125993	5.73812
2001	3	27.46	218.95	9.15333	0.125417	5.91297
2002	2	22.07	203.83	11.035	0.108277	5.30098
2003	2	23.73	161.78	11.865	0.146681	5.49672
2004	2	30.81	238.53	15.405	0.129166	6.26327
2005	2	19.54	149.77	9.77	0.130467	4.9879
2006	5	19.65	162.16	3.93	0.121177	5.00192
2007	3	22.8	160.45	7.6	0.1421	5.38794
2008	4	27.84	185.29	6.96	0.150251	5.95374
[truncated: 26 more rows]

## Sheet: Nuclei Thresholding_ data set 1
nucleus index	number of nucleoli	nucleolar area per cell	nuclear area	Nucleolar area	nucleolar / nuclear area	diameter
0	4	16.54	109.18	4.135	0.151493	4.58905
1	2	23.29	145.64	11.645	0.159915	5.44553
2	1	27.6	219.77	27.6	0.125586	5.92802
3	3	20.38	108.45	6.79333	0.187921	5.09398
5	1	25.2	197.77	25.2	0.127421	5.66442
6	3	20.71	117.93	6.90333	0.175613	5.13506
8	2	18.74	144.73	9.37	0.129482	4.88472
9	2	19.58	158.29	9.79	0.123697	4.993
10	2	21.2	133.21	10.6	0.159147	5.19545
11	2	18.74	92.18	9.37	0.203298	4.88472
12	3	20.2	153.08	6.73333	0.131957	5.07143
13	1	21.38	100.26	21.38	0.213246	5.21746
14	2	25.51	205.74	12.755	0.123991	5.69915
15	2	23.27	188.89	11.635	0.123193	5.44319
16	3	19.96	161.56	6.65333	0.123545	5.04122
17	3	21.18	136.2	7.06	0.155507	5.193
18	2	33.77	214.88	16.885	0.157157	6.55723
19	2	25.6	154.5	12.8	0.165696	5.7092
20	2	16.14	165.8	8.07	0.0973462	4.53322
21	1	19.4	157.92	19.4	0.122847	4.96999
22	3	17.18	172.57	5.72667	0.0995538	4.67699
23	2	23.89	228.51	11.945	0.104547	5.51522
24	3	25.75	221.48	8.58333	0.116263	5.7259
25	2	20.78	155.1	10.39	0.133978	5.14373
26	3	17.67	171.86	5.89	0.102816	4.74322
27	5	35.63	259.09	7.126	0.13752	6.73539
28	2	21.27	157.12	10.635	0.135374	5.20402
29	3	16.67	127.37	5.55667	0.130879	4.60705
30	1	18.14	158.56	18.14	0.114405	4.80589
31	4	21.34	191.35	5.335	0.111523	5.21257
32	3	27.29	167.8	9.09667	0.162634	5.89463
33	5	16.78	141	3.356	0.119007	4.62222
34	2	28.13	197.14	14.065	0.14269	5.98467
35	3	27.8	205.85	9.26667	0.13505	5.94946
36	2	29.13	159.49	14.565	0.182645	6.09011
37	4	26.82	210.64	6.705	0.127326	5.84365
38	2	22.62	184.91	11.31	0.12233	5.36663
39	3	29.79	167.08	9.93	0.178298	6.15872
40	1	25.8	124.28	25.8	0.207596	5.73146
41	2	18.65	157.07	9.325	0.118737	4.87298
42	2	33.92	235.13	16.96	0.144261	6.57178
43	2	21.16	172.26	10.58	0.122838	5.19054
44	3	19.27	154.65	6.42333	0.124604	4.95331
45	3	18.34	160.49	6.11333	0.114275	4.83231
46	3	17.78	163.53	5.92667	0.108726	4.75796
47	2	18.34	102.61	9.17	0.178735	4.83231
48	4	21.38	184	5.345	0.116196	5.21746
49	2	15.92	179.83	7.96	0.0885281	4.50222
50	4	16.61	105.19	4.1525	0.157905	4.59875
51	2	25.33	149.08	12.665	0.169909	5.67901
52	3	21.53	138	7.17667	0.156014	5.23573
53	2	18.49	143.29	9.245	0.129039	4.85203
54	2	20.96	162.4	10.48	0.129064	5.16596
55	1	32.64	223.43	32.64	0.146086	6.44659
56	3	18.92	155.92	6.30667	0.121344	4.90813
57	2	23.84	150.54	11.92	0.158363	5.50945
59	2	19.85	162.84	9.925	0.121899	5.02731
60	1	25.86	229.69	25.86	0.112587	5.73812
61	1	28.46	217.28	28.46	0.130983	6.01967
62	2	23.95	157.34	11.975	0.152218	5.52215
63	3	20.18	175.7	6.72667	0.114855	5.06892
64	2	28.79	155.12	14.395	0.185598	6.05447
65	2	18.63	126.52	9.315	0.147249	4.87036
66	3	22.29	174.01	7.43	0.128096	5.32734
67	3	14.54	112.71	4.84667	0.129004	4.30266
68	4	18.69	140.8	4.6725	0.132741	4.8782
69	3	22.73	198.17	7.57667	0.1147	5.37966
70	3	16.96	124.21	5.65333	0.136543	4.64695
71	4	25.91	175.57	6.4775	0.147576	5.74366
72	3	22.96	161.87	7.65333	0.141842	5.40681
73	2	20.14	143.66	10.07	0.140192	5.0639
74	3	21.58	146.08	7.19333	0.147727	5.2418
75	3	19.51	180.12	6.50333	0.108317	4.98406
76	2	37.9	227.32	18.95	0.166725	6.94664
77	2	21.93	155.32	10.965	0.141192	5.28414
78	2	28.84	153.72	14.42	0.187614	6.05972
79	1	22.38	174.08	22.38	0.128562	5.33808
80	2	30.53	168.93	15.265	0.180726	6.23474
81	2	17.34	129.05	8.67	0.134367	4.69872
82	2	17.36	122.79	8.68	0.14138	4.70143
83	1	10.63	131.85	10.63	0.0806219	3.67893
84	2	28.37	238.9	14.185	0.118753	6.01014
85	1	19.54	169.02	19.54	0.115608	4.9879
87	4	19.09	146.06	4.7725	0.1307	4.93013
88	4	18.2	157.36	4.55	0.115658	4.81383
89	6	52.15	279.93	8.69167	0.186297	8.14859
90	3	25.42	196.55	8.47333	0.129331	5.68909
91	2	26.93	252.78	13.465	0.106535	5.85562
92	3	21.96	167.42	7.32	0.131167	5.28775
93	2	19.71	167.88	9.855	0.117405	5.00955
94	4	22.18	176.32	5.545	0.125794	5.31417
95	2	19.23	193.77	9.615	0.0992414	4.94817
96	2	18.89	137.87	9.445	0.137013	4.90423
97	3	20.34	206.16	6.78	0.0986612	5.08898
98	1	19.36	139.44	19.36	0.138841	4.96487
99	2	19.14	142	9.57	0.134789	4.93658
100	2	19.27	132.23	9.635	0.145731	4.95331
101	1	19.18	170.39	19.18	0.112565	4.94173
102	2	18.12	182.23	9.06	0.0994348	4.80324
103	2	15.74	146.33	7.87	0.107565	4.47669
104	1	60.36	187.33	60.36	0.322212	8.76657
105	2	35.88	91.98	17.94	0.390085	6.75898
106	1	32.75	94.64	32.75	0.346048	6.45744
107	1	31.33	224.23	31.33	0.139723	6.3159
108	2	21.91	124.39	10.955	0.17614	5.28173
109	2	25.44	209.13	12.72	0.121647	5.69133
110	1	21.56	126.81	21.56	0.170018	5.23937
111	2	24.22	116.4	12.11	0.208076	5.55318
112	2	15.72	163.82	7.86	0.095959	4.47385
113	2	23.04	201.47	11.52	0.114359	5.41622
114	2	19.56	149.61	9.78	0.13074	4.99045
115	1	16.72	158.67	16.72	0.105376	4.61395
116	2	6.62	147.04	3.31	0.0450218	2.90325
117	3	19.27	127.03	6.42333	0.151696	4.95331
118	1	20.76	153.63	20.76	0.13513	5.14125
119	2	28.46	214.88	14.23	0.132446	6.01967
120	2	13.92	134.29	6.96	0.103656	4.20993
121	6	33.48	243.92	5.58	0.137258	6.52902
122	3	13.34	138.2	4.44667	0.0965268	4.12129
123	4	17.52	120.15	4.38	0.145818	4.72305
124	6	36.45	247.5	6.075	0.147273	6.81246
125	3	16.63	123.22	5.54333	0.134962	4.60152
126	2	19.05	170.17	9.525	0.111947	4.92496
127	1	14.81	142.77	14.81	0.103733	4.34243
128	2	18.16	185.58	9.08	0.0978554	4.80854
129	2	18.07	165.49	9.035	0.109191	4.79661
130	2	20.56	148.44	10.28	0.138507	5.11643
131	7	95.6	515.51	13.6571	0.185447	11.0328
132	2	20.8	213.75	10.4	0.0973099	5.1462
133	1	20.94	202.74	20.94	0.103285	5.16349
134	2	14.28	157.32	7.14	0.0907704	4.26402
135	2	32.9	173.72	16.45	0.189385	6.47222
136	1	18.34	183.45	18.34	0.0999727	4.83231
137	1	26.77	166.42	26.77	0.160858	5.8382
138	3	16.16	162	5.38667	0.0997531	4.53603
139	2	20.31	186.09	10.155	0.109141	5.08522
140	2	21.11	214.46	10.555	0.0984333	5.18441
141	1	27.06	249.07	27.06	0.108644	5.86974
142	2	25.84	219.63	12.92	0.117652	5.7359
143	2	36.28	250.67	18.14	0.144732	6.79655
144	3	20.96	164.95	6.98667	0.127069	5.16596
145	3	87.07	264.35	29.0233	0.329374	10.5291
146	3	74.2	375.42	24.7333	0.197645	9.71979
147	2	28.04	258.66	14.02	0.108405	5.97508
148	2	20.4	166.09	10.2	0.122825	5.09648
149	3	20.14	184.56	6.71333	0.109124	5.0639
150	3	25.29	143.24	8.43	0.176557	5.67452
151	2	25.29	151.19	12.645	0.167273	5.67452
152	3	20.96	152.9	6.98667	0.137083	5.16596
153	2	18.01	142.31	9.005	0.126555	4.78864
154	2	23.16	168.24	11.58	0.13766	5.43031
155	2	24.49	193.26	12.245	0.12672	5.58405
156	2	20.94	183.54	10.47	0.11409	5.16349
157	2	21.58	183.31	10.79	0.117724	5.2418
158	2	22.56	161.56	11.28	0.139639	5.3595
159	2	24.55	187.49	12.275	0.13094	5.59089
160	2	35.43	236.66	17.715	0.149708	6.71646
161	3	19.78	163.8	6.59333	0.120757	5.01843
162	2	26.55	172.88	13.275	0.153575	5.81416
163	3	15.27	178.72	5.09	0.0854409	4.40935
164	3	22.07	166.04	7.35667	0.13292	5.30098
165	2	26.11	194.08	13.055	0.134532	5.76579
166	4	25.66	158.58	6.415	0.161811	5.71588
167	1	36.3	200.7	36.3	0.180867	6.79843
168	3	23.56	179.58	7.85333	0.131195	5.477
169	3	20.42	149.37	6.80667	0.136708	5.09898
170	1	21.36	174.63	21.36	0.122316	5.21502
171	2	26.75	180.52	13.375	0.148183	5.83602
172	2	22.47	176.9	11.235	0.127021	5.3488
173	3	17.85	152.63	5.95	0.116949	4.76732
174	1	20.74	141.2	20.74	0.146884	5.13877
175	2	20.27	148.35	10.135	0.136636	5.08021
176	3	19.47	166.31	6.49	0.117071	4.97895
177	2	23.73	165.62	11.865	0.14328	5.49672
178	4	21.53	181.18	5.3825	0.118832	5.23573
179	3	18.6	165.49	6.2	0.112393	4.86644
180	4	24.75	167.86	6.1875	0.147444	5.61362
181	4	20.07	141.49	5.0175	0.141847	5.05509
182	4	15.27	171.1	3.8175	0.0892461	4.40935
183	2	26.17	172.46	13.085	0.151745	5.77241
184	3	20.87	199.48	6.95667	0.104622	5.15485
185	3	23	168.33	7.66667	0.136636	5.41152
186	2	23.64	191.22	11.82	0.123627	5.48629
187	2	19.94	173.59	9.97	0.114868	5.03869
188	3	26.49	138.45	8.83	0.191333	5.80759
189	4	22	147.39	5.5	0.149264	5.29257
190	3	21.85	142.82	7.28333	0.15299	5.27449
191	1	22.67	137.85	22.67	0.164454	5.37255
192	3	34.1	78.28	11.3667	0.435616	6.58919
193	3	24.91	102.55	8.30333	0.242906	5.63173
194	4	25.11	111.12	6.2775	0.225972	5.65429
195	1	4.75	116.89	4.75	0.0406365	2.45925
196	3	40.85	243.97	13.6167	0.167439	7.21192
197	4	41.14	235.89	10.285	0.174403	7.23748
198	2	17.49	126.68	8.745	0.138064	4.719
199	3	23.58	160.02	7.86	0.147357	5.47932
200	2	23.36	125.68	11.68	0.185869	5.4537
201	3	14.5	96.06	4.83333	0.150947	4.29674
202	2	17.14	148.72	8.57	0.11525	4.67154
203	4	16.67	139.36	4.1675	0.119618	4.60705
204	2	20.16	111.69	10.08	0.1805	5.06641
205	2	13.01	100.88	6.505	0.128965	4.06999
206	3	25.73	115.53	8.57667	0.222713	5.72367
207	2	21.34	107.94	10.67	0.197702	5.21257
208	2	19.56	143.71	9.78	0.136107	4.99045
209	1	20.91	144.82	20.91	0.144386	5.15979
210	4	16.56	93.11	4.14	0.177854	4.59182
211	3	19.85	138.89	6.61667	0.142919	5.02731
212	2	25.66	194.75	12.83	0.131759	5.71588
213	2	0.33	144.08	0.165	0.00229039	0.648204
214	2	20.36	131.45	10.18	0.154888	5.09148
215	1	18.98	122.88	18.98	0.15446	4.9159
216	2	21.05	138.31	10.525	0.152194	5.17704
217	3	15.21	134.76	5.07	0.112867	4.40068
218	1	27.82	223.19	27.82	0.124647	5.9516
219	2	18.16	109.7	9.08	0.165542	4.80854
220	4	13.68	125.26	3.42	0.109213	4.17348
221	3	16.67	123.97	5.55667	0.134468	4.60705
222	4	16.07	115.82	4.0175	0.13875	4.52338
223	1	17.58	120.51	17.58	0.14588	4.73113
224	2	21.8	174.57	10.9	0.124878	5.26846
225	3	27.77	176.61	9.25667	0.157239	5.94625
227	2	26.57	190.35	13.285	0.139585	5.81635
228	2	26.44	224.3	13.22	0.117878	5.80211
229	3	25.55	166.82	8.51667	0.153159	5.70362
230	3	21.98	199.1	7.32667	0.110397	5.29016
231	3	23.13	171.19	7.71	0.135113	5.42679
232	1	28.71	143.13	28.71	0.200587	6.04605
233	2	24.78	195.1	12.39	0.127012	5.61702
234	3	25.95	141.13	8.65	0.183873	5.74809
235	1	23.93	125.72	23.93	0.190344	5.51984
236	3	30.26	137.47	10.0867	0.220121	6.20711
237	3	17.16	161.6	5.72	0.106188	4.67427
238	1	24.13	167.08	24.13	0.144422	5.54286
239	2	23.58	236.55	11.79	0.0996829	5.47932
240	4	16.34	156.83	4.085	0.104189	4.56122
241	2	20.11	161.16	10.055	0.124783	5.06012
242	2	20.03	169.62	10.015	0.118087	5.05005
243	5	16.41	146.93	3.282	0.111686	4.57098
244	2	97.77	272.92	48.885	0.358237	11.1573
245	2	17.41	188.73	8.705	0.0922482	4.7082
246	1	20.47	163.89	20.47	0.124901	5.10521
247	2	18.6	168.17	9.3	0.110602	4.86644
248	1	29.22	193.55	29.22	0.150969	6.09951
249	1	18.98	174.12	18.98	0.109005	4.9159
250	3	19.56	170.19	6.52	0.11493	4.99045
251	1	17.47	170.48	17.47	0.102475	4.7163
252	2	19.09	122.88	9.545	0.155355	4.93013
253	2	19.31	110.14	9.655	0.175322	4.95845
254	4	20.4	133.14	5.1	0.153222	5.09648
255	4	22.96	123.79	5.74	0.185475	5.40681
256	3	23.64	126.57	7.88	0.186774	5.48629
257	4	21.93	127.17	5.4825	0.172446	5.28414
258	1	25.91	182.05	25.91	0.142324	5.74366
259	3	37.19	211.46	12.3967	0.175873	6.88126
260	3	19.18	153.65	6.39333	0.124829	4.94173
261	1	15.05	112.34	15.05	0.133968	4.37747
262	1	16.41	120.13	16.41	0.136602	4.57098
263	3	21.02	165.8	7.00667	0.126779	5.17334
264	2	21.11	112.71	10.555	0.187295	5.18441
265	1	23.78	195.79	23.78	0.121457	5.50251
266	4	14.9	129.43	3.725	0.11512	4.3556
267	2	19.96	111.98	9.98	0.178246	5.04122
268	3	19.09	104.79	6.36333	0.182174	4.93013
269	3	19.94	116.73	6.64667	0.170822	5.03869
270	4	16.56	132.14	4.14	0.125322	4.59182
271	3	23.04	141.51	7.68	0.162815	5.41622
272	2	19.05	167.84	9.525	0.113501	4.92496
273	2	22.36	184.2	11.18	0.12139	5.33569
274	2	21.47	125.21	10.735	0.171472	5.22843
275	3	31.28	222.45	10.4267	0.140616	6.31086
276	1	22.36	210.71	22.36	0.106117	5.33569
277	1	26.95	221.28	26.95	0.121791	5.8578
278	5	18.2	153.79	3.64	0.118343	4.81383
279	1	20.03	161	20.03	0.12441	5.05005
280	2	19.29	162.67	9.645	0.118584	4.95588
281	1	18.98	162.49	18.98	0.116807	4.9159
282	4	20.96	160.16	5.24	0.130869	5.16596
283	3	22.53	167.95	7.51	0.134147	5.35594
284	2	16.25	142.77	8.125	0.113819	4.54864
285	3	21.8	216.24	7.26667	0.100814	5.26846
286	2	18.32	144.73	9.16	0.126581	4.82967
287	3	25.38	160.71	8.46	0.157924	5.68461
288	3	13.68	145.08	4.56	0.0942928	4.17348
289	2	29.55	204.2	14.775	0.144711	6.13386
290	2	20.89	150.41	10.445	0.138887	5.15732
291	2	43.74	391.63	21.87	0.111687	7.46267
292	3	14.99	136.91	4.99667	0.109488	4.36874
293	2	17.21	166.02	8.605	0.103662	4.68107
294	2	25.11	213.31	12.555	0.117716	5.65429
296	3	18.89	161.6	6.29667	0.116894	4.90423
298	1	32.01	208.78	32.01	0.153319	6.38407
300	2	25.22	219.06	12.61	0.115128	5.66667
301	2	17.27	135.27	8.635	0.127671	4.68923
302	3	18.98	171.72	6.32667	0.110529	4.9159
303	2	17.65	154.01	8.825	0.114603	4.74054
304	2	23.36	207.73	11.68	0.112454	5.4537
305	2	17.18	144	8.59	0.119306	4.67699
307	3	15.98	151.34	5.32667	0.10559	4.51069
308	1	17.78	118.06	17.78	0.150601	4.75796
309	1	15.14	107.67	15.14	0.140615	4.39054
310	4	52.37	300.96	13.0925	0.17401	8.16576
312	5	52.53	302.29	10.506	0.173774	8.17822
313	4	12.1	125.39	3.025	0.0964989	3.92507
314	3	19.54	160.58	6.51333	0.121684	4.9879
315	3	20.96	177.52	6.98667	0.118071	5.16596
316	3	9.92	129.99	3.30667	0.0763136	3.55395
317	1	16.89	168.99	16.89	0.0999467	4.63735
318	2	17.03	155.92	8.515	0.109223	4.65653
319	3	18.14	169.95	6.04667	0.106737	4.80589
320	2	25.38	158.6	12.69	0.160025	5.68461
321	1	31.53	226.83	31.53	0.139003	6.33603
322	2	26.49	199.74	13.245	0.132622	5.80759
323	3	17.96	179.85	5.98667	0.099861	4.78199
324	1	32.08	185.47	32.08	0.172966	6.39105
325	2	23.04	199.01	11.52	0.115773	5.41622
326	1	21.67	164.47	21.67	0.131757	5.25272
327	2	25.86	160	12.93	0.161625	5.73812
328	2	29.42	211.64	14.71	0.13901	6.12035
329	3	30.39	154.36	10.13	0.196877	6.22043
330	2	19.38	174.37	9.69	0.111143	4.96743
331	2	26.02	182.31	13.01	0.142724	5.75584
332	5	40.47	326.24	8.094	0.12405	7.1783
333	7	38.07	300.56	5.43857	0.126664	6.9622
334	6	44.34	299.87	7.39	0.147864	7.51368
335	2	28.95	207.58	14.475	0.139464	6.07127
336	5	40.49	295.03	8.098	0.13724	7.18007
337	2	18.32	115.07	9.16	0.159207	4.82967
338	2	19.4	164.09	9.7	0.118228	4.96999
339	2	39.76	222.96	19.88	0.178328	7.11505
340	3	19.03	177.72	6.34333	0.107079	4.92237
341	1	20.6	203.18	20.6	0.101388	5.1214
342	3	15.07	205.89	5.02333	0.0731944	4.38038
343	2	21.02	114.89	10.51	0.182958	5.17334
344	2	20.96	156.07	10.48	0.134299	5.16596
345	4	25.13	201.43	6.2825	0.124758	5.65655
346	2	18.23	177.56	9.115	0.10267	4.8178
347	1	19.6	173.55	19.6	0.112936	4.99555
348	2	17.32	142.35	8.66	0.121672	4.69601
349	2	26.64	180.92	13.32	0.147247	5.82401
350	2	31.19	211.66	15.595	0.147359	6.30177
351	3	25.31	183.05	8.43667	0.138268	5.67677
352	3	31.55	168.35	10.5167	0.187407	6.33804
353	2	31.97	225.34	15.985	0.141875	6.38008
354	3	25.31	207.87	8.43667	0.121759	5.67677
355	3	18.78	158.85	6.26	0.118225	4.88993
356	2	21.16	145.33	10.58	0.1456	5.19054
357	2	25.82	193.37	12.91	0.133526	5.73368
358	4	18.23	154.25	4.5575	0.118185	4.8178
359	2	31.59	213.6	15.795	0.147893	6.34205
360	4	19.14	174.7	4.785	0.109559	4.93658
361	1	29.17	246.99	29.17	0.118102	6.09429
362	2	32.17	219.75	16.085	0.146394	6.40001
363	2	21.47	155.94	10.735	0.137681	5.22843
364	3	24.2	152.74	8.06667	0.158439	5.55089
365	3	20.07	153.19	6.69	0.131014	5.05509
366	4	30.73	165.86	7.6825	0.185277	6.25513
367	3	16.07	167.73	5.35667	0.0958087	4.52338
368	2	25.8	218.04	12.9	0.118327	5.73146
369	2	22.6	202.45	11.3	0.111633	5.36425
370	3	16.1	161.85	5.36667	0.0994748	4.5276
371	3	21.91	150.77	7.30333	0.145321	5.28173
372	1	26.77	218.9	26.77	0.122293	5.8382
373	1	19.63	157.07	19.63	0.124976	4.99937
374	1	20.45	177.54	20.45	0.115185	5.10272
375	1	36.65	195.68	36.65	0.187296	6.83112
376	3	28.48	190.28	9.49333	0.149674	6.02178
377	2	19.96	186.13	9.98	0.107237	5.04122
378	1	20.56	180.54	20.56	0.113881	5.11643
379	2	19.76	163.49	9.88	0.120864	5.0159
380	3	19.03	170.24	6.34333	0.111783	4.92237
381	3	25.6	163.95	8.53333	0.156145	5.7092
382	1	27.42	195.21	27.42	0.140464	5.90866
383	2	24.82	177.19	12.41	0.140076	5.62155
384	2	24.53	146.42	12.265	0.167532	5.58861
385	2	32.44	144.82	16.22	0.224002	6.42681
386	1	10.03	181.09	10.03	0.0553868	3.5736
387	2	30.35	188.09	15.175	0.161359	6.21633
388	2	20.42	155.56	10.21	0.131268	5.09898
389	3	18.49	188.86	6.16333	0.0979032	4.85203
390	2	25.4	188.2	12.7	0.134963	5.68685
391	2	24.22	196.19	12.11	0.123452	5.55318
392	1	27.57	229.62	27.57	0.120068	5.9248
393	1	24.13	221.3	24.13	0.109038	5.54286
394	2	21.8	172.59	10.9	0.126311	5.26846
395	4	27.09	193.08	6.7725	0.140305	5.87299
396	2	23.29	179.89	11.645	0.129468	5.44553
397	1	21.73	179.01	21.73	0.12139	5.25999
398	4	19.74	202.01	4.935	0.0977179	5.01336
399	5	36.01	287.84	7.202	0.125104	6.77122
400	2	19.6	138.42	9.8	0.141598	4.99555
401	3	18.07	156.76	6.02333	0.115272	4.79661
402	3	12.79	138.58	4.26333	0.0922933	4.03543
403	2	15.9	161.91	7.95	0.0982027	4.49939
404	2	21.56	115.49	10.78	0.186683	5.23937
405	1	23	192.02	23	0.119779	5.41152
406	2	18.78	120.26	9.39	0.156162	4.88993
407	4	37.65	246.63	9.4125	0.152658	6.92369
408	3	31.66	255.91	10.5533	0.123715	6.34908
409	1	30.64	243.5	30.64	0.125832	6.24596
410	1	11.26	115.53	11.26	0.0974639	3.78638
411	1	11.86	120.95	11.86	0.098057	3.88595
412	3	30.08	232.82	10.0267	0.129199	6.18862
413	2	27.6	165.4	13.8	0.166868	5.92802
414	2	16.56	151.28	8.28	0.109466	4.59182
415	3	25.82	172.95	8.60667	0.149292	5.73368
416	3	70.78	437.76	23.5933	0.161687	9.49315
417	5	23.84	160.47	4.768	0.148564	5.50945
418	4	27.17	170.73	6.7925	0.15914	5.88166
419	2	17.98	165.04	8.99	0.108943	4.78465
420	4	17.21	172.99	4.3025	0.0994855	4.68107
421	3	24.6	187.93	8.2	0.1309	5.59658
422	2	25.02	201.9	12.51	0.123923	5.64415
423	1	24.09	211.18	24.09	0.114073	5.53826
424	1	22.49	180.54	22.49	0.124571	5.35118
425	1	24.42	190.91	24.42	0.127914	5.57607
426	1	27.42	174.39	27.42	0.157234	5.90866
427	1	26.66	191.37	26.66	0.139311	5.8262
428	2	25.42	229.82	12.71	0.110608	5.68909
429	3	63.54	402.44	21.18	0.157887	8.99453
430	3	26.66	245.77	8.88667	0.108475	5.8262
431	2	34.72	205.16	17.36	0.169234	6.64883
432	4	24.8	182.2	6.2	0.136114	5.61928
433	2	22.47	172.28	11.235	0.130427	5.3488
434	3	18.89	178.25	6.29667	0.105975	4.90423
435	3	22.02	166.46	7.34	0.132284	5.29497
436	1	24.29	171.08	24.29	0.14198	5.5612
437	3	26.4	200.08	8.8	0.131947	5.79772
438	3	29.11	228.89	9.70333	0.127179	6.08802
439	1	21.76	147.46	21.76	0.147565	5.26362
440	1	20.54	175.97	20.54	0.116724	5.11394
441	3	21.51	135.69	7.17	0.158523	5.2333
442	2	20.82	158.56	10.41	0.131307	5.14867
443	2	22.27	213.55	11.135	0.104285	5.32495
444	2	11.52	140.18	5.76	0.0821801	3.82985
445	2	18.32	162.16	9.16	0.112975	4.82967
446	1	13.19	133.36	13.19	0.0989052	4.09805
447	2	19.2	177.67	9.6	0.108066	4.94431
448	2	21.89	193.28	10.945	0.113255	5.27932
449	4	25.69	145.88	6.4225	0.176104	5.71922
450	4	20.71	148.44	5.1775	0.139518	5.13506
451	3	20.16	166	6.72	0.121446	5.06641
452	3	22.49	175.17	7.49667	0.12839	5.35118
453	2	23.78	141.26	11.89	0.168342	5.50251
454	4	20.94	168.97	5.235	0.123927	5.16349
455	2	20.6	146.93	10.3	0.140203	5.1214
456	2	20.05	162.36	10.025	0.123491	5.05257
457	2	19.43	139.31	9.715	0.139473	4.97384
458	2	16.98	140.73	8.49	0.120657	4.64969
459	1	23.67	184.85	23.67	0.12805	5.48977
460	2	25.75	179.52	12.875	0.143438	5.7259
462	2	18.72	118.29	9.36	0.158255	4.88211
463	2	23.22	182.31	11.61	0.127365	5.43734
464	3	20.31	116.78	6.77	0.173917	5.08522
465	1	21.18	159.91	21.18	0.13245	5.193
466	1	15.16	121.73	15.16	0.124538	4.39344
467	2	21.93	113.76	10.965	0.192774	5.28414
468	1	19.74	124.21	19.74	0.158924	5.01336
469	2	23.91	133.01	11.955	0.179761	5.51753
471	1	22.11	129.59	22.11	0.170615	5.30578
472	3	15.63	73.95	5.21	0.211359	4.46102
473	3	40.67	299.18	13.5567	0.135938	7.19602
474	3	18.89	125.12	6.29667	0.150975	4.90423
475	1	22.65	202.23	22.65	0.112001	5.37018
476	1	17.18	115.6	17.18	0.148616	4.67699
477	2	18.27	113.56	9.135	0.160884	4.82308
478	1	17.94	116.49	17.94	0.154005	4.77932
479	2	16.36	79.66	8.18	0.205373	4.56401
480	3	16.78	77.9	5.59333	0.215404	4.62222
481	2	15.25	89.85	7.625	0.169727	4.40646
482	1	18.98	136.62	18.98	0.138925	4.9159
483	2	20.25	167.77	10.125	0.120701	5.07771
484	4	22.89	121.48	5.7225	0.188426	5.39856
485	3	22.84	139.62	7.61333	0.163587	5.39266
486	2	24.22	136.11	12.11	0.177944	5.55318
487	1	27.55	208.51	27.55	0.132128	5.92265
488	3	23.89	141.51	7.96333	0.168822	5.51522
489	2	28.42	206.74	14.21	0.137467	6.01544
490	2	20.69	117.15	10.345	0.176611	5.13258
491	3	20.85	139.53	6.95	0.14943	5.15238
492	3	24.42	144.42	8.14	0.16909	5.57607
493	3	14.81	122.13	4.93667	0.121264	4.34243
494	2	19.38	120	9.69	0.1615	4.96743
495	3	17.14	141.26	5.71333	0.121337	4.67154
496	4	25.24	166	6.31	0.152048	5.66891
497	3	21	151.12	7	0.138962	5.17088
498	3	26.6	190.6	8.86667	0.139559	5.81964
499	4	17.49	153.36	4.3725	0.114045	4.719
500	3	19.49	137.82	6.49667	0.141416	4.98151
501	1	29.66	205.27	29.66	0.144493	6.14527
502	1	26.44	188.31	26.44	0.140407	5.80211
503	3	21.47	167.06	7.15667	0.128517	5.22843
504	2	20.4	152.92	10.2	0.133403	5.09648
505	3	25.22	146.08	8.40667	0.172645	5.66667
506	4	60.68	295.43	15.17	0.205396	8.78978
508	3	25.62	211.42	8.54	0.121181	5.71143
509	4	17.81	145.97	4.4525	0.122011	4.76197
510	2	23.36	144.08	11.68	0.162132	5.4537
511	4	30.93	223.56	7.7325	0.138352	6.27545
512	3	15.76	139.13	5.25333	0.113275	4.47954
513	4	19.98	131.94	4.995	0.151432	5.04374
514	2	20.51	121.24	10.255	0.169169	5.1102
515	2	17.43	147.15	8.715	0.118451	4.7109
516	2	21.87	120.11	10.935	0.182083	5.27691
517	1	21.58	167	21.58	0.129222	5.2418
518	3	16.96	124.26	5.65333	0.136488	4.64695
519	1	22.33	175.81	22.33	0.127012	5.33211
520	3	27.4	206.49	9.13333	0.132694	5.9065
521	3	29.19	200.76	9.73	0.145397	6.09638
522	1	19.47	165.62	19.47	0.117558	4.97895
523	1	20.8	190.26	20.8	0.109324	5.1462
524	2	16.05	159.76	8.025	0.100463	4.52056
525	1	18.47	162.84	18.47	0.113424	4.84941
526	3	19.71	181.16	6.57	0.108799	5.00955
527	3	20.42	186.71	6.80667	0.109367	5.09898
528	3	16.5	121.35	5.5	0.13597	4.5835
529	4	16.21	123.5	4.0525	0.131255	4.54304
530	4	22.71	149.57	5.6775	0.151835	5.37729
531	1	13.94	183.56	13.94	0.0759425	4.21295
532	2	27.64	149.28	13.82	0.185155	5.93231
534	1	21.82	167.48	21.82	0.130284	5.27087
536	1	21.42	151.5	21.42	0.141386	5.22234
537	3	23.82	159.58	7.94	0.149267	5.50714
538	2	30.13	177.74	15.065	0.169517	6.19376
539	1	24.6	162.2	24.6	0.151665	5.59658
540	2	21.18	165.29	10.59	0.128138	5.193
541	3	20.47	167.53	6.82333	0.122187	5.10521
542	2	16.89	148.5	8.445	0.113737	4.63735
544	5	12.9	184.49	2.58	0.0699225	4.05275
545	3	21.02	228.54	7.00667	0.0919751	5.17334
546	3	23.13	180.23	7.71	0.128336	5.42679
547	5	39.05	299.51	7.81	0.13038	7.05124
548	1	23.33	222.94	23.33	0.104647	5.4502
549	3	21.62	184.76	7.20667	0.117017	5.24666
550	4	20.69	168.35	5.1725	0.122899	5.13258
551	2	20.96	198.12	10.48	0.105794	5.16596
552	2	87.58	204.6	43.79	0.428055	10.5598
553	3	20.6	234.8	6.86667	0.0877342	5.1214
554	1	19.78	124.24	19.78	0.159208	5.01843
555	1	23.02	178.23	23.02	0.129159	5.41387
556	3	24.98	186.33	8.32667	0.134063	5.63964
557	1	18.25	164.64	18.25	0.110848	4.82044
558	2	18.2	166.84	9.1	0.109087	4.81383
559	1	22.07	139.31	22.07	0.158424	5.30098
561	2	16.25	130.94	8.125	0.124103	4.54864
562	3	21.38	149.72	7.12667	0.1428	5.21746
563	1	15.14	123.53	15.14	0.122561	4.39054
564	2	16.87	110.74	8.435	0.152339	4.6346
565	2	22.31	208.69	11.155	0.106905	5.32973
566	2	16.38	144.55	8.19	0.113317	4.5668
567	3	15.52	153.34	5.17333	0.101213	4.4453
568	2	18.89	123.84	9.445	0.152536	4.90423
569	2	21.78	199.19	10.89	0.109343	5.26604
570	3	21.93	176.03	7.31	0.124581	5.28414
571	3	23.87	181.47	7.95667	0.131537	5.51291
572	4	19.18	122.53	4.795	0.156533	4.94173
573	3	35.34	215.7	11.78	0.163839	6.70793
574	4	38.59	204.69	9.6475	0.188529	7.00959
575	1	31.01	262.62	31.01	0.118079	6.28356
576	2	24.2	146.17	12.1	0.165561	5.55089
577	2	28.71	186.16	14.355	0.154222	6.04605
578	1	25.22	234.91	25.22	0.10736	5.66667
579	1	21.51	184.96	21.51	0.116295	5.2333
580	2	21.18	144.99	10.59	0.146079	5.193
581	3	18.09	149.28	6.03	0.121182	4.79926
582	1	17.87	156.54	17.87	0.114156	4.76999
583	2	24.44	162.4	12.22	0.150493	5.57835
584	1	17.07	168.13	17.07	0.101529	4.662
585	7	30.79	189.24	4.39857	0.162703	6.26123
586	3	23.33	165.46	7.77667	0.141001	5.4502
587	3	16.74	99.82	5.58	0.167702	4.61671
588	1	0.13	110.36	0.13	0.00117796	0.406843
589	7	31.26	192.59	4.46571	0.162314	6.30884
590	4	17.01	108.01	4.2525	0.157485	4.65379
592	3	18.2	96.24	6.06667	0.189111	4.81383
594	4	16.41	133.29	4.1025	0.123115	4.57098
595	2	20.89	135.23	10.445	0.154478	5.15732
596	3	16.7	123.42	5.56667	0.13531	4.61119
597	1	18.12	115.53	18.12	0.156842	4.80324
598	2	16.98	126.37	8.49	0.134367	4.64969
599	3	25.71	229.67	8.57	0.111943	5.72145
600	4	116.51	382.35	29.1275	0.304721	12.1797
601	2	22.49	194.28	11.245	0.115761	5.35118
602	3	16.36	158.71	5.45333	0.103081	4.56401
603	2	23.87	186.44	11.935	0.12803	5.51291
604	3	8.79	141.58	2.93	0.062085	3.34541
606	2	24.51	183.31	12.255	0.133708	5.58633
607	4	7.68	142.8	1.92	0.0537815	3.12706
608	4	23.47	168.57	5.8675	0.13923	5.46653
609	3	33.92	266.39	11.3067	0.127332	6.57178
610	5	36.03	283.26	7.206	0.127198	6.7731
611	3	32.66	286.7	10.8867	0.113917	6.44857
612	4	19.8	155.74	4.95	0.127135	5.02097
613	2	21.93	160.8	10.965	0.136381	5.28414
614	2	22.96	200.36	11.48	0.114594	5.40681
615	1	27.4	214.17	27.4	0.127936	5.9065
616	3	16.52	149.43	5.50667	0.110553	4.58627
617	4	16.78	143.84	4.195	0.116657	4.62222
618	3	27.86	198.43	9.28667	0.140402	5.95588
619	1	27.15	205.47	27.15	0.132136	5.87949
620	2	19.71	157.12	9.855	0.125446	5.00955
621	5	45.07	309.17	9.014	0.145777	7.57528
622	3	23.22	169.59	7.74	0.136918	5.43734
623	4	23.56	178.83	5.89	0.131745	5.477
624	2	20.11	144.93	10.055	0.138757	5.06012
625	4	10.39	117.55	2.5975	0.0883879	3.63716
626	3	28.22	169.93	9.40667	0.166068	5.99423
627	3	13.17	108.63	4.39	0.121237	4.09494
628	1	19.96	157.43	19.96	0.126787	5.04122
629	4	21.82	203.16	5.455	0.107403	5.27087
630	2	24.02	187.11	12.01	0.128374	5.53021
631	2	24.22	176.52	12.11	0.137208	5.55318
632	2	17.56	175.65	8.78	0.0999715	4.72843
633	3	18.85	175.19	6.28333	0.107597	4.89904
634	2	21.82	253.25	10.91	0.0861599	5.27087
635	2	49.13	376.51	24.565	0.130488	7.90913
636	1	31.84	250.45	31.84	0.127131	6.3671
637	2	28.2	235.86	14.1	0.119562	5.99211
638	3	20.49	199.99	6.83	0.102455	5.10771
639	2	19.87	167.33	9.935	0.118747	5.02984
640	4	23.07	190.17	5.7675	0.121313	5.41975
641	1	21.14	170.1	21.14	0.12428	5.18809
642	2	18.52	183.8	9.26	0.100762	4.85597
643	1	20.14	200.92	20.14	0.100239	5.0639
644	3	35.17	161.38	11.7233	0.217933	6.69177
645	3	49.18	153.32	16.3933	0.320767	7.91315
646	3	22.16	202.96	7.38667	0.109184	5.31178
647	4	20.56	135.05	5.14	0.15224	5.11643
648	2	19.78	199.7	9.89	0.0990486	5.01843
649	1	104.92	123.93	104.92	0.846607	11.558
650	2	26.71	232.47	13.355	0.114897	5.83166
651	5	9.32	152.14	1.864	0.0612594	3.44479
652	2	51.57	427.15	25.785	0.12073	8.10315
653	2	17.38	171.37	8.69	0.101418	4.70414
654	2	20.38	105.06	10.19	0.193984	5.09398
655	1	22.65	118.42	22.65	0.191268	5.37018
656	2	21.56	174.74	10.78	0.123383	5.23937
659	3	54.26	333.68	18.0867	0.162611	8.3118
660	3	52.68	381.04	17.56	0.138253	8.18989
661	2	0.56	121.11	0.28	0.0046239	0.844402
662	4	19.91	147.77	4.9775	0.134736	5.0349
663	1	20.36	121.84	20.36	0.167104	5.09148
664	3	21.16	137.11	7.05333	0.154329	5.19054
665	1	31.26	221.19	31.26	0.141326	6.30884
666	1	22.73	168.82	22.73	0.13464	5.37966
667	2	20.51	177.54	10.255	0.115523	5.1102
668	3	16.83	175.61	5.61	0.0958374	4.62911
669	2	21.02	143.71	10.51	0.146267	5.17334
670	2	18.74	168.46	9.37	0.111243	4.88472
671	5	23.36	167.84	4.672	0.13918	5.4537
672	3	17.12	153.63	5.70667	0.111437	4.66882
673	3	22.73	143.95	7.57667	0.157902	5.37966
674	4	18.92	176.99	4.73	0.106899	4.90813
675	2	24.29	155.23	12.145	0.156477	5.5612
676	3	19.91	155.58	6.63667	0.127973	5.0349
678	1	27.64	217.77	27.64	0.126923	5.93231
679	3	20.74	176.74	6.91333	0.117348	5.13877
680	3	23.71	165.97	7.90333	0.142857	5.49441
681	5	43.2	333.13	8.64	0.129679	7.41646
682	2	14.45	130.7	7.225	0.110559	4.28933
683	3	24	144.11	8	0.166539	5.52791
684	2	16.63	135.05	8.315	0.12314	4.60152
685	3	17.81	167.02	5.93667	0.106634	4.76197
686	2	31.66	153.79	15.83	0.205865	6.34908
687	3	22.38	158.25	7.46	0.141422	5.33808
688	1	18.89	159.98	18.89	0.118077	4.90423
689	4	44.8	352.49	11.2	0.127096	7.55256
690	3	20.78	160.8	6.92667	0.129229	5.14373
691	4	23.62	212.77	5.905	0.111012	5.48397
692	2	23.67	150.72	11.835	0.157046	5.48977
693	2	46.93	87.67	23.465	0.535303	7.73001
694	5	39.34	329.37	7.868	0.11944	7.07738
695	1	53.06	90.69	53.06	0.58507	8.21937
696	3	33.06	107.54	11.02	0.30742	6.48793
697	3	20.51	168.37	6.83667	0.121815	5.1102
698	5	31.41	109.23	6.282	0.287558	6.32396
699	3	26.73	216.28	8.91	0.12359	5.83384
700	3	21.49	170.68	7.16333	0.125908	5.23086
701	2	19.09	148.68	9.545	0.128397	4.93013
702	4	20.42	247.19	5.105	0.0826085	5.09898
704	1	18.18	135.03	18.18	0.134637	4.81118
705	1	25.09	176.88	25.09	0.141848	5.65204
706	2	22.45	125.32	11.225	0.179141	5.34642
707	4	23.2	166.11	5.8	0.139666	5.43499
708	2	21.53	125.52	10.765	0.171526	5.23573
709	1	0.2	115.56	0.2	0.0017307	0.504627
710	2	22.51	131.67	11.255	0.170958	5.35356
711	2	24.64	158.05	12.32	0.1559	5.60113
712	3	19.27	137.62	6.42333	0.140023	4.95331
713	2	23.44	143.13	11.72	0.163767	5.46303
714	1	18.36	133.87	18.36	0.137148	4.83494
715	1	21.2	190.86	21.2	0.111076	5.19545
716	1	20.25	140.31	20.25	0.144323	5.07771
717	1	2.64	113.65	2.64	0.0232292	1.8334
718	2	19.45	162.51	9.725	0.119685	4.9764
719	2	20.49	146.04	10.245	0.140304	5.10771
720	4	16.47	136.89	4.1175	0.120316	4.57933
721	2	19.58	109.92	9.79	0.17813	4.993
722	2	21.42	166.17	10.71	0.128904	5.22234
723	2	21.65	148.1	10.825	0.146185	5.2503
724	1	15.74	142.64	15.74	0.110348	4.47669
725	3	18.07	109.92	6.02333	0.164392	4.79661
726	3	41.65	265.37	13.8833	0.156951	7.2822
727	4	28.79	247.7	7.1975	0.116229	6.05447
728	1	21.96	207.56	21.96	0.105801	5.28775
729	3	26.24	221.81	8.74667	0.118299	5.78012
730	2	19.36	171.24	9.68	0.113058	4.96487
731	1	32.08	237.13	32.08	0.135284	6.39105
732	2	16.18	171.57	8.09	0.0943055	4.53883
733	2	30.22	229.58	15.11	0.131632	6.20301
734	5	44.91	230.89	8.982	0.194508	7.56182
735	2	18.29	166	9.145	0.110181	4.82572
736	3	17.38	162.2	5.79333	0.107152	4.70414
737	2	17.49	180.09	8.745	0.0971181	4.719
738	2	18.45	174.7	9.225	0.10561	4.84678
739	2	17.61	161.29	8.805	0.109182	4.73516
740	2	23.04	164.86	11.52	0.139755	5.41622
741	2	21.67	235.84	10.835	0.0918843	5.25272
742	3	21.22	220.26	7.07333	0.0963407	5.1979
743	3	24.69	160.38	8.23	0.153947	5.60681
744	3	15.27	154.41	5.09	0.0988926	4.40935
745	3	19.69	171.64	6.56333	0.114717	5.007
746	1	25	201.78	25	0.123897	5.6419
747	2	15.94	148.79	7.97	0.107131	4.50505
748	3	19.58	183.82	6.52667	0.106517	4.993
749	2	22.38	138.62	11.19	0.161449	5.33808
750	1	25.15	204	25.15	0.123284	5.6588
751	2	24.73	224.65	12.365	0.110082	5.61135
752	5	39.43	359.32	7.886	0.109735	7.08547
753	4	26.09	220.41	6.5225	0.11837	5.76358
755	4	24.87	235.53	6.2175	0.105592	5.62721
756	3	19.65	211.55	6.55	0.0928858	5.00192
757	3	25.89	211.8	8.63	0.122238	5.74144
758	3	22.38	216.88	7.46	0.103191	5.33808
759	1	23.67	210.18	23.67	0.112618	5.48977
760	2	25.86	218.99	12.93	0.118088	5.73812
761	4	25.04	232.58	6.26	0.107662	5.64641
762	1	36.68	147.15	36.68	0.249269	6.83392
763	2	23.87	188.75	11.935	0.126464	5.51291
764	2	23.2	177.94	11.6	0.130381	5.43499
765	2	29.84	240.84	14.92	0.1239	6.16388
766	2	29.66	220.39	14.83	0.13458	6.14527
767	3	29.9	187.29	9.96667	0.159645	6.17008
768	1	18.6	145.62	18.6	0.12773	4.86644
769	2	22.98	174.21	11.49	0.13191	5.40916
770	1	20.51	168.48	20.51	0.121736	5.1102
771	3	14.5	150.46	4.83333	0.0963711	4.29674
772	3	19.56	147.86	6.52	0.132287	4.99045
773	3	14.72	143.42	4.90667	0.102636	4.32921
774	2	19.51	136.51	9.755	0.14292	4.98406
775	1	19.29	125.17	19.29	0.15411	4.95588
776	2	18.05	173.81	9.025	0.103849	4.79395
777	3	12.39	116.33	4.13	0.106507	3.97183
778	3	21.38	150.63	7.12667	0.141937	5.21746
779	3	20.07	177.76	6.69	0.112905	5.05509
780	3	16.65	130.56	5.55	0.127528	4.60428
781	2	12.63	106.34	6.315	0.11877	4.01011
782	3	17.21	111.54	5.73667	0.154294	4.68107
783	3	23.91	148.77	7.97	0.160718	5.51753
784	2	21.89	167.24	10.945	0.13089	5.27932
785	1	26.04	220.5	26.04	0.118095	5.75805
786	2	24.8	240.13	12.4	0.103277	5.61928
787	6	49.24	384.08	8.20667	0.128202	7.91797
788	4	22.38	174.01	5.595	0.128613	5.33808
789	2	22.58	179.67	11.29	0.125675	5.36188
790	3	18.69	128.74	6.23	0.145176	4.8782
791	5	37.72	310.3	7.544	0.12156	6.93012
792	2	17.49	125.46	8.745	0.139407	4.719
793	4	24.51	130.72	6.1275	0.1875	5.58633
794	2	22.84	182.98	11.42	0.124822	5.39266
795	3	18.72	164.13	6.24	0.114056	4.88211
796	2	17.27	112.36	8.635	0.153702	4.68923
797	3	27	241.64	9	0.111736	5.86323
799	1	15.47	103.17	15.47	0.149947	4.43813
800	2	19.2	138.16	9.6	0.138969	4.94431
801	1	19.56	155.41	19.56	0.125861	4.99045
802	1	18.65	142	18.65	0.131338	4.87298
804	3	20.54	174.88	6.84667	0.117452	5.11394
805	2	21.45	175.25	10.725	0.122397	5.22599
806	2	21.47	170.3	10.735	0.126072	5.22843
807	3	20.98	171.61	6.99333	0.122254	5.16842
808	3	26.8	194.48	8.93333	0.137803	5.84147
809	1	17.94	149.26	17.94	0.120193	4.77932
810	3	29.22	197.43	9.74	0.148002	6.09951
811	3	15.85	132.72	5.28333	0.119424	4.49231
812	2	22.05	164.18	11.025	0.134304	5.29858
813	2	23.69	158.2	11.845	0.149747	5.49209
814	3	21.67	166.17	7.22333	0.130409	5.25272
815	2	16.34	128.61	8.17	0.127051	4.56122
816	2	21.67	158.58	10.835	0.13665	5.25272
817	2	26.17	142.13	13.085	0.184127	5.77241
818	1	21.09	138.53	21.09	0.152241	5.18195
819	2	19.36	136.51	9.68	0.141821	4.96487
820	2	16.94	126.55	8.47	0.13386	4.64421
821	3	23.51	217.41	7.83667	0.108137	5.47118
822	2	22.89	181.6	11.445	0.126046	5.39856
823	1	23.13	169.93	23.13	0.136115	5.42679
824	3	29.26	205.12	9.75333	0.142648	6.10369
825	4	50.68	418.6	12.67	0.12107	8.03292
826	1	20.71	139.8	20.71	0.14814	5.13506
827	1	24.13	134.83	24.13	0.178966	5.54286
828	3	26.26	121.75	8.75333	0.215688	5.78232
829	2	26.17	126.1	13.085	0.207534	5.77241
830	3	23	191.46	7.66667	0.12013	5.41152
831	1	22.13	184.56	22.13	0.119907	5.30818
832	2	26.69	148.04	13.345	0.180289	5.82947
833	3	20.98	159.36	6.99333	0.131652	5.16842
834	5	47.2	308.55	9.44	0.152974	7.75222
835	2	14.56	130.36	7.28	0.111691	4.30562
836	5	13.14	120.57	2.628	0.108982	4.09028
837	3	17.72	128.39	5.90667	0.138017	4.74993
838	3	24.11	182.07	8.03667	0.132422	5.54056
839	1	21.49	180.69	21.49	0.118933	5.23086
840	2	20.27	133.25	10.135	0.15212	5.08021
841	4	19.76	129.79	4.94	0.152246	5.0159
842	4	22.51	147.64	5.6275	0.152465	5.35356
843	2	27.04	179.56	13.52	0.15059	5.86757
844	2	25	181.56	12.5	0.137696	5.6419
845	3	23.87	145.59	7.95667	0.163954	5.51291
846	2	27.6	181.83	13.8	0.15179	5.92802
848	2	29.88	201.7	14.94	0.148141	6.16801
849	3	21.2	146.75	7.06667	0.144463	5.19545
850	1	22.58	165.42	22.58	0.136501	5.36188
851	3	24	156.63	8	0.153227	5.52791
852	2	18.47	147.88	9.235	0.124899	4.84941
853	1	20.71	167.62	20.71	0.123553	5.13506
855	2	17.65	131.45	8.825	0.134272	4.74054
856	3	22.2	138.07	7.4	0.160788	5.31657
857	3	20.42	155.98	6.80667	0.130914	5.09898
858	4	18.83	122.88	4.7075	0.153239	4.89644
859	2	23.2	155.56	11.6	0.149139	5.43499
860	2	22.71	191	11.355	0.118901	5.37729
861	2	23.53	220.01	11.765	0.10695	5.47351
862	3	14.9	125.55	4.96667	0.118678	4.3556
863	2	22.42	186.42	11.21	0.120266	5.34285
864	2	16.03	130.25	8.015	0.123071	4.51775
865	4	15.52	130.92	3.88	0.118546	4.4453
866	4	16.78	120.55	4.195	0.139195	4.62222
867	2	17.81	133.65	8.905	0.133259	4.76197
868	1	27.09	254.58	27.09	0.106411	5.87299
869	2	17.89	148.32	8.945	0.120618	4.77266
870	3	32.24	203.05	10.7467	0.158779	6.40697
871	3	23.29	192.04	7.76333	0.121277	5.44553
872	3	22.58	165.58	7.52667	0.136369	5.36188
873	2	21.91	151.83	10.955	0.144306	5.28173
874	1	21.69	174.63	21.69	0.124205	5.25515
875	3	28.46	202.45	9.48667	0.140578	6.01967
876	3	19.23	150.9	6.41	0.127435	4.94817
877	2	20.49	183.2	10.245	0.111845	5.10771
878	1	21.67	182.27	21.67	0.11889	5.25272
879	1	16.85	144.33	16.85	0.116746	4.63186
880	4	19.89	161.31	4.9725	0.123303	5.03237
881	1	18.18	168.22	18.18	0.108073	4.81118
882	1	23.76	203.52	23.76	0.116745	5.5002
883	1	12.59	128.97	12.59	0.0976196	4.00376
884	3	18.01	156.52	6.00333	0.115065	4.78864
885	1	20.03	165.06	20.03	0.12135	5.05005
886	4	56.7	396.18	14.175	0.143117	8.49663
887	1	19.36	164.47	19.36	0.117711	4.96487
888	1	38.5	127.54	38.5	0.301866	7.00141
889	1	26.33	187.93	26.33	0.140105	5.79003
890	2	19.29	136.31	9.645	0.141516	4.95588
891	2	20.69	147.68	10.345	0.1401	5.13258
892	2	22.6	132.41	11.3	0.170682	5.36425
895	2	24.35	88.29	12.175	0.275796	5.56807
896	3	20.58	151.94	6.86	0.135448	5.11891
898	2	26.55	199.45	13.275	0.133116	5.81416
899	2	25.09	184.05	12.545	0.136322	5.65204
900	3	22.25	164.24	7.41667	0.135472	5.32255
901	3	22.87	138.16	7.62333	0.165533	5.3962
902	2	22.67	136.25	11.335	0.166385	5.37255
903	2	15.27	107.85	7.635	0.141586	4.40935
904	4	13.5	111.03	3.375	0.121589	4.14593
905	3	5.82	117.18	1.94	0.0496672	2.72218
906	3	22.11	145.88	7.37	0.151563	5.30578
907	2	20	156.63	10	0.127689	5.04627
908	2	20.2	159.47	10.1	0.12667	5.07143
909	4	21.27	190.86	5.3175	0.111443	5.20402
910	2	19.83	170.3	9.915	0.116442	5.02477
911	3	29.06	243.9	9.68667	0.119147	6.08279
912	3	23.38	166.29	7.79333	0.140598	5.45604
913	3	15.96	150.5	5.32	0.106047	4.50787
915	2	18.63	139.09	9.315	0.133942	4.87036
916	3	23.98	215.79	7.99333	0.111127	5.5256
917	2	23.67	224.61	11.835	0.105383	5.48977
918	2	27.37	201.23	13.685	0.136014	5.90327
919	2	23.8	199.39	11.9	0.119364	5.50483
920	2	15.61	115.31	7.805	0.135374	4.45817
921	2	16.41	109.87	8.205	0.149358	4.57098
922	2	15.34	117.89	7.67	0.130121	4.41945
923	1	23.76	211.44	23.76	0.112372	5.5002
924	2	21.34	128.34	10.67	0.166277	5.21257
925	1	19.6	133.54	19.6	0.146773	4.99555
926	3	21.47	146.3	7.15667	0.146753	5.22843
927	4	8.86	115.11	2.215	0.0769699	3.35871
928	1	24.55	209.87	24.55	0.116977	5.59089
929	1	20.27	141.02	20.27	0.143738	5.08021
930	3	11.03	116.4	3.67667	0.0947595	3.74751
931	3	11.28	109.56	3.76	0.102957	3.78974
932	3	16.45	121.84	5.48333	0.135013	4.57655
933	2	18.14	118.75	9.07	0.152758	4.80589
934	2	17.05	122.99	8.525	0.138629	4.65926
935	2	19.54	147.1	9.77	0.132835	4.9879
936	3	12.72	104.19	4.24	0.122085	4.02438
937	3	16.32	122.42	5.44	0.133312	4.55843
938	4	87.54	238.28	21.885	0.367383	10.5574
939	2	18.25	171.77	9.125	0.106247	4.82044
940	2	15.45	142.69	7.725	0.108277	4.43526
941	1	28	234.75	28	0.119276	5.97082
942	2	39.58	101.61	19.79	0.389529	7.09893
943	3	22.05	94.84	7.35	0.232497	5.29858
944	2	25.24	222.85	12.62	0.11326	5.66891
945	2	27.53	224.79	13.765	0.12247	5.9205
946	2	29.15	214.26	14.575	0.13605	6.0922
947	1	24.53	221.39	24.53	0.1108	5.58861
948	2	20.51	181.69	10.255	0.112885	5.1102
949	2	23.24	197.59	11.62	0.117617	5.43968
950	1	26.06	235.64	26.06	0.110592	5.76026
951	2	18.87	166.62	9.435	0.113252	4.90164
952	1	27.57	231.33	27.57	0.11918	5.9248
953	1	21.51	180.72	21.51	0.119024	5.2333
954	2	19.83	165.42	9.915	0.119877	5.02477
955	2	19.14	165.11	9.57	0.115923	4.93658
956	1	19.31	173.79	19.31	0.111111	4.95845
957	2	17.56	159.69	8.78	0.109963	4.72843
958	4	15.45	157.34	3.8625	0.098195	4.43526
959	3	15.03	152.03	5.01	0.0988621	4.37456
960	3	19.76	150.08	6.58667	0.131663	5.0159
961	1	20.98	163.33	20.98	0.128452	5.16842
962	2	15.36	164.73	7.68	0.0932435	4.42233
963	1	18.87	144.75	18.87	0.130363	4.90164
964	3	33.26	253.91	11.0867	0.130991	6.50753
965	1	21.69	182.34	21.69	0.118954	5.25515
966	1	16.94	155.9	16.94	0.108659	4.64421
967	4	31.33	199.72	7.8325	0.15687	6.3159
968	2	15.72	168.97	7.86	0.0930343	4.47385
969	1	13.01	167.2	13.01	0.077811	4.06999
970	2	18.29	163.93	9.145	0.111572	4.82572
971	2	24.75	218.75	12.375	0.113143	5.61362
972	3	16.41	153.16	5.47	0.107143	4.57098
973	1	35.41	173.06	35.41	0.204611	6.71457
974	2	19.34	174.39	9.67	0.110901	4.9623
975	2	18.94	176.92	9.47	0.107054	4.91072
976	3	17.45	177.08	5.81667	0.098543	4.7136
977	2	16.85	161.4	8.425	0.104399	4.63186
978	2	46.47	220.37	23.235	0.210873	7.69204
979	1	35.63	236.02	35.63	0.150962	6.73539
980	2	20.96	141.02	10.48	0.148631	5.16596
981	3	15.3	135.65	5.1	0.11279	4.41368
982	3	20.54	173.23	6.84667	0.118571	5.11394
983	4	26.2	181.69	6.55	0.144202	5.77571
984	1	9.5	133.18	9.5	0.071332	3.4779
985	3	22.36	147.39	7.45333	0.151706	5.33569
986	6	59.01	361.01	9.835	0.163458	8.66798
987	2	23.91	135.91	11.955	0.175925	5.51753
988	5	21.91	184.45	4.382	0.118786	5.28173
989	2	18.56	155.38	9.28	0.119449	4.86121
990	3	20.09	145.79	6.69667	0.137801	5.05761
991	2	15.63	101.37	7.815	0.154188	4.46102
992	4	19.6	125.44	4.9	0.15625	4.99555
993	2	18.69	132.9	9.345	0.140632	4.8782
994	2	22.82	118.15	11.41	0.193144	5.3903
995	3	21.49	120.77	7.16333	0.177942	5.23086
996	3	20.29	146.19	6.76333	0.138792	5.08272
997	2	24.64	149.48	12.32	0.164838	5.60113
998	2	16.21	136.96	8.105	0.118356	4.54304
999	2	25.18	142.13	12.59	0.177162	5.66217
1000	3	17.23	137.93	5.74333	0.124918	4.68379
1001	4	18.52	125.26	4.63	0.147852	4.85597
1002	3	16.78	138.25	5.59333	0.121374	4.62222
1003	3	18.36	136.2	6.12	0.134802	4.83494
1004	2	28.62	245.77	14.31	0.11645	6.03656
1005	1	18.54	145.55	18.54	0.127379	4.85859
1006	1	33.79	208.18	33.79	0.162311	6.55917
1007	2	19.74	148.57	9.87	0.132867	5.01336
1008	2	44.56	205.63	22.28	0.2167	7.5323
1009	2	26.31	218.46	13.155	0.120434	5.78783
1010	2	59.74	179.58	29.87	0.332665	8.72143
1011	4	19.67	153.76	4.9175	0.127927	5.00446
1012	4	18.07	134.87	4.5175	0.133981	4.79661
1013	4	24.35	235.55	6.0875	0.103375	5.56807
1014	2	23.38	201.43	11.69	0.11607	5.45604
1015	2	17.29	179.87	8.645	0.096125	4.69194
1016	4	20.51	208.29	5.1275	0.0984685	5.1102
1017	2	18.23	148.35	9.115	0.122885	4.8178
1018	2	16.36	167.31	8.18	0.0977826	4.56401
1019	3	32.95	229.25	10.9833	0.14373	6.47713
1020	4	33.39	227.01	8.3475	0.147086	6.52024
1021	3	30.04	223.76	10.0133	0.134251	6.18451
1022	3	23.2	184.76	7.73333	0.125568	5.43499
1023	4	29.48	255.91	7.37	0.115197	6.12659
1024	1	26.69	224.94	26.69	0.118654	5.82947
1025	3	23.13	163.13	7.71	0.141789	5.42679
1026	3	18.65	190.84	6.21667	0.0977258	4.87298
1027	2	21.96	208.76	10.98	0.105193	5.28775
1028	3	29.08	230.78	9.69333	0.126007	6.08488
1029	3	20.65	173.15	6.88333	0.119261	5.12761
1031	2	16.56	137.2	8.28	0.1207	4.59182
1032	3	18.36	153.05	6.12	0.119961	4.83494
1034	4	22.25	168.95	5.5625	0.131696	5.32255
1035	3	24.35	160.09	8.11667	0.152102	5.56807
1036	3	17.12	132.36	5.70667	0.129344	4.66882
1037	2	14.99	154.14	7.495	0.0972493	4.36874
1038	2	15.72	144.31	7.86	0.108932	4.47385
1039	3	21.67	171.86	7.22333	0.126091	5.25272
1040	2	28.28	218.72	14.14	0.129298	6.0006
1041	2	22.29	157.03	11.145	0.141947	5.32734
1042	1	12.52	211.4	12.52	0.0592242	3.99261
1043	1	59.1	193.7	59.1	0.305111	8.67459
1044	2	22.2	164.55	11.1	0.134913	5.31657
1045	3	22.25	158.78	7.41667	0.140131	5.32255
1046	2	23.51	168.39	11.755	0.139616	5.47118
1047	1	20.78	160.56	20.78	0.129422	5.14373
1048	1	24.49	231.78	24.49	0.105661	5.58405
1049	2	20.74	170.15	10.37	0.121892	5.13877
1050	2	18.65	167.33	9.325	0.111456	4.87298
1051	3	22.69	162.56	7.56333	0.139579	5.37492
1052	4	23.69	144.26	5.9225	0.164217	5.49209
1053	2	25.35	142.29	12.675	0.178157	5.68125
1054	2	21.62	148.19	10.81	0.145894	5.24666
1055	3	25.38	179.1	8.46	0.141709	5.68461
1056	2	26.44	221.43	13.22	0.119406	5.80211
1057	1	17.78	157.41	17.78	0.112953	4.75796
1058	2	21.53	142.2	10.765	0.151406	5.23573
1059	2	19.69	146.73	9.845	0.134192	5.007
1060	2	20	154.16	10	0.129735	5.04627
1061	3	20.51	139.24	6.83667	0.1473	5.1102
1062	2	20.16	154.27	10.08	0.13068	5.06641
1063	2	23.07	127.23	11.535	0.181325	5.41975
1064	4	24.62	132.85	6.155	0.185322	5.59885
1065	1	19.83	140.09	19.83	0.141552	5.02477
1066	1	22.49	196.1	22.49	0.114686	5.35118
1067	4	18.6	151.63	4.65	0.122667	4.86644
1068	4	16.61	146.86	4.1525	0.113101	4.59875
1069	3	26.29	167.86	8.76333	0.156619	5.78563
1070	2	21.51	169.28	10.755	0.127068	5.2333
1071	4	31.35	198.57	7.8375	0.157879	6.31792
1072	2	21.87	166.64	10.935	0.131241	5.27691
1073	3	24.29	177.61	8.09667	0.13676	5.5612
1074	4	33.04	165.77	8.26	0.199312	6.48597
1075	2	22.29	167.13	11.145	0.133369	5.32734
1077	3	25.46	150.66	8.48667	0.16899	5.69356
1078	3	24.53	167.37	8.17667	0.146562	5.58861
1079	3	16.41	142.93	5.47	0.114811	4.57098
1080	3	14.56	140.53	4.85333	0.103608	4.30562
1081	3	16.63	155.58	5.54333	0.10689	4.60152
1082	4	34.17	296.92	8.5425	0.115082	6.59595
1083	2	25.53	187.18	12.765	0.136393	5.70139
1084	3	16.7	167.97	5.56667	0.0994225	4.61119
1085	3	24.82	163.07	8.27333	0.152205	5.62155
1086	2	15.63	151.81	7.815	0.102958	4.46102
1087	2	31.37	205.8	15.685	0.15243	6.31993
1088	4	15.05	153.25	3.7625	0.0982055	4.37747
1089	3	24.91	162.4	8.30333	0.153387	5.63173
1090	3	39.18	205.54	13.06	0.19062	7.06297
1091	1	16.81	147.26	16.81	0.114152	4.62635
1092	2	13.85	150.3	6.925	0.092149	4.19933
1093	3	39.65	221.45	13.2167	0.179047	7.10521
1094	4	21.16	174.92	5.29	0.12097	5.19054
1095	4	10.95	151.7	2.7375	0.0721819	3.7339
1096	4	15.81	201.72	3.9525	0.078376	4.48664
1097	2	23.13	173.68	11.565	0.133176	5.42679
1098	3	16.63	169.11	5.54333	0.0983384	4.60152
1099	2	31.97	218.12	15.985	0.146571	6.38008
1100	2	28.66	205.8	14.33	0.139261	6.04078
1101	2	16.3	112.83	8.15	0.144465	4.55563
1102	2	18.96	140.8	9.48	0.134659	4.91331
1103	1	18.65	138.18	18.65	0.134969	4.87298
1104	3	20.34	102.61	6.78	0.198226	5.08898
1105	2	22.02	110.23	11.01	0.199764	5.29497
1106	2	16.72	81.81	8.36	0.204376	4.61395
1107	1	16.36	106.3	16.36	0.153904	4.56401
1109	2	20.25	195.28	10.125	0.103697	5.07771
1110	2	29.06	191.17	14.53	0.152011	6.08279
1111	4	26.77	204.56	6.6925	0.130866	5.8382
1112	3	20.74	202.72	6.91333	0.102309	5.13877
1113	1	23.56	182.34	23.56	0.129209	5.477
1114	2	26.4	168.06	13.2	0.157087	5.79772
1115	2	35.43	217.7	17.715	0.162747	6.71646
1116	2	21.91	175.68	10.955	0.124715	5.28173
1117	2	33.5	250.07	16.75	0.133962	6.53097
1118	2	24.75	185.05	12.375	0.133748	5.61362
1119	2	29.22	191.68	14.61	0.152442	6.09951
1120	1	22.76	192.75	22.76	0.11808	5.38321
1121	2	22.76	188.58	11.38	0.120691	5.38321
1122	2	20.6	147.7	10.3	0.139472	5.1214
1123	2	21.2	141.31	10.6	0.150025	5.19545
1124	2	33.68	133.87	16.84	0.251587	6.54849
1125	3	28.59	202.7	9.53	0.141046	6.0334
1126	3	29.08	152.94	9.69333	0.19014	6.08488
1128	3	25.11	172.55	8.37	0.145523	5.65429
1129	1	22.98	176.45	22.98	0.130235	5.40916
1130	1	0.02	159.16	0.02	0.00012566	0.159577
1131	1	24.49	188.33	24.49	0.130038	5.58405
1133	2	24.13	179.03	12.065	0.134782	5.54286
1134	1	16.3	166.06	16.3	0.0981573	4.55563
1135	3	20.69	167.82	6.89667	0.123287	5.13258
1136	3	14.23	156.74	4.74333	0.0907873	4.25655
1137	4	14.36	166.6	3.59	0.0861945	4.27595
1138	1	28.44	223.34	28.44	0.127339	6.01755
1139	2	19.12	160.76	9.56	0.118935	4.934
1140	2	19.27	160.42	9.635	0.120122	4.95331
1141	4	19.2	155.76	4.8	0.123267	4.94431
1142	3	25.86	184.85	8.62	0.139897	5.73812
1143	3	86.12	269.34	28.7067	0.319745	10.4715
1144	2	18.78	120.8	9.39	0.155464	4.88993
1145	3	18.2	168.19	6.06667	0.108211	4.81383
1146	3	17.92	162.05	5.97333	0.110583	4.77666
1147	3	19.98	172.01	6.66	0.116156	5.04374
1148	1	41.34	363.34	41.34	0.113778	7.25505
1149	3	22.18	164.33	7.39333	0.134972	5.31417
1150	2	22.67	140.07	11.335	0.161848	5.37255
1151	3	21.53	146.97	7.17667	0.146492	5.23573
1152	2	26.57	199.45	13.285	0.133216	5.81635
1153	4	23.09	148.06	5.7725	0.15595	5.42209
1154	3	26.55	224.5	8.85	0.118263	5.81416
1155	2	23.02	205.87	11.51	0.111818	5.41387
1156	1	35.21	211.31	35.21	0.166627	6.69558
1157	2	13.94	150.19	6.97	0.0928158	4.21295
1158	2	18.43	143.44	9.215	0.128486	4.84415
1159	2	22.11	138.47	11.055	0.159674	5.30578
1160	2	13.43	148.17	6.715	0.0906391	4.13517
1161	2	30.08	243.12	15.04	0.123725	6.18862
1162	3	18.09	173.01	6.03	0.10456	4.79926
1163	1	13.88	107.5	13.88	0.129116	4.20387
1164	1	21.07	163.13	21.07	0.129161	5.17949
1165	1	19.45	116.62	19.45	0.166781	4.9764
1166	1	34.37	237.26	34.37	0.144862	6.61523
1167	1	17.85	161.71	17.85	0.110383	4.76732
1168	2	15.92	145.11	7.96	0.10971	4.50222
1169	1	25.73	206.91	25.73	0.124354	5.72367
1170	1	24.44	225.18	24.44	0.108535	5.57835
1171	1	20.38	156.49	20.38	0.130232	5.09398
1172	3	21.47	146.88	7.15667	0.146174	5.22843
1173	4	22.05	181.6	5.5125	0.121421	5.29858
1174	1	17.41	151.41	17.41	0.114986	4.7082
1175	4	24.67	167.42	6.1675	0.147354	5.60454
1176	3	24.22	162.42	8.07333	0.14912	5.55318
1177	2	23.47	175.57	11.735	0.133679	5.46653
1178	2	20.89	144.53	10.445	0.144537	5.15732
1179	1	0.02	159.47	0.02	0.000125415	0.159577
1180	1	2.38	151.06	2.38	0.0157553	1.74078
1181	1	17.34	141.07	17.34	0.122918	4.69872
1182	5	15.96	163.2	3.192	0.0977941	4.50787
1183	3	20.29	168.24	6.76333	0.120602	5.08272
1184	1	19.07	164.58	19.07	0.115871	4.92754
1185	2	20.07	170.39	10.035	0.117789	5.05509
1186	3	18.98	148.75	6.32667	0.127597	4.9159
1187	2	30.17	238.48	15.085	0.12651	6.19787
1188	2	31.81	197.26	15.905	0.161259	6.3641
1189	2	20.2	179.92	10.1	0.112272	5.07143
1190	2	21.91	131.07	10.955	0.167163	5.28173
1191	1	20.56	154.5	20.56	0.133074	5.11643
1192	4	18.65	136.94	4.6625	0.136191	4.87298
1193	2	19.05	143.31	9.525	0.132929	4.92496
1194	2	15.19	138.76	7.595	0.10947	4.39778
1195	3	14.52	147.33	4.84	0.0985543	4.2997
1196	3	18.47	153.92	6.15667	0.119997	4.84941
1197	1	28.73	136.03	28.73	0.211203	6.04815
1198	1	21.8	154.56	21.8	0.141046	5.26846
1199	2	20.76	153.5	10.38	0.135244	5.14125
1200	2	17.92	178.32	8.96	0.100493	4.77666
1201	1	28.99	213.44	28.99	0.135823	6.07546
1202	3	22.78	219.39	7.59333	0.103833	5.38557
1203	3	15.52	176.61	5.17333	0.0878772	4.4453
1204	4	21.42	161.91	5.355	0.132296	5.22234
1205	3	16.67	172.55	5.55667	0.0966097	4.60705
1206	2	17.83	160.22	8.915	0.111284	4.76465
1207	1	24	227.72	24	0.105393	5.52791
1208	1	18.12	141.82	18.12	0.127768	4.80324
1209	2	16.61	165.44	8.305	0.100399	4.59875
1210	4	22.53	201.34	5.6325	0.1119	5.35594
1211	4	15.03	136.96	3.7575	0.10974	4.37456
1212	1	14.96	226.76	14.96	0.0659728	4.36436
1213	3	22.96	134.67	7.65333	0.170491	5.40681
1214	2	26.06	194.75	13.03	0.133813	5.76026
1215	1	22.71	149.59	22.71	0.151815	5.37729
1216	2	25.62	167.2	12.81	0.15323	5.71143
1217	2	25.46	185.84	12.73	0.137	5.69356
1218	2	28.2	215.15	14.1	0.131071	5.99211
1219	4	21.42	133.94	5.355	0.159922	5.22234
1220	1	28.75	203.85	28.75	0.141035	6.05026
1221	2	27	171.06	13.5	0.157839	5.86323
1222	4	40.16	223.21	10.04	0.17992	7.15076
1223	1	28.84	209.67	28.84	0.137549	6.05972
1224	2	25.6	218.66	12.8	0.117077	5.7092
1225	3	19.67	183.65	6.55667	0.107106	5.00446
1226	1	22.07	163.11	22.07	0.135307	5.30098
1227	3	16.1	151.19	5.36667	0.106489	4.5276
1228	2	21.09	170.88	10.545	0.12342	5.18195
1229	2	16.72	132.63	8.36	0.126065	4.61395
1230	2	16.41	154.79	8.205	0.106015	4.57098
1231	2	17.03	165.89	8.515	0.102658	4.65653
1232	2	27.88	226.14	13.94	0.123286	5.95801
1233	3	16.94	151.08	5.64667	0.112126	4.64421
1234	2	27.26	217.84	13.63	0.125138	5.89139
1235	2	32.44	109.3	16.22	0.296798	6.42681
1236	2	10.32	217.55	5.16	0.0474374	3.62489
1238	2	19.07	147.68	9.535	0.129131	4.92754
1239	1	20.36	148.15	20.36	0.137428	5.09148
1240	1	24.98	143.22	24.98	0.174417	5.63964
1241	2	16.67	101.55	8.335	0.164156	4.60705
1242	1	20.27	172.28	20.27	0.117657	5.08021
1243	2	22.47	142.42	11.235	0.157773	5.3488
1244	2	17.89	106.36	8.945	0.168202	4.77266
1245	2	18.74	168.51	9.37	0.11121	4.88472
mean	2.38972	23.1477	171.592	11.7987	0.136711	5.33853

## Sheet: Nuclei Thresholding_data set 2
nucleus index	number of nucleoli	nucleolar area per cell	nuclear area	Nucleolar area	nucleolar / nuclear area	diameter
0	3	24.35	204.09	8.11667	0.11931	5.56807
1	5	44.65	375.35	8.93	0.118956	7.5399
2	2	25.04	216.28	12.52	0.115776	5.64641
3	3	26.62	237.57	8.87333	0.112051	5.82182
4	2	22.65	193.33	11.325	0.117157	5.37018
5	3	34.23	244.23	11.41	0.140155	6.60174
6	2	30.04	253.29	15.02	0.118599	6.18451
7	2	20.89	205.43	10.445	0.101689	5.15732
8	3	23.91	197.68	7.97	0.120953	5.51753
9	2	23.13	223.39	11.565	0.103541	5.42679
10	4	24.47	185	6.1175	0.13227	5.58177
11	3	19.34	168.91	6.44667	0.114499	4.9623
12	3	23	193.53	7.66667	0.118845	5.41152
13	2	28.37	193.37	14.185	0.146714	6.01014
14	2	29.28	223.79	14.64	0.130837	6.10577
15	2	21.09	161.87	10.545	0.13029	5.18195
16	3	24.89	168.86	8.29667	0.1474	5.62947
17	2	30.06	290.39	15.03	0.103516	6.18656
18	1	25.62	247.19	25.62	0.103645	5.71143
19	2	24.55	185.07	12.275	0.132653	5.59089
20	3	20.56	182.96	6.85333	0.112374	5.11643
21	1	24.13	252.65	24.13	0.0955076	5.54286
22	2	24.78	196.39	12.39	0.126178	5.61702
23	6	22.18	202.76	3.69667	0.10939	5.31417
24	2	21.56	171.13	10.78	0.125986	5.23937
25	1	22.73	188.38	22.73	0.12066	5.37966
26	3	22.78	161.36	7.59333	0.141175	5.38557
27	4	48.78	325.31	12.195	0.149949	7.8809
28	5	44.45	364.19	8.89	0.122052	7.523
29	2	20.09	204.54	10.045	0.0982204	5.05761
30	3	19.4	190.28	6.46667	0.101955	4.96999
31	2	22.89	184.29	11.445	0.124206	5.39856
32	3	17.69	150.68	5.89667	0.117401	4.7459
33	2	21.4	201.01	10.7	0.106462	5.2199
34	6	44.93	304.31	7.48833	0.147645	7.56351
35	4	25.35	211.8	6.3375	0.119688	5.68125
36	4	22.87	170.13	5.7175	0.134427	5.3962
37	2	19.23	177.16	9.615	0.108546	4.94817
38	2	24.55	165.31	12.275	0.148509	5.59089
39	1	25.33	189.82	25.33	0.133442	5.67901
40	3	21.51	183.85	7.17	0.116998	5.2333
41	1	21.18	201.87	21.18	0.104919	5.193
42	3	19.34	179.78	6.44667	0.107576	4.9623
43	4	16.16	164.58	4.04	0.0981893	4.53603
44	2	19.76	178.76	9.88	0.110539	5.0159
45	4	23.64	161.71	5.91	0.146188	5.48629
46	4	42.45	314.81	10.6125	0.134843	7.3518
47	3	18.29	193.19	6.09667	0.0946736	4.82572
48	1	23.29	222.88	23.29	0.104496	5.44553
49	3	20.94	192.02	6.98	0.109051	5.16349
51	1	23.58	215.48	23.58	0.10943	5.47932
52	1	21.78	210.33	21.78	0.103552	5.26604
53	2	26.71	211.04	13.355	0.126564	5.83166
54	3	18.76	144.26	6.25333	0.130043	4.88733
55	2	25.89	236.04	12.945	0.109685	5.74144
56	2	21.51	137.89	10.755	0.155994	5.2333
57	3	26.13	191.95	8.71	0.136129	5.76799
58	1	27.97	242.88	27.97	0.11516	5.96762
59	3	23.09	198.5	7.69667	0.116322	5.42209
60	3	36.65	233.18	12.2167	0.157175	6.83112
61	3	20.16	198.9	6.72	0.101357	5.06641
62	3	18.4	139.42	6.13333	0.131975	4.84021
63	2	14.52	139.4	7.26	0.104161	4.2997
64	2	21.78	165.82	10.89	0.131347	5.26604
65	3	21.25	176.72	7.08333	0.120247	5.20157
66	3	22.93	157.09	7.64333	0.145967	5.40328
67	2	20.74	166.35	10.37	0.124677	5.13877
68	2	18.07	172.9	9.035	0.104511	4.79661
69	2	19.65	143.91	9.825	0.136544	5.00192
70	1	29.97	232.04	29.97	0.129159	6.1773
71	3	25.6	167.33	8.53333	0.152991	5.7092
72	3	23	156.32	7.66667	0.147134	5.41152
73	6	71.6	452.21	11.9333	0.158334	9.54798
74	5	32.15	188.6	6.43	0.170467	6.39802
75	4	24.93	216.77	6.2325	0.115007	5.63399
76	3	22	158.43	7.33333	0.138863	5.29257
77	4	27.84	202.34	6.96	0.13759	5.95374
78	3	23.89	156.34	7.96333	0.152808	5.51522
79	2	25.02	225.18	12.51	0.111111	5.64415
80	3	22.96	153.92	7.65333	0.149168	5.40681
81	5	52.77	481.7	10.554	0.10955	8.19688
82	2	22.13	165.04	11.065	0.134089	5.30818
83	3	26.35	188.35	8.78333	0.139899	5.79222
84	2	22.69	219.23	11.345	0.103499	5.37492
85	4	21.82	166.31	5.455	0.131201	5.27087
86	3	30.06	179.5	10.02	0.167465	6.18656
87	2	10.28	177.39	5.14	0.0579514	3.61786
88	2	27.09	207.25	13.545	0.130712	5.87299
89	2	23.22	167.97	11.61	0.138239	5.43734
90	2	24.04	196.43	12.02	0.122385	5.53251
91	2	25.89	231.65	12.945	0.111763	5.74144
92	1	27.82	264.33	27.82	0.105247	5.9516
93	2	19.85	175.61	9.925	0.113035	5.02731
94	4	55.81	384.17	13.9525	0.145274	8.42968
95	2	24.09	175.57	12.045	0.13721	5.53826
96	2	26.8	220.52	13.4	0.121531	5.84147
97	2	21.98	187.49	10.99	0.117233	5.29016
98	2	27.8	227.6	13.9	0.122144	5.94946
99	4	31.84	247.23	7.96	0.128787	6.3671
100	6	46.51	315.88	7.75167	0.147239	7.69535
101	4	25.46	161.82	6.365	0.157335	5.69356
102	3	24.27	205.14	8.09	0.118309	5.55891
103	5	29.19	261.97	5.838	0.111425	6.09638
104	3	25.44	194.77	8.48	0.130616	5.69133
105	2	22	195.08	11	0.112774	5.29257
106	4	43.11	320.72	10.7775	0.134416	7.40874
107	4	26.2	255.29	6.55	0.102628	5.77571
108	2	21.56	187.38	10.78	0.11506	5.23937
109	4	41.49	283.84	10.3725	0.146174	7.2682
110	3	22.71	195.19	7.57	0.116348	5.37729
111	2	20.74	175.92	10.37	0.117894	5.13877
112	3	45.18	332.64	15.06	0.135823	7.58452
113	3	20.98	175.65	6.99333	0.119442	5.16842
114	3	22.67	173.12	7.55667	0.13095	5.37255
115	4	22.31	228.07	5.5775	0.0978208	5.32973
116	4	25.06	197.03	6.265	0.127189	5.64866
117	3	29.26	209.95	9.75333	0.139367	6.10369
118	3	20.36	131.96	6.78667	0.154289	5.09148
119	4	33.7	251.78	8.425	0.133847	6.55043
120	3	25.38	182.09	8.46	0.139382	5.68461
121	3	29.51	234.11	9.83667	0.126052	6.12971
122	1	17.85	127.12	17.85	0.140419	4.76732
123	4	31.9	225.23	7.975	0.141633	6.3731
124	3	29.11	237.06	9.70333	0.122796	6.08802
125	3	24.15	168.75	8.05	0.143111	5.54515
126	1	18.6	177.39	18.6	0.104854	4.86644
127	4	26.95	214.73	6.7375	0.125506	5.8578
128	3	27	170.26	9	0.158581	5.86323
129	2	20.82	163.24	10.41	0.127542	5.14867
130	4	36.68	243.19	9.17	0.150829	6.83392
131	3	24.42	192.9	8.14	0.126594	5.57607
132	3	26.49	97.33	8.83	0.272167	5.80759
134	3	26.73	211.31	8.91	0.126497	5.83384
135	2	24.2	95.53	12.1	0.253324	5.55089
136	4	21.58	159.87	5.395	0.134985	5.2418
137	4	29.28	251.74	7.32	0.11631	6.10577
138	2	27.31	243.46	13.655	0.112174	5.89679
139	1	20.27	182.4	20.27	0.111129	5.08021
140	1	18.12	151.68	18.12	0.119462	4.80324
141	3	25.22	160.27	8.40667	0.157359	5.66667
142	3	22.53	184.56	7.51	0.122074	5.35594
143	3	25.89	216.99	8.63	0.119314	5.74144
144	3	25.22	112.45	8.40667	0.224277	5.66667
145	3	29.62	240.9	9.87333	0.122956	6.14112
147	3	27.91	226.12	9.30333	0.12343	5.96122
148	2	27.33	106.99	13.665	0.255444	5.89895
150	5	31.99	221.06	6.398	0.144712	6.38208
151	6	41.69	319.69	6.94833	0.130408	7.2857
152	3	23.51	198.23	7.83667	0.1186	5.47118
153	3	30.75	210.82	10.25	0.145859	6.25717
154	3	22.22	164.09	7.40667	0.135413	5.31896
155	3	24.75	170.06	8.25	0.145537	5.61362
156	3	18.09	174.68	6.03	0.103561	4.79926
157	5	19.03	161.36	3.806	0.117935	4.92237
158	5	43.16	306.26	8.632	0.140926	7.41303
159	2	20.76	146.37	10.38	0.141832	5.14125
160	1	17.85	150.15	17.85	0.118881	4.76732
161	3	16.96	175.08	5.65333	0.09687	4.64695
162	2	19.63	152.28	9.815	0.128907	4.99937
163	6	41.76	295.83	6.96	0.141162	7.29181
164	4	18.74	178.78	4.685	0.104822	4.88472
166	2	19.07	149.77	9.535	0.127329	4.92754
167	2	29.11	167	14.555	0.174311	6.08802
168	2	30.9	174.37	15.45	0.177209	6.27241
169	4	27.15	178.07	6.7875	0.152468	5.87949
170	3	27.97	174.34	9.32333	0.160434	5.96762
171	2	23.58	187.4	11.79	0.125827	5.47932
173	3	26.31	196.95	8.77	0.133587	5.78783
174	2	24.64	182.96	12.32	0.134674	5.60113
175	6	30.86	189.64	5.14333	0.162729	6.26835
176	4	24.82	192.68	6.205	0.128815	5.62155
178	4	29.19	271.19	7.2975	0.107637	6.09638
179	2	22.93	195.61	11.465	0.117223	5.40328
180	1	32.68	235.26	32.68	0.13891	6.45054
181	1	18.92	112.91	18.92	0.167567	4.90813
183	2	31.99	120.33	15.995	0.265852	6.38208
184	3	20.65	196.55	6.88333	0.105062	5.12761
186	3	22.47	175.41	7.49	0.1281	5.3488
187	2	27.2	175.17	13.6	0.155278	5.88491
188	3	25.15	182.85	8.38333	0.137544	5.6588
189	3	29.26	246.94	9.75333	0.11849	6.10369
190	3	25.42	188.69	8.47333	0.134718	5.68909
191	3	37.52	270.52	12.5067	0.138696	6.91173
192	2	29.37	239.73	14.685	0.122513	6.11515
193	3	24.78	145.37	8.26	0.170462	5.61702
194	3	28.02	147.68	9.34	0.189735	5.97295
195	3	25.84	140.6	8.61333	0.183784	5.7359
196	4	15.43	139.16	3.8575	0.11088	4.43239
197	3	31.86	234.44	10.62	0.135898	6.3691
198	5	18.05	132.78	3.61	0.135939	4.79395
199	3	22.6	144.99	7.53333	0.155873	5.36425
200	3	27.22	154.99	9.07333	0.175624	5.88707
201	5	24.89	181.12	4.978	0.137423	5.62947
202	3	25.44	177.5	8.48	0.143324	5.69133
203	2	27.37	250.34	13.685	0.109331	5.90327
204	4	25.91	187	6.4775	0.138556	5.74366
205	2	22.67	169.39	11.335	0.133833	5.37255
206	4	40.74	228.29	10.185	0.178457	7.20221
207	4	38.07	359.23	9.5175	0.105977	6.9622
208	3	24.13	187.42	8.04333	0.128748	5.54286
209	2	20.6	179.1	10.3	0.11502	5.1214
210	4	41.03	374.13	10.2575	0.109668	7.22779
211	3	32.52	244.72	10.84	0.132887	6.43473
212	6	39.21	364.03	6.535	0.107711	7.06567
213	4	34.72	326.53	8.68	0.10633	6.64883
214	4	28.17	152.19	7.0425	0.185098	5.98892
215	2	23.69	139.2	11.845	0.170187	5.49209
216	1	25.11	203.58	25.11	0.123342	5.65429
217	6	48.44	300.47	8.07333	0.161214	7.85339
218	6	48.84	284.2	8.14	0.171851	7.88575
219	1	26.82	190.51	26.82	0.14078	5.84365
220	3	25.8	202.16	8.6	0.127622	5.73146
221	2	19.16	159.36	9.58	0.120231	4.93916
222	3	23.93	184.36	7.97667	0.1298	5.51984
223	2	18.54	130.59	9.27	0.141971	4.85859
224	2	18.23	166.29	9.115	0.109628	4.8178
225	3	20.62	158.6	6.87333	0.130013	5.12389
226	3	19.83	167.68	6.61	0.118261	5.02477
227	6	38.36	345.94	6.39333	0.110886	6.98867
228	5	42.4	315.57	8.48	0.13436	7.34747
229	1	0.11	158.78	0.11	0.000692782	0.374241
230	3	19.67	170.88	6.55667	0.11511	5.00446
231	1	44.58	84.03	44.58	0.530525	7.53399
232	7	39.43	361.1	5.63286	0.109194	7.08547
233	3	20.14	152.43	6.71333	0.132126	5.0639
234	1	44.69	81.61	44.69	0.547604	7.54328
235	3	18.4	210.82	6.13333	0.0872782	4.84021
236	4	28.44	194.13	7.11	0.1465	6.01755
237	2	37.25	212.71	18.625	0.175121	6.88681
238	3	20.31	182.43	6.77	0.11133	5.08522
239	3	21.38	162.09	7.12667	0.131902	5.21746
240	3	21.34	191.97	7.11333	0.111163	5.21257
241	2	28.31	200.41	14.155	0.14126	6.00378
242	5	17.01	151.94	3.402	0.111952	4.65379
243	3	27.57	221.97	9.19	0.124206	5.9248
244	2	20.49	201.39	10.245	0.101743	5.10771
245	2	20.56	201.45	10.28	0.10206	5.11643
246	4	21.87	157.52	5.4675	0.13884	5.27691
247	3	24.2	236.75	8.06667	0.102218	5.55089
248	4	19.85	147.84	4.9625	0.134267	5.02731
249	4	28.88	175.48	7.22	0.164577	6.06392
250	3	24.75	187	8.25	0.132353	5.61362
251	3	26.15	224.36	8.71667	0.116554	5.7702
252	4	29.42	221.99	7.355	0.132528	6.12035
253	3	23.38	184.47	7.79333	0.126741	5.45604
254	2	24.64	184.82	12.32	0.133319	5.60113
255	3	21.36	204.18	7.12	0.104614	5.21502
256	2	28.4	179.54	14.2	0.158182	6.01332
257	4	25.73	167.24	6.4325	0.153851	5.72367
258	3	23.36	190.4	7.78667	0.122689	5.4537
259	3	40.01	343.38	13.3367	0.116518	7.13739
260	4	28.17	177.36	7.0425	0.158829	5.98892
261	4	32.75	256.67	8.1875	0.127596	6.45744
262	4	45.69	319.74	11.4225	0.142897	7.62721
263	3	21.16	178.96	7.05333	0.118239	5.19054
264	3	27.44	170.26	9.14667	0.161165	5.91081
265	2	28.73	180.41	14.365	0.159248	6.04815
266	3	21.14	161.07	7.04667	0.131247	5.18809
267	4	22.8	153.72	5.7	0.148322	5.38794
268	4	42.74	289.17	10.685	0.147802	7.37687
269	7	47.55	332.59	6.79286	0.142969	7.78091
270	4	39.94	327.53	9.985	0.121943	7.13114
271	2	24.49	166.55	12.245	0.147043	5.58405
272	3	18.29	117.02	6.09667	0.156298	4.82572
273	4	25.84	161.56	6.46	0.159941	5.7359
274	3	20.74	217.28	6.91333	0.0954529	5.13877
275	2	21.49	147.66	10.745	0.145537	5.23086
276	1	25.31	224.76	25.31	0.112609	5.67677
277	3	18.47	116.38	6.15667	0.158704	4.84941
279	5	26.04	217.75	5.208	0.119587	5.75805
280	6	51.77	328.64	8.62833	0.157528	8.11884
281	6	41.65	268.7	6.94167	0.155006	7.2822
282	2	18.58	162.09	9.29	0.114628	4.86382
283	3	23.6	149.55	7.86667	0.157807	5.48165
284	2	23.84	225.34	11.92	0.105796	5.50945
285	2	26.26	143.15	13.13	0.183444	5.78232
286	4	52.62	303.2	13.155	0.173549	8.18522
287	3	24.84	169.24	8.28	0.146774	5.62381
288	2	21.47	181.18	10.735	0.118501	5.22843
289	3	19.23	145.73	6.41	0.131956	4.94817
290	1	18.18	151.39	18.18	0.120087	4.81118
291	4	18.69	143.4	4.6725	0.130335	4.8782
292	2	20.69	213.48	10.345	0.0969177	5.13258
293	3	18.03	148.37	6.01	0.121521	4.7913
294	2	23.69	236.42	11.845	0.100203	5.49209
295	1	30.33	234.58	30.33	0.129295	6.21429
296	2	28.2	233.09	14.1	0.120983	5.99211
297	1	16.23	162.13	16.23	0.100105	4.54584
298	3	16.45	165	5.48333	0.099697	4.57655
299	2	14.28	140.09	7.14	0.101934	4.26402
300	2	12.81	160.96	6.405	0.079585	4.03859
301	1	22.16	136.11	22.16	0.162809	5.31178
302	2	25.04	203.98	12.52	0.122757	5.64641
303	3	19.83	178.81	6.61	0.1109	5.02477
304	3	13.34	162.73	4.44667	0.0819763	4.12129
305	2	18.67	138.82	9.335	0.134491	4.87559
306	3	25.91	181.45	8.63667	0.142794	5.74366
307	2	14.61	153.92	7.305	0.0949194	4.31301
308	3	27.53	203.89	9.17667	0.135024	5.9205
309	1	22.47	181.56	22.47	0.123761	5.3488
310	3	23.33	184.51	7.77667	0.126443	5.4502
311	3	22.89	158.23	7.63	0.144663	5.39856
312	2	19.56	226.96	9.78	0.0861826	4.99045
313	4	13.05	156.85	3.2625	0.0832005	4.07625
314	4	47.47	262.77	11.8675	0.180652	7.77436
315	3	20.78	179.63	6.92667	0.115682	5.14373
316	5	21.85	156.21	4.37	0.139876	5.27449
317	3	16.47	160.2	5.49	0.102809	4.57933
318	6	40.87	247.5	6.81167	0.165131	7.21369
319	3	22.84	225.94	7.61333	0.101089	5.39266
320	4	15.98	148.68	3.995	0.107479	4.51069
321	3	20.76	220.59	6.92	0.0941112	5.14125
322	3	16.94	158.43	5.64667	0.106924	4.64421
323	4	17.05	148.32	4.2625	0.114954	4.65926
324	3	14.67	148.41	4.89	0.0988478	4.32185
325	1	19.83	167.35	19.83	0.118494	5.02477
326	4	10.57	131.41	2.6425	0.0804353	3.66853
327	4	18.4	177.61	4.6	0.103598	4.84021
328	2	14.54	150.59	7.27	0.0965536	4.30266
329	2	18.89	162.67	9.445	0.116125	4.90423
330	2	18.52	139.07	9.26	0.13317	4.85597
331	5	6.15	134.01	1.23	0.0458921	2.79829
332	1	17.94	156.38	17.94	0.114721	4.77932
333	1	32.81	238.13	32.81	0.137782	6.46336
334	2	38.21	226.27	19.105	0.168869	6.97499
335	2	13.9	95.53	6.95	0.145504	4.2069
336	3	17.27	154.7	5.75667	0.111635	4.68923
337	1	22.25	169.53	22.25	0.131245	5.32255
338	3	18.36	169.17	6.12	0.10853	4.83494
340	1	18.12	165.75	18.12	0.109321	4.80324
341	1	19.83	133.89	19.83	0.148107	5.02477
342	3	31.93	216.08	10.6433	0.147769	6.37609
343	2	15.81	157.85	7.905	0.100158	4.48664
344	1	21.53	160.89	21.53	0.133818	5.23573
345	3	15.32	174.39	5.10667	0.0878491	4.41656
346	1	21	180.56	21	0.116305	5.17088
347	1	17.92	138.76	17.92	0.129144	4.77666
348	2	21.07	167.8	10.535	0.125566	5.17949
349	3	24.02	209.31	8.00667	0.114758	5.53021
350	4	24.4	135.71	6.1	0.179795	5.57378
351	2	17.87	178.7	8.935	0.1	4.76999
352	3	18.8	156.96	6.26667	0.119776	4.89254
353	4	28.08	223.72	7.02	0.125514	5.97934
354	4	38.27	192.02	9.5675	0.199302	6.98046
355	2	21.82	154.85	10.91	0.140911	5.27087
356	6	60.96	409.45	10.16	0.148883	8.81003
357	2	33.04	223.25	16.52	0.147996	6.48597
358	2	19.29	183.42	9.645	0.105168	4.95588
359	2	22.78	239.08	11.39	0.0952819	5.38557
360	2	16.85	154.32	8.425	0.109189	4.63186
361	1	14.36	146.7	14.36	0.0978868	4.27595
362	1	21.87	201.39	21.87	0.108595	5.27691
363	4	32.15	214.02	8.0375	0.15022	6.39802
364	4	18.74	205.31	4.685	0.0912766	4.88472
365	1	21.11	162.38	21.11	0.130004	5.18441
366	1	15.9	171.86	15.9	0.0925172	4.49939
367	4	25.86	233.84	6.465	0.110588	5.73812
368	2	20.98	163.29	10.49	0.128483	5.16842
369	2	30.86	200.56	15.43	0.153869	6.26835
370	3	13.32	126.26	4.44	0.105497	4.1182
371	2	19.83	164.84	9.915	0.120298	5.02477
372	2	20.27	155.16	10.135	0.130639	5.08021
373	2	16.94	136.56	8.47	0.124048	4.64421
374	2	15.7	144.53	7.85	0.108628	4.471
375	2	26.95	195.88	13.475	0.137584	5.8578
376	3	18.56	196.06	6.18667	0.0946649	4.86121
377	4	38.63	227.72	9.6575	0.169638	7.01322
378	4	19.4	156.32	4.85	0.124104	4.96999
379	3	17.29	153.65	5.76333	0.112528	4.69194
380	2	18.78	161.42	9.39	0.116342	4.88993
381	2	19.76	171.64	9.88	0.115125	5.0159
382	3	21.11	158.12	7.03667	0.133506	5.18441
383	3	19.76	173.92	6.58667	0.113615	5.0159
384	2	20.14	151.06	10.07	0.133325	5.0639
385	3	15.45	140.22	5.15	0.110184	4.43526
386	4	18.32	151.63	4.58	0.12082	4.82967
387	4	19.94	160.74	4.985	0.124051	5.03869
388	1	19.09	166.04	19.09	0.114972	4.93013
389	3	18.83	149.66	6.27667	0.125819	4.89644
390	3	12.5	155.5	4.16667	0.0803859	3.98942
391	1	27.31	220.59	27.31	0.123804	5.89679
393	2	24.13	198.28	12.065	0.121697	5.54286
394	2	23.24	189.71	11.62	0.122503	5.43968
395	4	18.16	161.85	4.54	0.112203	4.80854
396	3	23.16	197.81	7.72	0.117082	5.43031
397	2	23.73	167.99	11.865	0.141258	5.49672
398	3	22.42	173.01	7.47333	0.129588	5.34285
399	3	21.18	201.81	7.06	0.10495	5.193
400	1	21.62	162.58	21.62	0.132981	5.24666
401	4	22.02	197.81	5.505	0.111319	5.29497
402	3	19.16	197.57	6.38667	0.0969783	4.93916
403	1	20.98	220.59	20.98	0.0951086	5.16842
404	2	21.18	221.63	10.59	0.0955647	5.193
405	2	21.05	187.4	10.525	0.112327	5.17704
406	1	20.98	169.11	20.98	0.124061	5.16842
407	1	25.8	203.05	25.8	0.127062	5.73146
408	3	23.4	181.91	7.8	0.128635	5.45837
409	2	26.22	219.92	13.11	0.119225	5.77792
410	1	20.98	196.26	20.98	0.106899	5.16842
411	3	19.74	178.25	6.58	0.110743	5.01336
412	3	21.73	221.63	7.24333	0.0980463	5.25999
413	3	23.62	145.82	7.87333	0.161981	5.48397
414	2	21.69	202.34	10.845	0.107196	5.25515
415	4	16.25	164.91	4.0625	0.0985386	4.54864
416	3	21.42	181.14	7.14	0.118251	5.22234
417	3	16.74	181.6	5.58	0.0921806	4.61671
418	3	20.76	196.83	6.92	0.105472	5.14125
419	3	22.51	172.99	7.50333	0.130123	5.35356
420	3	18.98	181.74	6.32667	0.104435	4.9159
421	2	18.25	193.55	9.125	0.0942909	4.82044
422	3	23.33	177.83	7.77667	0.131193	5.4502
423	4	20.31	186.6	5.0775	0.108842	5.08522
424	3	28.02	218.41	9.34	0.128291	5.97295
425	2	21.85	173.03	10.925	0.126279	5.27449
426	1	19.74	173.1	19.74	0.114038	5.01336
427	3	19.65	201.98	6.55	0.0972869	5.00192
428	3	94.95	295.78	31.65	0.321016	10.9952
429	2	28.4	244.41	14.2	0.116198	6.01332
430	3	23.22	187.8	7.74	0.123642	5.43734
431	5	21.69	177.94	4.338	0.121895	5.25515
432	2	22.98	176.92	11.49	0.129889	5.40916
433	4	21.62	195.26	5.405	0.110724	5.24666
434	3	25.46	145.82	8.48667	0.174599	5.69356
435	2	54.13	177.92	27.065	0.304238	8.30183
436	3	22.58	216.15	7.52667	0.104464	5.36188
437	3	21.93	184.76	7.31	0.118695	5.28414
438	2	17.81	187.53	8.905	0.0949715	4.76197
439	1	18.27	175.59	18.27	0.104049	4.82308
440	1	25.24	216.46	25.24	0.116604	5.66891
441	2	20.98	161.76	10.49	0.129698	5.16842
442	1	17.07	199.25	17.07	0.0856713	4.662
443	3	23.93	185.4	7.97667	0.129072	5.51984
444	2	22.4	145.22	11.2	0.154249	5.34046
445	4	17.94	183.47	4.485	0.0977817	4.77932
446	4	21.25	180.05	5.3125	0.118023	5.20157
447	3	20.11	166.4	6.70333	0.120853	5.06012
448	4	42.56	287.77	10.64	0.147896	7.36132
449	1	39.5	284.91	39.5	0.13864	7.09175
450	3	20.49	155.96	6.83	0.13138	5.10771
451	5	44.87	287.97	8.974	0.155815	7.55846
452	3	18.63	154.1	6.21	0.120896	4.87036
453	2	20.98	179.16	10.49	0.117102	5.16842
454	2	26.04	153.76	13.02	0.169355	5.75805
455	1	19.2	150.61	19.2	0.127482	4.94431
456	3	16.65	171.66	5.55	0.0969941	4.60428
457	3	17.45	174.46	5.81667	0.100023	4.7136
458	1	30.66	244.3	30.66	0.125501	6.248
459	2	21.98	177.1	10.99	0.124111	5.29016
460	1	20.94	181.72	20.94	0.115232	5.16349
461	1	21.18	226.34	21.18	0.093576	5.193
462	3	20.51	183.65	6.83667	0.11168	5.1102
463	2	21.89	154.87	10.945	0.141344	5.27932
464	1	16.23	159.96	16.23	0.101463	4.54584
465	4	14.48	154.07	3.62	0.0939833	4.29378
466	1	21.22	185.07	21.22	0.114659	5.1979
467	3	34.83	216.97	11.61	0.160529	6.65935
468	4	40.43	301.47	10.1075	0.13411	7.17475
469	3	26.04	214.99	8.68	0.121122	5.75805
470	3	21.36	186.91	7.12	0.11428	5.21502
471	3	20.38	245.17	6.79333	0.083126	5.09398
472	2	18.69	161.22	9.345	0.115929	4.8782
473	3	18.14	157.38	6.04667	0.115262	4.80589
474	3	20.62	163.93	6.87333	0.125785	5.12389
475	2	18.74	182.29	9.37	0.102803	4.88472
476	2	22.53	224.79	11.265	0.100227	5.35594
477	2	18.83	176.08	9.415	0.10694	4.89644
478	2	20.6	223.1	10.3	0.0923353	5.1214
479	2	15.7	160.4	7.85	0.0978803	4.471
480	2	14.87	110.74	7.435	0.134278	4.35122
481	3	15.45	154.41	5.15	0.100058	4.43526
482	7	57.86	348.71	8.26571	0.165926	8.5831
483	1	19.31	183.07	19.31	0.105479	4.95845
484	4	32.08	356.86	8.02	0.0898952	6.39105
485	3	18.34	175.74	6.11333	0.104359	4.83231
486	3	18.89	158.74	6.29667	0.119	4.90423
487	2	17.69	164.91	8.845	0.107271	4.7459
488	4	10.97	148.17	2.7425	0.0740366	3.7373
489	2	14.92	139.33	7.46	0.107084	4.35852
490	4	38.94	232.07	9.735	0.167794	7.0413
491	2	23.22	165.04	11.61	0.140693	5.43734
492	4	23.4	184.2	5.85	0.127036	5.45837
493	1	14.48	174.34	14.48	0.0830561	4.29378
494	1	19.76	175.9	19.76	0.112337	5.0159
495	2	16.34	163.78	8.17	0.099768	4.56122
496	2	21.42	209.78	10.71	0.102107	5.22234
497	4	22.58	164.44	5.645	0.137315	5.36188
498	1	16.14	140.53	16.14	0.114851	4.53322
500	3	22.62	164.02	7.54	0.13791	5.36663
502	2	20.25	160.27	10.125	0.126349	5.07771
503	3	25.42	173.97	8.47333	0.146117	5.68909
504	2	11.7	166.2	5.85	0.0703971	3.85965
505	3	21.93	189.51	7.31	0.115719	5.28414
506	2	20.49	161.93	10.245	0.126536	5.10771
507	1	21.2	177.05	21.2	0.11974	5.19545
508	2	20	186.18	10	0.107423	5.04627
509	1	24.29	185.42	24.29	0.131	5.5612
510	1	20.16	158.91	20.16	0.126864	5.06641
511	2	20.69	176.81	10.345	0.117018	5.13258
512	2	20.14	149.81	10.07	0.134437	5.0639
513	3	20.87	146.66	6.95667	0.142302	5.15485
514	2	19.54	158.38	9.77	0.123374	4.9879
515	2	20.45	179.56	10.225	0.11389	5.10272
516	5	23.04	186.29	4.608	0.123678	5.41622
517	2	21.58	186.69	10.79	0.115593	5.2418
518	4	20.82	168.28	5.205	0.123722	5.14867
519	2	25.24	199.45	12.62	0.126548	5.66891
520	3	21	131.05	7	0.160244	5.17088
521	3	19	177.76	6.33333	0.106886	4.91849
522	3	23.29	161.33	7.76333	0.144362	5.44553
523	3	20.94	211.11	6.98	0.09919	5.16349
524	2	20.69	183.62	10.345	0.112678	5.13258
525	4	23.13	190.48	5.7825	0.12143	5.42679
526	4	28.68	194.28	7.17	0.147622	6.04289
527	4	18.69	206.98	4.6725	0.0902986	4.8782
528	3	20.23	149.41	6.74333	0.135399	5.0752
529	2	18.49	163.84	9.245	0.112854	4.85203
530	3	20.29	163.53	6.76333	0.124075	5.08272
531	3	23.69	149.72	7.89667	0.158229	5.49209
532	2	20.8	185.71	10.4	0.112003	5.1462
533	3	17.85	151.32	5.95	0.117962	4.76732
534	3	20.11	180.36	6.70333	0.111499	5.06012
535	2	19.78	171.88	9.89	0.11508	5.01843
536	1	18.16	155.85	18.16	0.116522	4.80854
537	2	17.87	160.22	8.935	0.111534	4.76999
538	3	26	207.07	8.66667	0.125561	5.75363
539	4	25.13	237.57	6.2825	0.105779	5.65655
540	2	21.07	137.76	10.535	0.152947	5.17949
541	2	23.04	169.82	11.52	0.135673	5.41622
542	3	28.15	219.59	9.38333	0.128193	5.98679
543	3	26.33	242.66	8.77667	0.108506	5.79003
544	2	19.85	165	9.925	0.120303	5.02731
545	2	20.62	159.94	10.31	0.128923	5.12389
546	4	71.11	389.69	17.7775	0.182478	9.51525
547	2	20.45	158.98	10.225	0.128633	5.10272
548	2	24.69	189.06	12.345	0.130593	5.60681
549	4	40.34	235.71	10.085	0.171143	7.16676
550	2	27.93	219.08	13.965	0.127488	5.96335
551	3	24.73	198.39	8.24333	0.124653	5.61135
552	2	20.49	148.95	10.245	0.137563	5.10771
553	2	20.16	173.81	10.08	0.115989	5.06641
554	2	19.51	145.08	9.755	0.134478	4.98406
555	3	32.9	228.6	10.9667	0.14392	6.47222
556	3	21.93	188.11	7.31	0.116581	5.28414
557	2	19.03	161.42	9.515	0.117891	4.92237
558	5	37.03	275.74	7.406	0.134293	6.86644
559	2	21.34	186.69	10.67	0.114307	5.21257
560	6	39.96	312.99	6.66	0.127672	7.13293
561	3	15.87	172.97	5.29	0.09175	4.49514
562	2	21.25	180.14	10.625	0.117964	5.20157
563	3	21.25	179.41	7.08333	0.118444	5.20157
564	1	24.42	184.53	24.42	0.132336	5.57607
565	4	22.45	170.08	5.6125	0.131997	5.34642
566	2	25.44	246.68	12.72	0.10313	5.69133
567	3	28.62	228.14	9.54	0.125449	6.03656
568	2	24.22	154.99	12.11	0.156268	5.55318
569	5	32.24	300.05	6.448	0.107449	6.40697
570	3	21.8	161.51	7.26667	0.134976	5.26846
571	3	25	199.32	8.33333	0.125426	5.6419
572	3	20.29	182.71	6.76333	0.11105	5.08272
573	3	19.63	165.26	6.54333	0.118783	4.99937
574	2	19.49	157.49	9.745	0.123754	4.98151
575	2	24.69	214.84	12.345	0.114923	5.60681
576	1	18.78	173.46	18.78	0.108267	4.88993
577	2	22.56	170.66	11.28	0.132193	5.3595
578	2	23.62	176.48	11.81	0.13384	5.48397
579	3	26.29	148.35	8.76333	0.177216	5.78563
580	3	18.29	172.12	6.09667	0.106263	4.82572
581	3	29.95	235.73	9.98333	0.127052	6.17523
582	3	29.48	241.92	9.82667	0.121858	6.12659
583	2	32.5	194.61	16.25	0.167001	6.43275
584	2	32.04	213.31	16.02	0.150204	6.38706
585	3	26.77	264.79	8.92333	0.101099	5.8382
586	2	21.31	166.31	10.655	0.128134	5.20891
587	5	33.92	243.5	6.784	0.139302	6.57178
588	1	24.35	213.68	24.35	0.113955	5.56807
589	2	24.27	245.5	12.135	0.0988595	5.55891
590	2	21.87	140.18	10.935	0.156014	5.27691
591	2	18.85	154.5	9.425	0.122006	4.89904
592	4	16.85	154.27	4.2125	0.109224	4.63186
593	5	19.87	165.97	3.974	0.11972	5.02984
594	2	19.87	151.32	9.935	0.131311	5.02984
595	2	18.92	178.41	9.46	0.106048	4.90813
596	1	21.98	167.33	21.98	0.131357	5.29016
597	4	29.04	231.47	7.26	0.125459	6.0807
598	3	21.6	180.36	7.2	0.11976	5.24423
599	3	23.49	157.49	7.83	0.149152	5.46886
600	3	18.89	169.7	6.29667	0.111314	4.90423
601	3	19.54	176.25	6.51333	0.110865	4.9879
602	2	20.98	175.77	10.49	0.119361	5.16842
603	2	20.47	176.12	10.235	0.116228	5.10521
604	2	16.89	154.19	8.445	0.10954	4.63735
605	1	20.45	174.81	20.45	0.116984	5.10272
606	2	21.56	167.53	10.78	0.128693	5.23937
607	3	17.63	169.57	5.87667	0.103969	4.73785
608	4	18.05	166.35	4.5125	0.108506	4.79395
609	3	19.83	160.69	6.61	0.123405	5.02477
610	3	18.94	161	6.31333	0.11764	4.91072
611	2	19.43	155.63	9.715	0.124847	4.97384
612	2	20.58	172.08	10.29	0.119596	5.11891
613	2	19.25	158.27	9.625	0.121628	4.95074
614	2	19.87	171.28	9.935	0.116009	5.02984
615	4	39.98	358.63	9.995	0.11148	7.13471
616	1	22.22	176.83	22.22	0.125657	5.31896
617	3	25.49	191.79	8.49667	0.132906	5.69692
618	1	24.89	176.92	24.89	0.140685	5.62947
619	2	25.86	184.96	12.93	0.139814	5.73812
620	2	26.17	177.47	13.085	0.147462	5.77241
621	1	18.94	193.1	18.94	0.0980839	4.91072
622	3	22.93	153.39	7.64333	0.149488	5.40328
623	4	53.15	346.96	13.2875	0.153188	8.22634
624	4	79.41	360.86	19.8525	0.220058	10.0552
625	2	26.51	188.78	13.255	0.140428	5.80978
626	2	19.96	180.58	9.98	0.110533	5.04122
627	3	26.31	212.95	8.77	0.12355	5.78783
628	2	23.78	192.9	11.89	0.123276	5.50251
629	3	20.8	150.97	6.93333	0.137776	5.1462
630	4	22.11	144.02	5.5275	0.15352	5.30578
631	5	45.93	376.6	9.186	0.12196	7.64721
632	3	21.38	193.24	7.12667	0.11064	5.21746
633	2	19.8	154.54	9.9	0.128122	5.02097
634	1	24.09	182.23	24.09	0.132196	5.53826
635	3	24.73	244.21	8.24333	0.101265	5.61135
636	3	24.53	226.69	8.17667	0.108209	5.58861
637	4	21.27	188.13	5.3175	0.11306	5.20402
638	3	32.3	228.47	10.7667	0.141375	6.41293
639	2	32.24	250.76	16.12	0.128569	6.40697
640	3	29.95	246.48	9.98333	0.121511	6.17523
641	3	21.45	187.71	7.15	0.114272	5.22599
642	2	28	233.15	14	0.120094	5.97082
643	2	21	197.7	10.5	0.106222	5.17088
644	3	19.14	177.87	6.38	0.107607	4.93658
645	3	21.91	180.96	7.30333	0.121076	5.28173
646	2	32.7	254.31	16.35	0.128583	6.45251
647	3	21.58	187.31	7.19333	0.11521	5.2418
648	4	18.94	176.14	4.735	0.107528	4.91072
649	2	21.98	166.26	10.99	0.132203	5.29016
650	4	22.69	187.47	5.6725	0.121033	5.37492
651	3	22.65	155.18	7.55	0.14596	5.37018
652	2	18.87	170.13	9.435	0.110915	4.90164
653	3	19.43	178.81	6.47667	0.108663	4.97384
654	3	28.06	231.51	9.35333	0.121204	5.97722
655	3	19.83	174.19	6.61	0.113841	5.02477
656	7	49.26	317.03	7.03714	0.15538	7.91958
657	5	47.89	319.67	9.578	0.149811	7.80868
658	2	23.89	209.91	11.945	0.113811	5.51522
659	2	18.65	139.07	9.325	0.134105	4.87298
660	2	27.06	183.71	13.53	0.147297	5.86974
661	3	27.91	242.08	9.30333	0.115292	5.96122
662	2	19.29	188.71	9.645	0.10222	4.95588
663	3	19.56	150.41	6.52	0.130045	4.99045
664	5	39.56	291.23	7.912	0.135838	7.09714
665	3	44.2	286.15	14.7333	0.154464	7.50181
666	4	20.87	170.86	5.2175	0.122147	5.15485
667	1	27.17	234.13	27.17	0.116047	5.88166
668	4	49.46	328.13	12.365	0.150733	7.93564
669	4	30.53	212.93	7.6325	0.14338	6.23474
670	5	44.4	314.37	8.88	0.141235	7.51877
671	5	19.09	178.3	3.818	0.107067	4.93013
672	3	30.42	218.75	10.14	0.139063	6.2235
673	2	20.87	187.89	10.435	0.111076	5.15485
674	2	23.09	162.29	11.545	0.142276	5.42209
675	3	17.54	171.52	5.84667	0.102262	4.72574
676	3	24.33	181.63	8.11	0.133954	5.56578
677	7	48.33	283.24	6.90429	0.170633	7.84447
678	6	42.29	268.74	7.04833	0.157364	7.33794
679	4	43.43	318.58	10.8575	0.136324	7.43618
680	3	31.24	193.53	10.4133	0.161422	6.30682
681	3	21.8	191.26	7.26667	0.113981	5.26846
682	2	23.53	168.33	11.765	0.139785	5.47351
683	4	22.56	173.37	5.64	0.130126	5.3595
684	2	17.56	158.34	8.78	0.110901	4.72843
685	2	17.03	126.28	8.515	0.134859	4.65653
686	1	26.97	236.68	26.97	0.113951	5.85997
687	2	35.23	294.27	17.615	0.11972	6.69748
688	3	16.5	150.86	5.5	0.109373	4.5835
689	3	18.27	153.34	6.09	0.119147	4.82308
690	2	19.67	172.81	9.835	0.113824	5.00446
691	3	39.23	274.36	13.0767	0.142987	7.06747
692	3	17.72	156.3	5.90667	0.113372	4.74993
693	6	26.13	239.33	4.355	0.10918	5.76799
694	2	17.92	163.8	8.96	0.109402	4.77666
695	3	21.25	170.3	7.08333	0.12478	5.20157
696	3	17.81	137.27	5.93667	0.129744	4.76197
697	3	27.02	230.67	9.00667	0.117137	5.8654
698	2	24.73	217.28	12.365	0.113816	5.61135
699	2	26.13	166.09	13.065	0.157324	5.76799
700	3	19.27	160.98	6.42333	0.119704	4.95331
701	2	23.29	163.89	11.645	0.142108	5.44553
702	2	22.31	229.54	11.155	0.0971944	5.32973
703	2	24.84	210.04	12.42	0.118263	5.62381
704	4	21.78	178.23	5.445	0.122202	5.26604
705	4	20.34	177.87	5.085	0.114353	5.08898
706	2	22.29	176.36	11.145	0.126389	5.32734
707	3	29.55	236.31	9.85	0.125048	6.13386
708	5	42.89	223.74	8.578	0.191696	7.38981
709	4	40.12	234.73	10.03	0.17092	7.14719
711	2	25.75	173.55	12.875	0.148372	5.7259
712	3	18.63	165.02	6.21	0.112895	4.87036
713	3	19.8	156.54	6.6	0.126485	5.02097
714	3	18.52	181.23	6.17333	0.102191	4.85597
715	2	20.36	167.22	10.18	0.121756	5.09148
716	2	22.07	160.4	11.035	0.137594	5.30098
717	5	54.02	299	10.804	0.180669	8.29339
718	1	27.6	188.33	27.6	0.146551	5.92802
719	3	20.16	147.97	6.72	0.136244	5.06641
720	2	23.31	161.62	11.655	0.144227	5.44786
721	4	20.74	154.27	5.185	0.13444	5.13877
722	5	52.44	286.44	10.488	0.183075	8.17121
723	2	20.98	194.84	10.49	0.107678	5.16842
724	1	20.4	169.86	20.4	0.120099	5.09648
725	2	27.88	153.88	13.94	0.18118	5.95801
726	4	17.45	149.77	4.3625	0.116512	4.7136
727	2	25.71	207.2	12.855	0.124083	5.72145
728	1	20.05	153.9	20.05	0.130279	5.05257
729	2	19.8	162.42	9.9	0.121906	5.02097
730	2	20.14	155.81	10.07	0.12926	5.0639
731	2	23.84	173.32	11.92	0.137549	5.50945
732	3	18.96	182.16	6.32	0.104084	4.91331
733	2	21.58	166.84	10.79	0.129345	5.2418
734	2	22.02	181.07	11.01	0.12161	5.29497
735	2	24.6	206.6	12.3	0.119071	5.59658
736	3	20.56	170.24	6.85333	0.120771	5.11643
737	2	18.18	180.36	9.09	0.100798	4.81118
738	2	18.94	153.36	9.47	0.1235	4.91072
739	2	25.13	197.03	12.565	0.127544	5.65655
740	3	17.87	177.9	5.95667	0.10045	4.76999
741	2	22.87	186.75	11.435	0.122463	5.3962
742	3	20.54	195.84	6.84667	0.104882	5.11394
743	4	18.98	187.82	4.745	0.101054	4.9159
744	3	23.69	190.6	7.89667	0.124292	5.49209
745	2	22.07	206.07	11.035	0.1071	5.30098
746	2	20.16	190.64	10.08	0.105749	5.06641
747	2	18.92	219.95	9.46	0.0860195	4.90813
748	2	38.47	291.12	19.235	0.132145	6.99868
749	1	23.42	208.27	23.42	0.11245	5.4607
750	2	19.85	199.52	9.925	0.0994888	5.02731
751	2	19.67	183.05	9.835	0.107457	5.00446
752	3	28.84	233.33	9.61333	0.123602	6.05972
753	5	43.8	323.91	8.76	0.135223	7.46779
754	2	19.09	167.22	9.545	0.114161	4.93013
755	2	17.03	159.31	8.515	0.106898	4.65653
756	5	31.75	252.89	6.35	0.125549	6.35809
757	3	16.34	189.62	5.44667	0.0861723	4.56122
758	2	16.12	156.25	8.06	0.103168	4.53041
759	1	20.23	163.58	20.23	0.12367	5.0752
760	1	17.49	144.91	17.49	0.120696	4.719
761	2	17.96	144.53	8.98	0.124265	4.78199
762	3	17.34	188.35	5.78	0.0920626	4.69872
763	4	36.17	242.01	9.0425	0.149457	6.78624
764	2	17.45	146.99	8.725	0.118716	4.7136
765	2	15.83	153.32	7.915	0.103248	4.48947
766	2	17.41	167.44	8.705	0.103978	4.7082
767	2	14.5	170.86	7.25	0.0848648	4.29674
768	5	35.5	247.85	7.1	0.143232	6.72309
769	4	16.67	137.51	4.1675	0.121228	4.60705
770	3	19.27	192.93	6.42333	0.0998808	4.95331
771	3	23.98	231.13	7.99333	0.103751	5.5256
772	2	13.63	138.62	6.815	0.0983264	4.16584
773	1	20.4	186.24	20.4	0.109536	5.09648
774	2	22.62	254.42	11.31	0.0889081	5.36663
775	4	13.7	148.61	3.425	0.0921876	4.17653
776	5	29.68	243.88	5.936	0.121699	6.14734
777	2	21.02	169.79	10.51	0.1238	5.17334
778	1	21.65	187.2	21.65	0.115652	5.2503
779	2	16.32	170.22	8.16	0.0958759	4.55843
780	3	26.49	168.44	8.83	0.157267	5.80759
781	2	19.63	173.15	9.815	0.11337	4.99937
782	3	17.23	163.8	5.74333	0.105189	4.68379
783	3	13.28	118.71	4.42667	0.111869	4.11201
784	2	19.07	164.33	9.535	0.116047	4.92754
785	2	19.43	183.51	9.715	0.10588	4.97384
786	2	17.92	176.16	8.96	0.101726	4.77666
787	3	20.85	195.79	6.95	0.106492	5.15238
788	3	15.92	161.69	5.30667	0.09846	4.50222
789	2	27.4	167.4	13.7	0.16368	5.9065
790	3	12.81	164.02	4.27	0.0781002	4.03859
791	3	14.81	148.72	4.93667	0.0995831	4.34243
792	2	22.69	242.95	11.345	0.0933937	5.37492
793	3	12.83	157.69	4.27667	0.0813622	4.04174
794	3	22.09	219.95	7.36333	0.100432	5.30338
795	4	15.25	162.58	3.8125	0.0938	4.40646
796	3	18.72	167.55	6.24	0.111728	4.88211
797	2	16.27	161.58	8.135	0.100693	4.55144
798	3	21.69	185.8	7.23	0.116738	5.25515
800	1	18.25	161.96	18.25	0.112682	4.82044
801	3	16.36	149.77	5.45333	0.109234	4.56401
802	3	14.16	171.79	4.72	0.0824262	4.24607
803	1	19.34	164.71	19.34	0.117418	4.9623
804	3	18.07	158.27	6.02333	0.114172	4.79661
805	2	19.05	214.17	9.525	0.088948	4.92496
806	2	15.21	132.98	7.605	0.114378	4.40068
807	4	15.45	172.08	3.8625	0.0897838	4.43526
808	4	14.94	181.18	3.735	0.0824594	4.36144
809	2	16.41	149.48	8.205	0.109781	4.57098
810	2	19.78	154.87	9.89	0.12772	5.01843
811	2	14.92	143.93	7.46	0.103662	4.35852
812	4	14.28	180.69	3.57	0.0790304	4.26402
813	3	16.45	170.61	5.48333	0.0964187	4.57655
814	2	16.07	135.27	8.035	0.118799	4.52338
815	4	16.07	136.05	4.0175	0.118118	4.52338
816	4	13.92	182.34	3.48	0.0763409	4.20993
817	3	16.52	134.36	5.50667	0.122953	4.58627
818	4	29.79	281.64	7.4475	0.105773	6.15872
819	2	16.14	154.36	8.07	0.104561	4.53322
820	3	20.14	173.37	6.71333	0.116168	5.0639
821	3	14.96	139.07	4.98667	0.107572	4.36436
822	3	14.54	132.36	4.84667	0.109852	4.30266
823	3	30.88	242.81	10.2933	0.127178	6.27038
824	1	19.49	145.73	19.49	0.13374	4.98151
825	5	208.58	436.43	41.716	0.477923	16.2964
826	2	19.25	182.03	9.625	0.105752	4.95074
827	3	20.96	137.16	6.98667	0.152814	5.16596
828	3	15.74	162.18	5.24667	0.0970527	4.47669
829	2	23.73	162.69	11.865	0.14586	5.49672
830	3	16.1	143.42	5.36667	0.112258	4.5276
831	2	24.53	149.68	12.265	0.163883	5.58861
832	4	16.7	133.65	4.175	0.124953	4.61119
833	2	20.96	152.54	10.48	0.137407	5.16596
834	2	12.21	111.69	6.105	0.10932	3.94287
835	2	15.7	161.82	7.85	0.0970214	4.471
836	3	20.49	168.48	6.83	0.121617	5.10771
837	2	12.03	141.98	6.015	0.0847302	3.9137
838	3	13.96	149.17	4.65333	0.0935845	4.21597
839	1	22.67	161.67	22.67	0.140224	5.37255
840	2	15.85	164.4	7.925	0.0964112	4.49231
841	2	12.52	121.79	6.26	0.1028	3.99261
842	4	14.36	151.85	3.59	0.094567	4.27595
843	1	19.91	161.56	19.91	0.123236	5.0349
844	2	13.5	156.1	6.75	0.086483	4.14593
845	3	26.09	205.76	8.69667	0.126798	5.76358
846	2	19.94	156.32	9.97	0.127559	5.03869
847	2	19.69	156.67	9.845	0.125678	5.007
848	1	22.2	194.55	22.2	0.114109	5.31657
849	2	15.7	170.02	7.85	0.0923421	4.471
850	4	21.73	150.43	5.4325	0.144453	5.25999
851	3	17.56	123.42	5.85333	0.142278	4.72843
852	2	20.54	178.54	10.27	0.115044	5.11394
853	2	19.71	145.88	9.855	0.135111	5.00955
854	1	19.27	169.5	19.27	0.113687	4.95331
855	3	15.76	144.37	5.25333	0.109164	4.47954
856	3	21.96	147.99	7.32	0.148388	5.28775
857	2	23.78	151.06	11.89	0.157421	5.50251
858	2	18.18	150.63	9.09	0.120693	4.81118
859	2	22.67	196.92	11.335	0.115123	5.37255
860	2	19.14	142	9.57	0.134789	4.93658
861	3	18.25	152.03	6.08333	0.120042	4.82044
862	2	20.14	152.57	10.07	0.132005	5.0639
863	1	18.14	165.75	18.14	0.109442	4.80589
864	3	22.31	149.92	7.43667	0.148813	5.32973
865	4	17.05	154.36	4.2625	0.110456	4.65926
866	2	17.94	154.23	8.97	0.11632	4.77932
867	2	17.45	150.88	8.725	0.115655	4.7136
868	2	17.65	210.93	8.825	0.083677	4.74054
869	2	21.71	140.91	10.855	0.15407	5.25757
870	2	20.18	186.49	10.09	0.10821	5.06892
871	1	17.21	146.97	17.21	0.117099	4.68107
872	2	16.3	142.24	8.15	0.114595	4.55563
873	3	20.65	165.77	6.88333	0.12457	5.12761
874	3	17.56	151.5	5.85333	0.115908	4.72843
875	2	16.56	154.56	8.28	0.107143	4.59182
876	5	44.42	236.68	8.884	0.18768	7.52046
877	4	13.94	150.23	3.485	0.0927911	4.21295
878	2	21.05	203.21	10.525	0.103587	5.17704
879	4	17.29	153.99	4.3225	0.11228	4.69194
880	3	18.98	146.9	6.32667	0.129204	4.9159
881	2	19.51	156.92	9.755	0.124331	4.98406
882	2	18.65	155.32	9.325	0.120075	4.87298
883	2	18.12	148.04	9.06	0.122399	4.80324
884	2	20.67	188.55	10.335	0.109626	5.13009
885	2	18.43	152.63	9.215	0.12075	4.84415
887	4	25.24	189.46	6.31	0.133221	5.66891
889	3	29.73	188.35	9.91	0.157844	6.15251
890	3	27.51	191.95	9.17	0.143319	5.91835
891	3	31.17	202.96	10.39	0.153577	6.29975
892	3	27.82	199.85	9.27333	0.139204	5.9516
893	4	30.62	197.97	7.655	0.15467	6.24392
894	2	27.8	194.7	13.9	0.142784	5.94946
895	3	30.02	198.12	10.0067	0.151524	6.18245
896	2	32.46	215.55	16.23	0.150592	6.42879
897	2	20.51	151.9	10.255	0.135023	5.1102
898	4	22.27	171.7	5.5675	0.129703	5.32495
899	3	23.27	140.82	7.75667	0.165246	5.44319
900	3	29.11	190.71	9.70333	0.15264	6.08802
901	3	26.31	199.94	8.77	0.131589	5.78783
902	3	22.09	166.64	7.36333	0.132561	5.30338
903	3	23.84	130.23	7.94667	0.183061	5.50945
904	3	27.97	140.75	9.32333	0.198721	5.96762
905	2	30.1	188.46	15.05	0.159716	6.19068
906	3	19.31	146.15	6.43667	0.132125	4.95845
907	2	26.55	221.54	13.275	0.119843	5.81416
908	3	23.44	186.89	7.81333	0.125421	5.46303
909	3	24.64	252.91	8.21333	0.097426	5.60113
910	2	24.2	224.59	12.1	0.107752	5.55089
911	2	25.44	218.7	12.72	0.116324	5.69133
912	3	20.27	219.41	6.75667	0.0923841	5.08021
913	3	34.83	239.68	11.61	0.145319	6.65935
914	4	25.98	219.37	6.495	0.11843	5.75141
915	6	48.91	313.26	8.15167	0.156132	7.8914
916	3	22.22	204.47	7.40667	0.108671	5.31896
918	4	29.15	225.27	7.2875	0.1294	6.0922
920	3	21.73	229.03	7.24333	0.0948784	5.25999
921	2	32.37	238.93	16.185	0.135479	6.41987
922	3	47.55	334.59	15.85	0.142114	7.78091
924	3	25.11	190.44	8.37	0.131853	5.65429
925	2	49.29	373.13	24.645	0.132099	7.92199
926	1	28.91	236.31	28.91	0.122339	6.06707
928	1	25.46	219.86	25.46	0.115801	5.69356
929	5	74.17	374.93	14.834	0.197824	9.71783
930	4	21.69	192.08	5.4225	0.112922	5.25515
932	4	21.82	162.62	5.455	0.134178	5.27087
933	2	18.89	213.97	9.445	0.0882834	4.90423
934	5	22.07	224.98	4.414	0.0980976	5.30098
935	4	44.54	290.97	11.135	0.153074	7.53061
936	2	31.3	237.82	15.65	0.131612	6.31288
937	3	16.67	172.68	5.55667	0.0965369	4.60705
938	3	25.71	202.47	8.57	0.126982	5.72145
939	2	20.96	175.41	10.48	0.119491	5.16596
940	5	38.07	308.75	7.614	0.123304	6.9622
941	4	50.86	364.65	12.715	0.139476	8.04717
942	2	23.27	172.39	11.635	0.134985	5.44319
943	1	20.4	210.89	20.4	0.0967329	5.09648
944	2	23.33	163.29	11.665	0.142875	5.4502
945	2	19.29	156.54	9.645	0.123227	4.95588
946	3	23.42	167.84	7.80667	0.139538	5.4607
947	3	51	390.96	17	0.130448	8.05824
948	6	45.98	314.17	7.66333	0.146354	7.65138
949	3	25.02	183.14	8.34	0.136617	5.64415
951	3	21.2	159.31	7.06667	0.133074	5.19545
953	1	22.07	194.39	22.07	0.113535	5.30098
954	3	21.89	180.18	7.29667	0.12149	5.27932
955	3	28.04	177.45	9.34667	0.158016	5.97508
956	3	23.93	183.07	7.97667	0.130715	5.51984
957	4	26.4	189.49	6.6	0.139321	5.79772
958	1	34.03	241.1	34.03	0.141145	6.58243
959	3	32.7	258.75	10.9	0.126377	6.45251
960	2	20.38	153.65	10.19	0.132639	5.09398
961	3	23.62	184.05	7.87333	0.128335	5.48397
962	3	22.56	192.48	7.52	0.117207	5.3595
963	3	25.8	198.61	8.6	0.129903	5.73146
964	4	50.57	358.7	12.6425	0.140981	8.0242
965	3	33.92	133.98	11.3067	0.253172	6.57178
966	4	25.6	125.41	6.4	0.20413	5.7092
967	2	18.67	163.27	9.335	0.11435	4.87559
968	2	26.11	195.12	13.055	0.133815	5.76579
969	2	36.54	259.66	18.27	0.140722	6.82086
970	3	29.39	162.53	9.79667	0.180828	6.11723
971	1	27.13	221.54	27.13	0.122461	5.87733
972	7	48.26	349.75	6.89429	0.137984	7.83878
973	2	19.38	184.45	9.69	0.105069	4.96743
974	3	24.18	184.07	8.06	0.131363	5.5486
975	5	57.81	357.52	11.562	0.161697	8.57939
976	3	32.37	243.06	10.79	0.133177	6.41987
977	3	20.23	173.3	6.74333	0.116734	5.0752
978	3	19.8	168.26	6.6	0.117675	5.02097
979	5	42.94	330.57	8.588	0.129897	7.39411
980	2	30.7	276.56	15.35	0.111007	6.25208
981	2	30.39	273.54	15.195	0.111099	6.22043
982	2	20.31	170.37	10.155	0.119211	5.08522
983	2	33.32	270.9	16.66	0.122997	6.5134
986	2	26.26	240.57	13.13	0.109157	5.78232
987	3	19	176.83	6.33333	0.107448	4.91849
988	2	30.39	274.52	15.195	0.110702	6.22043
991	1	29.59	245.5	29.59	0.12053	6.13801
992	2	20	182.49	10	0.109595	5.04627
993	2	20.67	190.93	10.335	0.10826	5.13009
994	1	22.45	213.53	22.45	0.105137	5.34642
995	3	21.87	193.19	7.29	0.113205	5.27691
996	3	24.49	183.78	8.16333	0.133257	5.58405
997	2	22.18	197.7	11.09	0.11219	5.31417
998	3	24.8	185.82	8.26667	0.133462	5.61928
999	4	24.91	199.7	6.2275	0.124737	5.63173
1000	3	22.8	178.83	7.6	0.127495	5.38794
1001	3	27.75	237.02	9.25	0.117079	5.94411
1002	4	27.29	197.68	6.8225	0.138051	5.89463
1003	2	22.31	178.1	11.155	0.125267	5.32973
1004	2	21.62	198.23	10.81	0.109065	5.24666
1005	3	21.11	172.79	7.03667	0.122171	5.18441
1006	4	24.2	187.24	6.05	0.129246	5.55089
1007	3	23.98	189.44	7.99333	0.126584	5.5256
1008	2	21.02	161.85	10.51	0.129873	5.17334
1009	3	21.65	171.84	7.21667	0.125989	5.2503
1010	5	20.87	190.22	4.174	0.109715	5.15485
1011	2	21.34	162.53	10.67	0.131299	5.21257
1012	4	22.89	200.1	5.7225	0.114393	5.39856
1013	2	21.87	149.59	10.935	0.1462	5.27691
1014	3	20.49	180.8	6.83	0.11333	5.10771
1015	2	23.8	213.57	11.9	0.111439	5.50483
1016	3	17.85	134.47	5.95	0.132743	4.76732
1017	3	24.2	156.01	8.06667	0.155118	5.55089
1018	6	58.92	366.27	9.82	0.160865	8.66137
1019	3	23.82	176.83	7.94	0.134706	5.50714
1020	3	18.74	155.38	6.24667	0.120608	4.88472
1021	3	25.71	244.59	8.57	0.105115	5.72145
1022	1	20.07	192.13	20.07	0.104461	5.05509
1023	3	23.71	189.53	7.90333	0.125099	5.49441
1024	4	20.51	154.54	5.1275	0.132716	5.1102
1025	2	26.8	231.96	13.4	0.115537	5.84147
1026	3	23.76	182.6	7.92	0.13012	5.5002
1027	2	23.02	205.43	11.51	0.112058	5.41387
1028	3	20.98	170.81	6.99333	0.122827	5.16842
1029	2	26.6	201.98	13.3	0.131696	5.81964
1030	2	30.5	225.27	15.25	0.135393	6.23168
1031	2	33.99	245.57	16.995	0.138413	6.57856
1032	2	18.01	197.34	9.005	0.0912638	4.78864
1033	3	22.13	179.07	7.37667	0.123583	5.30818
1034	2	24.51	205.78	12.255	0.119108	5.58633
1035	1	17.65	179.03	17.65	0.0985868	4.74054
1036	2	21.51	209.47	10.755	0.102688	5.2333
1037	3	25.06	195.59	8.35333	0.128125	5.64866
1038	3	21.27	182.63	7.09	0.116465	5.20402
1039	2	21.31	162.05	10.655	0.131503	5.20891
1040	2	26.24	219.06	13.12	0.119785	5.78012
1041	1	26.89	221.94	26.89	0.121159	5.85127
1042	1	33.79	233.38	33.79	0.144785	6.55917
1043	2	17.34	173.57	8.67	0.0999021	4.69872
1044	2	22.98	232.8	11.49	0.0987113	5.40916
1045	3	19.8	194.04	6.6	0.102041	5.02097
1046	3	20.65	169.93	6.88333	0.121521	5.12761
1047	2	16.14	143.17	8.07	0.112733	4.53322
1048	4	20.27	181.98	5.0675	0.111386	5.08021
1049	2	20.42	237.55	10.21	0.0859609	5.09898
1050	3	17.69	104.54	5.89667	0.169218	4.7459
1051	4	22.05	181.6	5.5125	0.121421	5.29858
1052	1	20.11	163.73	20.11	0.122824	5.06012
1053	2	15.05	154.01	7.525	0.0977209	4.37747
1054	2	18.87	159.8	9.435	0.118085	4.90164
1055	3	17.41	104.3	5.80333	0.166922	4.7082
1056	3	19.45	173.99	6.48333	0.111788	4.9764
1057	3	19.23	169.04	6.41	0.11376	4.94817
1058	2	19.18	176.9	9.59	0.108423	4.94173
1059	5	45.49	208.29	9.098	0.218397	7.6105
1060	2	22.65	185.09	11.325	0.122373	5.37018
1061	3	23.78	188.26	7.92667	0.126315	5.50251
1062	3	37.94	194.99	12.6467	0.194574	6.9503
1063	2	29.62	221.68	14.81	0.133616	6.14112
1064	3	18.29	164.47	6.09667	0.111206	4.82572
1065	3	30.99	233.33	10.33	0.132816	6.28154
1066	3	17.85	165.95	5.95	0.107563	4.76732
1068	2	31.7	247.92	15.85	0.127864	6.35309
1069	5	17.05	177.12	3.41	0.0962624	4.65926
1070	2	21.4	172.52	10.7	0.124044	5.2199
1071	3	24.07	207.76	8.02333	0.115855	5.53596
1073	2	29.02	236.71	14.51	0.122597	6.0786
1075	3	22.56	158.98	7.52	0.141905	5.3595
1077	2	21.91	231.67	10.955	0.0945742	5.28173
1078	2	16.07	183.11	8.035	0.0877615	4.52338
1079	3	29.66	183.76	9.88667	0.161406	6.14527
1080	2	26.29	213.37	13.145	0.123213	5.78563
1081	3	25.98	191.99	8.66	0.13532	5.75141
1082	3	25	191.68	8.33333	0.130426	5.6419
1083	2	15.36	174.39	7.68	0.0880784	4.42233
1084	2	20.69	176.63	10.345	0.117138	5.13258
1085	4	49.73	399.42	12.4325	0.124506	7.95727
1086	2	24.13	172.81	12.065	0.139633	5.54286
1087	4	24.27	165.89	6.0675	0.146302	5.55891
1088	4	23.4	166.09	5.85	0.140887	5.45837
1089	3	17.29	164.8	5.76333	0.104915	4.69194
1090	4	24.2	181.49	6.05	0.133341	5.55089
1091	2	35.88	239.39	17.94	0.149881	6.75898
1092	5	25	170.33	5	0.146774	5.6419
1093	3	17.85	181.38	5.95	0.0984122	4.76732
1094	8	57.7	368.51	7.2125	0.156576	8.57123
1095	4	17.81	162.6	4.4525	0.109533	4.76197
1096	3	35.79	251.78	11.93	0.142148	6.7505
1097	3	21.09	181.07	7.03	0.116474	5.18195
1098	2	24.69	184.71	12.345	0.133669	5.60681
1099	6	23.49	177.08	3.915	0.132652	5.46886
1100	3	28.31	215.7	9.43667	0.131247	6.00378
1101	4	17.96	182.11	4.49	0.0986217	4.78199
1102	3	33.28	214.24	11.0933	0.15534	6.50949
1103	2	28.26	220.17	14.13	0.128355	5.99848
1104	2	20.85	168.46	10.425	0.123768	5.15238
1105	4	30.3	193.46	7.575	0.156622	6.21121
1106	4	33.08	264.52	8.27	0.125057	6.4899
1107	4	28.59	196.86	7.1475	0.14523	6.0334
1108	4	26.44	185.6	6.61	0.142457	5.80211
1109	3	24.24	157.83	8.08	0.153583	5.55548
1110	3	22.96	177.63	7.65333	0.129257	5.40681
1111	1	41.78	250.78	41.78	0.1666	7.29356
1112	2	21.73	162.62	10.865	0.133624	5.25999
1113	3	22.09	151.14	7.36333	0.146156	5.30338
1114	2	22.02	177.83	11.01	0.123826	5.29497
1115	3	24.89	179.16	8.29667	0.138926	5.62947
1116	3	22.73	173.19	7.57667	0.131243	5.37966
1118	3	20.16	150.54	6.72	0.133918	5.06641
1120	1	20.69	179.45	20.69	0.115297	5.13258
1121	3	20.54	171.99	6.84667	0.119426	5.11394
1122	3	24.67	171.04	8.22333	0.144235	5.60454
1123	3	22.31	172.99	7.43667	0.128967	5.32973
1124	1	32.68	235.66	32.68	0.138674	6.45054
1125	4	24.04	180.43	6.01	0.133237	5.53251
1126	3	37.14	225.16	12.38	0.164949	6.87664
1127	6	38.23	267.81	6.37167	0.14275	6.97682
1128	2	28.46	203.85	14.23	0.139612	6.01967
1129	7	36.1	258.73	5.15714	0.139528	6.77967
1130	6	38.98	251.74	6.49667	0.154842	7.04492
1131	3	40.87	221.21	13.6233	0.184757	7.21369
1132	2	25.15	258.42	12.575	0.0973222	5.6588
1133	4	24.6	220.59	6.15	0.111519	5.59658
1134	3	27.02	225.61	9.00667	0.119764	5.8654
1135	6	44.6	288.77	7.43333	0.154448	7.53568
1136	2	23.44	209.95	11.72	0.111646	5.46303
1137	3	31.88	222.54	10.6267	0.143255	6.3711
1138	3	23.8	251.47	7.93333	0.0946435	5.50483
1139	4	33.72	246.83	8.43	0.136612	6.55238
1140	4	29.11	209.33	7.2775	0.139063	6.08802
1143	3	30.59	226.43	10.1967	0.135097	6.24087
1144	3	22.36	177.81	7.45333	0.125752	5.33569
1145	4	38.94	283.37	9.735	0.137418	7.0413
1146	4	22.25	161.25	5.5625	0.137984	5.32255
1147	2	24.09	181	12.045	0.133094	5.53826
1148	2	29.22	167.48	14.61	0.174469	6.09951
1149	2	26.75	220.77	13.375	0.121167	5.83602
1150	6	35.34	253.25	5.89	0.139546	6.70793
1151	2	23.82	161.49	11.91	0.147501	5.50714
1155	3	21.27	166.57	7.09	0.127694	5.20402
1156	2	21	166.31	10.5	0.12627	5.17088
1157	5	32.28	266.52	6.456	0.121117	6.41094
1158	2	33.75	245.43	16.875	0.137514	6.55529
1159	2	18.49	141.04	9.245	0.131098	4.85203
1161	4	19.05	204.14	4.7625	0.0933183	4.92496
1162	2	28.06	200.12	14.03	0.140216	5.97722
1163	1	20.65	170.68	20.65	0.120987	5.12761
1164	3	21.91	182.23	7.30333	0.120233	5.28173
1165	4	53.06	396	13.265	0.13399	8.21937
1166	2	18.01	155.81	9.005	0.11559	4.78864
1168	2	20.69	155.65	10.345	0.132926	5.13258
1169	2	26.35	213.93	13.175	0.123171	5.79222
1170	3	22.22	180.05	7.40667	0.12341	5.31896
1171	3	25.09	238.84	8.36333	0.105049	5.65204
1172	2	18.45	143.93	9.225	0.128187	4.84678
1174	2	25	212.13	12.5	0.117852	5.6419
1175	2	19.54	192.33	9.77	0.101596	4.9879
1176	4	49.24	283.71	12.31	0.173558	7.91797
1177	1	24.07	224.12	24.07	0.107398	5.53596
1178	6	52.66	295.83	8.77667	0.178008	8.18833
1179	2	24.89	242.39	12.445	0.102686	5.62947
1180	3	29.62	240.15	9.87333	0.12334	6.14112
1181	3	14.85	146.53	4.95	0.101344	4.34829
1182	2	19.29	178.3	9.645	0.108188	4.95588
1183	3	25.29	173.06	8.43	0.146134	5.67452
1184	2	21.67	185.18	10.835	0.117021	5.25272
1185	2	22.71	182.2	11.355	0.124643	5.37729
1186	2	14.48	137.22	7.24	0.105524	4.29378
1187	2	24.04	166.42	12.02	0.144454	5.53251
1188	3	29.53	212.31	9.84333	0.139089	6.13178
1189	1	17.34	130.45	17.34	0.132924	4.69872
1190	4	21.71	175.14	5.4275	0.123958	5.25757
1191	2	18.69	164.33	9.345	0.113735	4.8782
1192	5	24.67	165.53	4.934	0.149036	5.60454
1193	3	25.51	225.1	8.50333	0.113327	5.69915
1194	4	26.77	171.55	6.6925	0.156048	5.8382
1195	1	22.31	156.65	22.31	0.142419	5.32973
1196	4	20.54	165.71	5.135	0.123951	5.11394
1197	5	22.87	174.28	4.574	0.131226	5.3962
1198	3	24.44	241.81	8.14667	0.101071	5.57835
1199	3	17.63	171.66	5.87667	0.102703	4.73785
1200	3	30.77	261.33	10.2567	0.117744	6.2592
1201	2	22.47	174.83	11.235	0.128525	5.3488
1202	4	22.98	209.91	5.745	0.109475	5.40916
1203	3	19.78	197.41	6.59333	0.100198	5.01843
1204	4	27.09	185.2	6.7725	0.146274	5.87299
1205	2	23.13	171.97	11.565	0.1345	5.42679
1206	1	30.81	206.4	30.81	0.149273	6.26327
1207	2	21.29	193.33	10.645	0.110123	5.20646
1208	1	17.94	185.4	17.94	0.0967638	4.77932
1209	1	21.69	191.75	21.69	0.113116	5.25515
1210	1	26.66	103.95	26.66	0.256469	5.8262
1211	2	21.93	171.41	10.965	0.127939	5.28414
1212	3	30.75	215.9	10.25	0.142427	6.25717
1213	2	23.02	200.96	11.51	0.11455	5.41387
1214	2	32.66	99.53	16.33	0.328142	6.44857
1215	2	21.34	176.9	10.67	0.120633	5.21257
1216	2	21.09	217.64	10.545	0.0969031	5.18195
1217	2	18.74	167.28	9.37	0.112028	4.88472
1218	4	34.59	312.3	8.6475	0.110759	6.63637
1219	1	23.69	233.13	23.69	0.101617	5.49209
1220	2	20.8	131.85	10.4	0.157755	5.1462
1221	3	16.21	154.79	5.40333	0.104723	4.54304
1222	2	17.87	197.23	8.935	0.0906049	4.76999
1223	1	20.42	181	20.42	0.112818	5.09898
1224	2	24.31	152.81	12.155	0.159086	5.56349
1225	2	19	179.21	9.5	0.106021	4.91849
1226	6	61.94	283.62	10.3233	0.218391	8.88057
1227	2	23.84	155.76	11.92	0.153056	5.50945
1228	1	20.45	165.29	20.45	0.123722	5.10272
1229	2	20.05	185.69	10.025	0.107976	5.05257
1230	4	26.06	190.06	6.515	0.137115	5.76026
1231	3	20.82	165.95	6.94	0.125459	5.14867
1232	3	26.17	177.72	8.72333	0.147254	5.77241
1233	2	26.8	164.73	13.4	0.16269	5.84147
1234	1	17.54	111.8	17.54	0.156887	4.72574
1235	3	22.84	176.65	7.61333	0.129295	5.39266
1237	2	15.1	190.64	7.55	0.0792069	4.38474
1238	3	23.49	171.41	7.83	0.13704	5.46886
1239	4	46.24	246.94	11.56	0.187252	7.67298
1240	3	16.07	184.98	5.35667	0.0868743	4.52338
1241	3	21	178.58	7	0.117594	5.17088
1243	2	21.82	146.75	10.91	0.148688	5.27087
1244	3	18.63	162.11	6.21	0.114922	4.87036
1245	4	22.13	166	5.5325	0.133313	5.30818
1246	2	25.64	166.49	12.82	0.154003	5.71366
1247	3	12.21	141.6	4.07	0.0862288	3.94287
1248	1	18.74	195.81	18.74	0.095705	4.88472
1249	2	21.45	149.61	10.725	0.143373	5.22599
1250	1	27.35	204.43	27.35	0.133787	5.90111
1251	2	15.7	161.93	7.85	0.0969555	4.471
1252	3	24.8	169.7	8.26667	0.14614	5.61928
1253	2	11.63	151.59	5.815	0.0767201	3.84809
1254	3	24.22	218.41	8.07333	0.110892	5.55318
1255	3	26.86	223.54	8.95333	0.120157	5.84801
1256	2	21.27	178.85	10.635	0.118926	5.20402
1257	2	20.87	214.24	10.435	0.0974141	5.15485
1258	1	23.27	191.46	23.27	0.12154	5.44319
1259	1	20.47	185.33	20.47	0.110452	5.10521
1260	3	18.47	112.6	6.15667	0.164032	4.84941
1261	3	28.24	191.86	9.41333	0.147191	5.99636
1262	3	25.35	246.94	8.45	0.102657	5.68125
1263	2	22.65	170.17	11.325	0.133102	5.37018
1264	2	22.53	183.69	11.265	0.122652	5.35594
1265	4	14.32	118.55	3.58	0.120793	4.26999
1266	3	27.46	254.91	9.15333	0.107724	5.91297
1267	2	20.62	209.6	10.31	0.0983779	5.12389
1268	2	21.18	187.51	10.59	0.112954	5.193
1269	1	23.67	169.26	23.67	0.139844	5.48977
1270	2	22.96	169.19	11.48	0.135705	5.40681
1271	2	32.35	257.55	16.175	0.125607	6.41789
1272	2	29.82	228.34	14.91	0.130595	6.16182
1273	3	23.36	194.28	7.78667	0.120239	5.4537
1274	2	22.84	194.5	11.42	0.117429	5.39266
1275	1	25.4	219.59	25.4	0.11567	5.68685
1276	2	23.29	228.96	11.645	0.101721	5.44553
1277	1	25.62	179.27	25.62	0.142913	5.71143
1278	2	22.96	168.93	11.48	0.135914	5.40681
1279	2	23.84	216.28	11.92	0.110227	5.50945
1280	1	32.75	291.59	32.75	0.112315	6.45744
1281	3	21.76	161.6	7.25333	0.134653	5.26362
1282	7	44.82	318.96	6.40286	0.140519	7.55424
1283	2	33.75	295.5	16.875	0.114213	6.55529
1284	3	24.11	190.62	8.03667	0.126482	5.54056
1285	8	38.9	295.61	4.8625	0.131592	7.03769
1286	3	25.13	184.07	8.37667	0.136524	5.65655
1287	4	21.98	210.07	5.495	0.104632	5.29016
1288	2	21.85	240.55	10.925	0.0908335	5.27449
1289	5	39.56	310.66	7.912	0.127342	7.09714
1290	2	28.59	232.47	14.295	0.122984	6.0334
1291	2	22.25	172.5	11.125	0.128986	5.32255
1292	2	27.15	203.69	13.575	0.133291	5.87949
1293	4	23.11	189.71	5.7775	0.121818	5.42444
1294	3	20.47	188	6.82333	0.108883	5.10521
1295	3	34.32	235.57	11.44	0.145689	6.61041
1296	3	26.66	173.59	8.88667	0.15358	5.8262
1297	3	24.33	194.59	8.11	0.125032	5.56578
1298	4	26.62	183.6	6.655	0.144989	5.82182
1299	3	24.38	204.78	8.12667	0.119055	5.5715
1300	1	33.7	239.86	33.7	0.140499	6.55043
1301	4	28.02	216.1	7.005	0.129662	5.97295
1302	2	19.12	184.8	9.56	0.103463	4.934
1303	2	23.51	207.53	11.755	0.113285	5.47118
1304	3	29.75	225.21	9.91667	0.132099	6.15458
1305	3	27.44	207.47	9.14667	0.13226	5.91081
1306	2	20.31	200.1	10.155	0.101499	5.08522
1307	2	27.15	153.41	13.575	0.176977	5.87949
1308	2	22.29	215.86	11.145	0.103261	5.32734
1309	2	27.06	170.5	13.53	0.15871	5.86974
1310	3	21.53	167.84	7.17667	0.128277	5.23573
1311	2	22.16	178.56	11.08	0.124104	5.31178
1312	3	19.65	128.77	6.55	0.152598	5.00192
1313	4	30.9	258	7.725	0.119767	6.27241
1314	4	26.46	237.97	6.615	0.11119	5.8043
1315	3	16.96	139.29	5.65333	0.12176	4.64695
1316	3	23	181.14	7.66667	0.126974	5.41152
1317	2	24.78	176.12	12.39	0.1407	5.61702
1318	2	21.18	164.27	10.59	0.128934	5.193
1319	2	27.93	224.47	13.965	0.124426	5.96335
1320	4	27.97	240.28	6.9925	0.116406	5.96762
1321	2	21.71	219.23	10.855	0.0990284	5.25757
1322	2	24.67	179.36	12.335	0.137545	5.60454
1323	2	22.47	165.89	11.235	0.135451	5.3488
1324	1	26.66	210.62	26.66	0.126579	5.8262
1325	2	34.46	201.34	17.23	0.171153	6.62388
1326	2	34.57	216.22	17.285	0.159883	6.63445
1327	1	19.38	166.06	19.38	0.116705	4.96743
1328	2	20.76	153.92	10.38	0.134875	5.14125
1329	3	25.73	230.89	8.57667	0.111438	5.72367
1330	1	27.75	203.56	27.75	0.136323	5.94411
1331	3	14.14	146.15	4.71333	0.0967499	4.24307
1332	2	28.73	229.27	14.365	0.125311	6.04815
1333	2	20.14	158.96	10.07	0.126699	5.0639
1334	3	22.82	170.99	7.60667	0.133458	5.3903
1335	4	24.6	272.96	6.15	0.0901231	5.59658
1336	1	21.49	188.49	21.49	0.114011	5.23086
1337	2	24.07	219.57	12.035	0.109623	5.53596
1338	4	10.59	148.75	2.6475	0.0711933	3.672
1339	1	27.64	228.03	27.64	0.121212	5.93231
1340	2	20.38	204.07	10.19	0.0998677	5.09398
1341	2	21.71	171.81	10.855	0.126361	5.25757
1342	3	16.03	147.99	5.34333	0.108318	4.51775
1343	3	24.71	178.32	8.23667	0.138571	5.60908
1344	3	26.24	224.3	8.74667	0.116986	5.78012
1345	2	21.11	158.63	10.555	0.133077	5.18441
1346	2	22	204.56	11	0.107548	5.29257
1347	2	23.22	193.17	11.61	0.120205	5.43734
1348	4	26.22	213.71	6.555	0.12269	5.77792
1349	2	21.49	157.65	10.745	0.136315	5.23086
1350	2	22.62	187.67	11.31	0.120531	5.36663
1351	2	27.53	211.69	13.765	0.130049	5.9205
1352	5	55.9	472.75	11.18	0.118244	8.43647
1353	3	17.01	157.85	5.67	0.107761	4.65379
1354	3	18.18	159.54	6.06	0.113953	4.81118
1355	3	26.73	190.46	8.91	0.140344	5.83384
1356	4	18.65	156.18	4.6625	0.119413	4.87298
1357	3	22.62	190.95	7.54	0.11846	5.36663
1358	3	31.66	228.43	10.5533	0.138598	6.34908
1359	2	13.23	175.01	6.615	0.0755957	4.10426
1360	4	61.27	458.69	15.3175	0.133576	8.83241
1361	5	23.11	141.95	4.622	0.162804	5.42444
1362	2	19.89	156.07	9.945	0.127443	5.03237
1363	3	41.52	259.91	13.84	0.159748	7.27083
1364	3	24.49	187.93	8.16333	0.130314	5.58405
1365	3	12.12	173.23	4.04	0.0699648	3.92832
1366	2	13.19	169.75	6.595	0.0777025	4.09805
1367	1	18.96	165.2	18.96	0.11477	4.91331
1368	2	20.78	152.7	10.39	0.136084	5.14373
1369	3	11.3	163.29	3.76667	0.069202	3.7931
1370	4	28.68	251.49	7.17	0.11404	6.04289
1371	3	17.78	161.76	5.92667	0.109916	4.75796
1372	4	21.14	153.92	5.285	0.137344	5.18809
1373	3	15.52	166	5.17333	0.093494	4.4453
1374	5	22.67	152.57	4.534	0.148588	5.37255
1375	2	31.41	234.58	15.705	0.133899	6.32396
1376	3	21.4	133.03	7.13333	0.160866	5.2199
1377	3	31.24	231.25	10.4133	0.135092	6.30682
1378	3	31.61	258.06	10.5367	0.122491	6.34406
1379	2	21.53	141.38	10.765	0.152285	5.23573
1380	3	19.67	138.27	6.55667	0.142258	5.00446
1381	1	16.16	156.34	16.16	0.103364	4.53603
1382	4	21.98	184.67	5.495	0.119023	5.29016
1383	2	34.01	238.84	17.005	0.142397	6.58049
1384	3	24.62	161.33	8.20667	0.152606	5.59885
1385	5	19.6	157.8	3.92	0.124208	4.99555
1386	3	23.78	238.59	7.92667	0.0996689	5.50251
1387	3	19.12	148.9	6.37333	0.128408	4.934
1388	2	21.62	164.98	10.81	0.131046	5.24666
1389	3	26.69	193.53	8.89667	0.137911	5.82947
1390	2	19.58	180.27	9.79	0.108615	4.993
1391	3	14.83	155.58	4.94333	0.0953207	4.34536
1392	2	23.24	187.8	11.62	0.123749	5.43968
1393	1	24.78	277.38	24.78	0.0893359	5.61702
1394	3	12.39	139.2	4.13	0.0890086	3.97183
1395	2	26.22	183.16	13.11	0.143154	5.77792
1396	2	21.29	206.29	10.645	0.103204	5.20646
1397	3	27.91	249.65	9.30333	0.111797	5.96122
1398	1	24.04	195.44	24.04	0.123005	5.53251
1399	3	24	249.63	8	0.0961423	5.52791
1400	3	29.31	247.9	9.77	0.118233	6.1089
1401	2	22.6	200.9	11.3	0.112494	5.36425
1402	2	56.88	230.07	28.44	0.247229	8.5101
1403	4	57.03	253.78	14.2575	0.224722	8.52132
1404	2	20.62	172.3	10.31	0.119675	5.12389
1405	2	22.71	180.78	11.355	0.125622	5.37729
1406	5	37.14	309.97	7.428	0.119818	6.87664
1407	2	21.38	188.46	10.69	0.113446	5.21746
1408	2	19.07	175.7	9.535	0.108537	4.92754
1409	2	25.31	214.53	12.655	0.117979	5.67677
1410	1	18.01	115.16	18.01	0.156391	4.78864
1411	4	32.84	225.18	8.21	0.145839	6.46631
1412	2	18.72	176.08	9.36	0.106315	4.88211
1413	2	15.56	147.41	7.78	0.105556	4.45102
1414	2	19.14	116.4	9.57	0.164433	4.93658
1415	3	58.74	424.66	19.58	0.138322	8.64813
1416	3	22.11	175.1	7.37	0.126271	5.30578
1417	2	27.64	197.97	13.82	0.139617	5.93231
1418	1	12.88	137.4	12.88	0.0937409	4.04961
1419	2	27.42	210.64	13.71	0.130175	5.90866
1420	3	22.16	162.13	7.38667	0.13668	5.31178
1421	3	23.22	215.24	7.74	0.10788	5.43734
1422	2	22.78	198.45	11.39	0.11479	5.38557
1423	2	19	178.74	9.5	0.1063	4.91849
1424	4	69.98	417.89	17.495	0.16746	9.43935
1425	1	23.18	216.66	23.18	0.106988	5.43265
1426	2	21.22	185.78	10.61	0.114221	5.1979
1427	2	20.4	156.76	10.2	0.130135	5.09648
1428	3	22.82	156.74	7.60667	0.145591	5.3903
1429	1	19.89	176.59	19.89	0.112634	5.03237
1430	1	23.69	195.95	23.69	0.120898	5.49209
1431	2	23.04	208.87	11.52	0.110308	5.41622
1432	2	24.89	234.11	12.445	0.106318	5.62947
1433	2	20.82	181.4	10.41	0.114774	5.14867
1434	1	30.84	288.15	30.84	0.107028	6.26632
1435	2	15.85	176.01	7.925	0.0900517	4.49231
1436	2	25.11	287.95	12.555	0.0872026	5.65429
1437	3	16.85	166.44	5.61667	0.101238	4.63186
1438	4	21.02	181.6	5.255	0.115749	5.17334
1439	2	22.73	222.57	11.365	0.102125	5.37966
1440	3	22.51	196.01	7.50333	0.114841	5.35356
1441	1	30.15	256.82	30.15	0.117397	6.19582
1442	3	18.29	161.25	6.09667	0.113426	4.82572
1443	1	18.96	173.46	18.96	0.109305	4.91331
1444	3	25.84	238.11	8.61333	0.108521	5.7359
1445	1	18.87	180.12	18.87	0.104763	4.90164
1446	4	21.27	189.77	5.3175	0.112083	5.20402
1447	2	20.23	192.17	10.115	0.105271	5.0752
1448	2	24.04	168.02	12.02	0.143078	5.53251
1449	2	23.82	190.06	11.91	0.125329	5.50714
1450	3	22.53	198.72	7.51	0.113376	5.35594
1451	2	27.24	235.38	13.62	0.115728	5.88923
1453	4	28.15	268.59	7.0375	0.104807	5.98679
1454	3	23.87	174.59	7.95667	0.13672	5.51291
1455	3	18.43	201.9	6.14333	0.0912828	4.84415
1456	6	49.02	349.67	8.17	0.140189	7.90027
1458	4	60.32	354.35	15.08	0.170227	8.76366
1459	2	22.07	185.78	11.035	0.118796	5.30098
1460	3	26.69	199.7	8.89667	0.13365	5.82947
1461	2	5.86	256.13	2.93	0.022879	2.73152
1462	2	22.67	157.12	11.335	0.144285	5.37255
1463	2	44.93	305.2	22.465	0.147215	7.56351
1464	2	16.92	160.69	8.46	0.105296	4.64147
1465	3	21.85	176.56	7.28333	0.123754	5.27449
1466	2	18.69	152.1	9.345	0.12288	4.8782
1467	4	44.27	309.13	11.0675	0.143208	7.50775
1468	4	22.67	174.7	5.6675	0.129765	5.37255
1469	3	28.66	223.74	9.55333	0.128095	6.04078
1470	2	18.87	159.2	9.435	0.11853	4.90164
1471	3	19.16	154.39	6.38667	0.124101	4.93916
1472	3	27.97	201.7	9.32333	0.138671	5.96762
1473	4	28.33	185.22	7.0825	0.152953	6.0059
1474	3	23.29	176.61	7.76333	0.131872	5.44553
1475	4	20.2	171.33	5.05	0.117901	5.07143
1476	4	19.36	169.24	4.84	0.114394	4.96487
1477	3	30.57	209.53	10.19	0.145898	6.23882
1478	2	25.53	193.1	12.765	0.132211	5.70139
1479	3	30.22	279.11	10.0733	0.108273	6.20301
1480	3	28.71	229.14	9.57	0.125295	6.04605
1481	3	47.29	340.41	15.7633	0.138921	7.75961
1482	3	24.07	159.56	8.02333	0.150852	5.53596
1483	2	27.13	217.19	13.565	0.124914	5.87733
1484	3	26.35	158.34	8.78333	0.166414	5.79222
1485	2	18.67	172.66	9.335	0.108132	4.87559
1486	2	25.42	178.3	12.71	0.142569	5.68909
1487	2	18.87	136.23	9.435	0.138516	4.90164
1489	4	18.72	175.19	4.68	0.106855	4.88211
1490	2	18.23	155.03	9.115	0.11759	4.8178
1492	1	29.97	221.59	29.97	0.13525	6.1773
1493	4	13.39	149.88	3.3475	0.0893381	4.129
1495	9	51.84	567.3	5.76	0.0913802	8.12433
1496	4	15.96	144.73	3.99	0.110274	4.50787
1497	4	46.4	322.78	11.6	0.143751	7.68624
1498	6	38.07	314.1	6.345	0.121203	6.9622
1499	2	18.18	148.9	9.09	0.122095	4.81118
1500	3	40.83	240.79	13.61	0.169567	7.21016
1501	7	40.05	293.1	5.72143	0.136643	7.14096
1502	3	22.84	173.9	7.61333	0.13134	5.39266
1503	2	19.69	154.76	9.845	0.127229	5.007
1504	6	41.14	301.6	6.85667	0.136406	7.23748
1505	3	31.17	254.62	10.39	0.122418	6.29975
1506	2	26.11	229.36	13.055	0.113839	5.76579
1507	2	21.11	188.24	10.555	0.112144	5.18441
1508	3	48.51	333.55	16.17	0.145435	7.85906
1509	3	20.87	155.67	6.95667	0.134066	5.15485
1510	3	15.03	144.2	5.01	0.10423	4.37456
1511	3	35.83	296.85	11.9433	0.120701	6.75427
1512	3	12.12	146.19	4.04	0.0829058	3.92832
1513	2	24.02	190.22	12.01	0.126275	5.53021
1514	5	44.05	328.18	8.81	0.134225	7.48907
1515	3	14.67	150.59	4.89	0.0974168	4.32185
1516	1	26.66	231.18	26.66	0.115321	5.8262
1517	3	17.36	166.8	5.78667	0.104077	4.70143
1518	1	16.83	111.96	16.83	0.150322	4.62911
1519	4	17.43	182.27	4.3575	0.0956274	4.7109
1520	3	18.85	177.03	6.28333	0.106479	4.89904
1521	5	47.2	330.35	9.44	0.142879	7.75222
1522	3	23.44	176.59	7.81333	0.132737	5.46303
1523	1	19.6	172.24	19.6	0.113795	4.99555
1524	4	17.83	165.22	4.4575	0.107917	4.76465
1525	2	21.87	183.25	10.935	0.119345	5.27691
1526	3	31.46	227.63	10.4867	0.138207	6.32899
1527	1	20.91	164.71	20.91	0.12695	5.15979
1528	2	20.78	183.67	10.39	0.113138	5.14373
1529	3	22.82	198.79	7.60667	0.114795	5.3903
1530	1	18.49	177.79	18.49	0.103999	4.85203
1531	2	20.82	206.89	10.41	0.100633	5.14867
1532	3	19.18	158.58	6.39333	0.120948	4.94173
1533	1	21.2	185.42	21.2	0.114335	5.19545
1534	1	21.2	179.03	21.2	0.118416	5.19545
1535	1	17.38	183.25	17.38	0.0948431	4.70414
1536	3	27.91	218.75	9.30333	0.127589	5.96122
1537	5	30.73	180.36	6.146	0.170381	6.25513
1538	2	24.53	216.24	12.265	0.113439	5.58861
1539	3	15.45	193.3	5.15	0.0799276	4.43526
1540	1	23.71	186.56	23.71	0.12709	5.49441
1541	3	13.5	203.72	4.5	0.0662674	4.14593
1542	2	31.08	238.08	15.54	0.130544	6.29065
1543	2	24.82	201.54	12.41	0.123152	5.62155
1544	4	24.35	195.48	6.0875	0.124565	5.56807
1545	3	24.71	188.13	8.23667	0.131345	5.60908
1546	2	25.2	182.07	12.6	0.138408	5.66442
1547	2	25.13	184.62	12.565	0.136117	5.65655
1548	4	26.69	188.84	6.6725	0.141337	5.82947
1549	1	24.49	192.68	24.49	0.127102	5.58405
1550	3	19.38	156.12	6.46	0.124135	4.96743
1551	3	24.47	194.81	8.15667	0.12561	5.58177
1552	4	25.55	180.74	6.3875	0.141363	5.70362
1553	1	23.93	166.77	23.93	0.143491	5.51984
1554	3	26.62	192.22	8.87333	0.138487	5.82182
1555	4	19.05	153.5	4.7625	0.124104	4.92496
1556	4	23.8	188.73	5.95	0.126106	5.50483
1557	3	31.48	192.15	10.4933	0.16383	6.331
1560	3	22.09	179.07	7.36333	0.12336	5.30338
1561	2	27.22	223.54	13.61	0.121768	5.88707
1562	3	21.78	178.07	7.26	0.122311	5.26604
1563	2	25.69	197.79	12.845	0.129885	5.71922
1564	3	20.6	143.64	6.86667	0.143414	5.1214
1565	4	22.25	143.88	5.5625	0.154643	5.32255
1566	2	24.15	225.92	12.075	0.106896	5.54515
1567	2	25.11	201.87	12.555	0.124387	5.65429
1568	1	27.73	185.27	27.73	0.149673	5.94196
1569	2	27.77	247.5	13.885	0.112202	5.94625
1570	3	32.46	261.79	10.82	0.123993	6.42879
1571	1	26.86	223.45	26.86	0.120206	5.84801
1572	2	29.48	236.04	14.74	0.124894	6.12659
1573	2	24.11	192.66	12.055	0.125143	5.54056
1574	1	21.27	197.83	21.27	0.107517	5.20402
1575	3	36.32	275.94	12.1067	0.131623	6.8003
1576	2	29.26	233.13	14.63	0.125509	6.10369
1578	2	32.61	275.05	16.305	0.11856	6.44363
1579	2	28.57	231.25	14.285	0.123546	6.03129
1580	1	22.67	173.81	22.67	0.13043	5.37255
1581	3	35.94	249.36	11.98	0.144129	6.76463
1582	3	30.57	255.33	10.19	0.119727	6.23882
1584	2	19.83	159.36	9.915	0.124435	5.02477
1585	3	33.21	223.59	11.07	0.148531	6.50264
1586	3	30.02	168.68	10.0067	0.17797	6.18245
1587	2	18.78	150.21	9.39	0.125025	4.88993
1588	2	24.87	166.31	12.435	0.14954	5.62721
1589	2	31.79	275.29	15.895	0.115478	6.3621
1590	3	23.49	168.08	7.83	0.139755	5.46886
1591	2	28.75	184.78	14.375	0.15559	6.05026
1592	1	30.62	256.64	30.62	0.119311	6.24392
1593	4	33.68	258.49	8.42	0.130295	6.54849
1594	2	18.63	161.69	9.315	0.11522	4.87036
1595	3	21.2	158.4	7.06667	0.133838	5.19545
1596	2	25.93	162.24	12.965	0.159825	5.74588
1597	3	18.65	171.44	6.21667	0.108784	4.87298
1598	4	31.48	224.59	7.87	0.140167	6.331
1599	2	25.44	223.3	12.72	0.113927	5.69133
1600	2	24.58	220.15	12.29	0.111651	5.5943
1601	4	22.42	160.78	5.605	0.139445	5.34285
1602	4	28.91	218.5	7.2275	0.132311	6.06707
1603	2	26.15	168.08	13.075	0.155581	5.7702
1604	4	15.63	157.09	3.9075	0.0994971	4.46102
1605	5	28.2	214.46	5.64	0.131493	5.99211
1606	2	24.15	209.69	12.075	0.11517	5.54515
1607	3	26	165.38	8.66667	0.157214	5.75363
1608	3	23.87	189.24	7.95667	0.126136	5.51291
1609	2	19.56	159.58	9.78	0.122572	4.99045
1610	4	14.16	165.53	3.54	0.0855434	4.24607
1611	3	27.17	192.93	9.05667	0.140828	5.88166
1612	4	29.68	209.89	7.42	0.141407	6.14734
1613	4	25.6	197.03	6.4	0.129929	5.7092
1614	2	24.91	218.01	12.455	0.114261	5.63173
1615	2	36.96	253.87	18.48	0.145586	6.85995
1616	2	27.73	240.9	13.865	0.11511	5.94196
1617	2	25.53	194.44	12.765	0.1313	5.70139
1618	2	17.96	158.03	8.98	0.113649	4.78199
1619	2	19.8	163.89	9.9	0.120813	5.02097
1620	3	50.68	295.32	16.8933	0.17161	8.03292
1621	5	49.66	275.98	9.932	0.179941	7.95167
1622	2	23.71	227.94	11.855	0.104019	5.49441
1623	2	25.29	223.63	12.645	0.113089	5.67452
1624	4	26.53	189.71	6.6325	0.139845	5.81197
1625	3	24.95	203.05	8.31667	0.122876	5.63625
1626	2	24.78	224.41	12.39	0.110423	5.61702
1627	3	27.62	203.49	9.20667	0.135731	5.93017
1628	2	16.1	249.34	8.05	0.0645705	4.5276
1629	3	25.55	219.79	8.51667	0.116247	5.70362
1630	3	25.4	199.36	8.46667	0.127408	5.68685
1631	3	17.92	166.93	5.97333	0.10735	4.77666
1632	3	30.62	241.57	10.2067	0.126754	6.24392
1633	3	24.75	177.92	8.25	0.139107	5.61362
1634	2	20.14	228.94	10.07	0.0879706	5.0639
1635	3	27.4	177.92	9.13333	0.154002	5.9065
1636	1	5.95	229.91	5.95	0.0258797	2.75241
1637	2	27.09	201.03	13.545	0.134756	5.87299
1638	2	29.26	227.32	14.63	0.128717	6.10369
1639	4	18.89	179.92	4.7225	0.104991	4.90423
1640	1	23.91	173.55	23.91	0.13777	5.51753
1641	4	27.22	177.21	6.805	0.153603	5.88707
1642	3	23.33	197.79	7.77667	0.117953	5.4502
1643	2	22.71	197.5	11.355	0.114987	5.37729
1644	3	23.44	189.11	7.81333	0.123949	5.46303
1645	3	20.42	146.86	6.80667	0.139044	5.09898
1646	2	20.62	150.97	10.31	0.136583	5.12389
1647	2	24.11	202.41	12.055	0.119115	5.54056
1648	3	27.06	180.61	9.02	0.149826	5.86974
1649	3	30.08	232.56	10.0267	0.129343	6.18862
1650	3	16.36	127.57	5.45333	0.128243	4.56401
1651	2	22	191.84	11	0.114679	5.29257
1652	2	23.95	208.02	11.975	0.115133	5.52215
1653	3	31.41	91.2	10.47	0.344408	6.32396
1654	2	29.99	250.8	14.995	0.119577	6.17936
1655	2	25.02	107.5	12.51	0.232744	5.64415
1656	1	30.93	100.02	30.93	0.309238	6.27545
1657	3	25.78	194.26	8.59333	0.132709	5.72923
1658	3	19.91	174.97	6.63667	0.113791	5.0349
1659	3	29.95	217.57	9.98333	0.137657	6.17523
1660	3	29.39	254.33	9.79667	0.115559	6.11723
1661	3	30.9	247.76	10.3	0.124717	6.27241
1662	4	26.04	174.61	6.51	0.149132	5.75805
1663	4	20.89	200.48	5.2225	0.1042	5.15732
1664	3	26.15	203.09	8.71667	0.128761	5.7702
1665	3	25.66	197.52	8.55333	0.129911	5.71588
1666	4	24.84	214.26	6.21	0.115934	5.62381
1667	3	26.69	199.17	8.89667	0.134006	5.82947
1668	2	24.02	230.11	12.01	0.104385	5.53021
1669	3	24.38	185.73	8.12667	0.131266	5.5715
1670	3	24.49	178.85	8.16333	0.13693	5.58405
1671	3	28.2	243.97	9.4	0.115588	5.99211
1672	4	37.36	320.52	9.34	0.116561	6.89697
1673	2	34.37	266.19	17.185	0.129118	6.61523
1674	3	36.32	269.74	12.1067	0.134648	6.8003
1675	5	23.22	173.1	4.644	0.134142	5.43734
1676	2	26.57	240.37	13.285	0.110538	5.81635
1677	1	30.42	254.93	30.42	0.119327	6.2235
1678	4	23.22	183.58	5.805	0.126484	5.43734
1679	3	32.9	260.73	10.9667	0.126184	6.47222
1680	3	27.22	239.17	9.07333	0.11381	5.88707
1681	3	57.99	390.23	19.33	0.148605	8.59274
1682	3	21.27	180.18	7.09	0.118049	5.20402
1683	3	36.79	309.75	12.2633	0.118773	6.84416
1684	3	26.46	241.28	8.82	0.109665	5.8043
1685	4	28.11	230.58	7.0275	0.12191	5.98254
1686	3	20.58	178.52	6.86	0.115281	5.11891
1687	3	22.6	198.1	7.53333	0.114084	5.36425
1688	3	23.49	209	7.83	0.112392	5.46886
1689	3	28.37	223.05	9.45667	0.127191	6.01014
1690	2	22.91	170.35	11.455	0.134488	5.40092
1691	3	15.36	194.81	5.12	0.0788461	4.42233
1692	4	22.56	196.26	5.64	0.11495	5.3595
1693	2	23.13	213.51	11.565	0.108332	5.42679
1694	4	17.21	121.4	4.3025	0.141763	4.68107
1695	4	22.45	183.8	5.6125	0.122144	5.34642
1696	2	26.02	260.84	13.01	0.0997546	5.75584
1697	2	21.02	205.69	10.51	0.102193	5.17334
1698	3	14.59	119.22	4.86333	0.122379	4.31005
1699	3	25.46	228.76	8.48667	0.111296	5.69356
1700	3	24.22	163.67	8.07333	0.147981	5.55318
1701	3	23.71	165.62	7.90333	0.143159	5.49441
1702	3	26.84	234.49	8.94667	0.114461	5.84583
1703	3	28.48	230	9.49333	0.123826	6.02178
1704	3	41.03	236.49	13.6767	0.173496	7.22779
1705	3	36.3	291.19	12.1	0.124661	6.79843
1706	3	31.33	255.44	10.4433	0.122651	6.3159
1707	3	29.11	236.42	9.70333	0.123128	6.08802
1708	4	31.55	237.73	7.8875	0.132714	6.33804
1709	3	19.09	151.28	6.36333	0.12619	4.93013
1710	3	34.19	223.34	11.3967	0.153085	6.59788
1711	1	26.66	198.48	26.66	0.134321	5.8262
1712	5	21.34	172.57	4.268	0.12366	5.21257
1713	3	23.73	180.47	7.91	0.13149	5.49672
1714	2	20.49	185.56	10.245	0.110423	5.10771
1715	2	18.45	156.67	9.225	0.117763	4.84678
1716	3	28.79	183.85	9.59667	0.156595	6.05447
1717	4	20.29	154.01	5.0725	0.131745	5.08272
1718	3	22.11	156.41	7.37	0.141359	5.30578
1719	4	21.91	169.66	5.4775	0.129141	5.28173
1720	1	15.76	155.94	15.76	0.101065	4.47954
1721	3	23.69	212.97	7.89667	0.111236	5.49209
1722	3	20.78	186.29	6.92667	0.111547	5.14373
1723	2	22.29	188.64	11.145	0.118162	5.32734
1724	3	19.76	170.9	6.58667	0.115623	5.0159
1725	4	23.89	213.13	5.9725	0.112091	5.51522
1726	3	20.09	156.25	6.69667	0.128576	5.05761
1727	3	25.31	169.13	8.43667	0.149648	5.67677
1728	2	20.76	205.34	10.38	0.101101	5.14125
1729	2	24.91	176.1	12.455	0.141454	5.63173
1730	3	21.87	190.95	7.29	0.114533	5.27691
1731	2	27.2	220.03	13.6	0.12362	5.88491
1732	4	24.71	219.7	6.1775	0.112472	5.60908
1733	4	23.93	172.77	5.9825	0.138508	5.51984
1734	3	17.38	147.44	5.79333	0.117878	4.70414
1735	2	22.27	157.38	11.135	0.141505	5.32495
1736	3	29.64	253.34	9.88	0.116997	6.14319
1737	4	29.44	239.02	7.36	0.12317	6.12243
1738	2	21.07	167.2	10.535	0.126017	5.17949
1739	2	23.78	186.87	11.89	0.127254	5.50251
1740	3	23.02	206.94	7.67333	0.11124	5.41387
1741	3	23.24	201.96	7.74667	0.115072	5.43968
1742	2	21.27	221.28	10.635	0.0961226	5.20402
1743	2	21.69	167.8	10.845	0.129261	5.25515
1744	1	22.67	202.3	22.67	0.112061	5.37255
1745	4	24.02	171.26	6.005	0.140255	5.53021
1746	4	24.89	188.53	6.2225	0.132021	5.62947
1747	4	23.87	198.43	5.9675	0.120294	5.51291
1748	3	22.33	200.3	7.44333	0.111483	5.33211
1749	3	22.82	179.63	7.60667	0.127039	5.3903
1750	2	21.8	195.97	10.9	0.111242	5.26846
1751	4	24.35	169.86	6.0875	0.143353	5.56807
1752	2	22.69	178.45	11.345	0.12715	5.37492
1753	4	20.54	183.07	5.135	0.112198	5.11394
1754	5	21.14	159.76	4.228	0.132323	5.18809
1755	5	22.91	190.42	4.582	0.120313	5.40092
1756	1	19.74	171.41	19.74	0.115162	5.01336
1757	3	57.06	361.88	19.02	0.157677	8.52356
1758	4	13.81	169.04	3.4525	0.0816966	4.19326
1759	3	14.45	173.1	4.81667	0.0834778	4.28933
1760	1	20.94	156.49	20.94	0.13381	5.16349
1761	1	18.27	142.75	18.27	0.127986	4.82308
1762	4	57.52	409.56	14.38	0.140443	8.55785
1763	2	23.31	184.07	11.655	0.126637	5.44786
1764	3	22.27	222.83	7.42333	0.0999417	5.32495
1765	4	19.05	173.86	4.7625	0.109571	4.92496
1766	6	60.96	386.92	10.16	0.157552	8.81003
1767	3	20.54	186.27	6.84667	0.11027	5.11394
1768	2	22.49	181.49	11.245	0.123919	5.35118
1769	1	22.87	180.72	22.87	0.126549	5.3962
1770	2	23.76	222.54	11.88	0.106767	5.5002
1771	4	44.65	335.55	11.1625	0.133065	7.5399
1772	2	21.87	189.75	10.935	0.115257	5.27691
1773	2	22.8	198.12	11.4	0.115082	5.38794
1774	2	22.11	184.53	11.055	0.119818	5.30578
1775	3	22.2	201.45	7.4	0.110201	5.31657
1776	3	23	195.41	7.66667	0.117701	5.41152
1777	7	56.79	368.83	8.11286	0.153973	8.50337
1778	6	47.58	291.52	7.93	0.163214	7.78336
1779	2	14.59	149.79	7.295	0.097403	4.31005
1780	4	47.78	407.32	11.945	0.117303	7.7997
1781	2	14.7	154.47	7.35	0.0951641	4.32627
1782	6	54.28	399.28	9.04667	0.135945	8.31333
1783	4	37.39	352.09	9.3475	0.106194	6.89974
1784	6	37.05	266.9	6.175	0.138816	6.8683
1785	4	52.17	416.49	13.0425	0.125261	8.15015
1786	2	29.64	233.09	14.82	0.127161	6.14319
1787	5	33.86	268.88	6.772	0.12593	6.56596
1788	6	36.21	280.78	6.035	0.128962	6.78999
1789	6	55.08	429.3	9.18	0.128302	8.37437
1791	4	35.92	359.77	8.98	0.0998416	6.76275
1792	2	24.95	244.34	12.475	0.102112	5.63625
1793	2	19.23	156.45	9.615	0.122915	4.94817
1794	5	36.3	312.17	7.26	0.116283	6.79843
1795	6	58.32	390.96	9.72	0.149171	8.61715
1797	2	23.4	228.83	11.7	0.102259	5.45837
1798	2	23.42	239.24	11.71	0.0978933	5.4607
1799	1	23.84	179.83	23.84	0.13257	5.50945
1800	1	27.77	242.59	27.77	0.114473	5.94625
1801	2	26.24	240.33	13.12	0.109183	5.78012
1802	3	28.88	256.71	9.62667	0.1125	6.06392
1803	3	20.89	159	6.96333	0.131384	5.15732
1804	2	21.87	185.93	10.935	0.117625	5.27691
1805	3	19.56	155.74	6.52	0.125594	4.99045
1806	4	25.13	223.54	6.2825	0.112418	5.65655
1807	3	33.9	224.3	11.3	0.151137	6.56984
1808	2	20.89	190.44	10.445	0.109693	5.15732
1809	2	20.07	187.82	10.035	0.106858	5.05509
1810	1	19.05	196.72	19.05	0.0968381	4.92496
1811	4	35.21	254.4	8.8025	0.138404	6.69558
1812	2	20.27	162.96	10.135	0.124386	5.08021
1813	3	29.44	252.8	9.81333	0.116456	6.12243
1814	2	21.2	185.6	10.6	0.114224	5.19545
1815	1	25.26	157.74	25.26	0.160137	5.67116
1816	2	22.69	143.29	11.345	0.15835	5.37492
1817	2	28.17	252.05	14.085	0.111764	5.98892
1818	4	31.79	230.56	7.9475	0.137882	6.3621
1819	2	21.34	187.07	10.67	0.114075	5.21257
1820	5	32.44	277.18	6.488	0.117036	6.42681
1821	4	25.71	196.21	6.4275	0.131033	5.72145
1822	1	21.36	162.49	21.36	0.131454	5.21502
1823	2	47.35	193.75	23.675	0.244387	7.76453
1824	3	27.75	173.59	9.25	0.159859	5.94411
1825	2	19.65	202.36	9.825	0.0971042	5.00192
1826	2	22.76	225.52	11.38	0.100922	5.38321
1827	1	24.42	189.31	24.42	0.128995	5.57607
1828	1	22.31	166.22	22.31	0.13422	5.32973
1829	3	19.91	181.58	6.63667	0.109649	5.0349
1830	2	19.63	161.07	9.815	0.121872	4.99937
1831	5	32.52	259.75	6.504	0.125197	6.43473
1832	3	37.68	238.28	12.56	0.158133	6.92645
1833	3	21.93	176.81	7.31	0.124031	5.28414
1834	4	26.4	252	6.6	0.104762	5.79772
1835	3	29.9	281.97	9.96667	0.10604	6.17008
1836	3	22.98	174.86	7.66	0.131419	5.40916
1837	3	15.32	154.59	5.10667	0.0991008	4.41656
1838	4	29.57	244.83	7.3925	0.120778	6.13593
1839	3	18.8	171.19	6.26667	0.109819	4.89254
1840	2	20.09	171.48	10.045	0.117157	5.05761
1841	2	24.78	200.12	12.39	0.123826	5.61702
1842	1	22.6	171.61	22.6	0.131694	5.36425
1843	8	39.18	288.79	4.8975	0.13567	7.06297
1844	3	14.56	142.69	4.85333	0.102039	4.30562
1845	4	25.04	210.53	6.26	0.118938	5.64641
1846	4	51.11	312.46	12.7775	0.163573	8.06692
1847	4	22.69	218.46	5.6725	0.103863	5.37492
1848	5	52.75	357.08	10.55	0.147726	8.19533
1849	5	48.2	303.58	9.64	0.158772	7.83391
1850	4	26.37	179.54	6.5925	0.146875	5.79442
1851	4	19.51	186.04	4.8775	0.10487	4.98406
1852	3	44.58	345.2	14.86	0.129143	7.53399
1853	2	27.15	177.1	13.575	0.153303	5.87949
1854	4	22.2	190.33	5.55	0.11664	5.31657
1855	3	19.16	193.77	6.38667	0.0988801	4.93916
1856	3	24.2	170.04	8.06667	0.142319	5.55089
1857	2	23.44	207.82	11.72	0.11279	5.46303
1858	3	33.57	266.32	11.19	0.126051	6.53779
1859	3	28.33	155.14	9.44333	0.182609	6.0059
1860	2	23.78	178.23	11.89	0.133423	5.50251
1861	3	28.86	159.87	9.62	0.180522	6.06182
1862	1	22.22	174.7	22.22	0.127189	5.31896
1863	1	22.98	178.1	22.98	0.129029	5.40916
1864	2	17.41	145.99	8.705	0.119255	4.7082
1865	5	25.04	191.77	5.008	0.130573	5.64641
1866	4	23.38	176.79	5.845	0.132247	5.45604
1867	6	47.91	351.53	7.985	0.13629	7.81031
1868	2	18.36	170.64	9.18	0.107595	4.83494
1869	3	25.29	156.18	8.43	0.161929	5.67452
1870	2	24.02	173.9	12.01	0.138125	5.53021
1871	3	24.27	146.95	8.09	0.165158	5.55891
1872	4	23.2	157.58	5.8	0.147227	5.43499
1873	4	22	159.58	5.5	0.137862	5.29257
1874	6	31.28	246.48	5.21333	0.126907	6.31086
1875	4	22.98	176.3	5.745	0.130346	5.40916
1876	7	35.94	270.45	5.13429	0.13289	6.76463
1877	2	16.27	166.09	8.135	0.0979589	4.55144
1878	4	23.13	176.52	5.7825	0.131033	5.42679
1879	2	21.14	174.81	10.57	0.120931	5.18809
1880	2	17.27	145.17	8.635	0.118964	4.68923
1882	4	22.42	159.91	5.605	0.140204	5.34285
1883	2	24.02	160	12.01	0.150125	5.53021
1884	3	18.03	168.71	6.01	0.10687	4.7913
1886	4	21.49	169.73	5.3725	0.126613	5.23086
1887	3	15.83	149.39	5.27667	0.105964	4.48947
1888	4	21.25	174.08	5.3125	0.12207	5.20157
1892	2	36.76	202.25	18.38	0.181755	6.84137
1893	3	36.34	275.27	12.1133	0.132016	6.80217
1894	4	19.94	183.29	4.985	0.108789	5.03869
1895	1	24.69	213.42	24.69	0.115687	5.60681
1896	2	22.09	183.58	11.045	0.120329	5.30338
1897	2	21.65	208.11	10.825	0.104032	5.2503
1898	4	15.27	183.16	3.8175	0.0833697	4.40935
1899	4	25.6	229.05	6.4	0.111766	5.7092
1900	4	17.23	181.83	4.3075	0.0947588	4.68379
1901	2	21.82	181.27	10.91	0.120373	5.27087
1902	2	22.11	192.28	11.055	0.114989	5.30578
1903	4	21.47	184.33	5.3675	0.116476	5.22843
1904	4	23.8	155.07	5.95	0.153479	5.50483
1905	3	14.52	166.66	4.84	0.0871235	4.2997
1906	6	48.73	320.45	8.12167	0.152067	7.87686
1907	1	22.25	185.29	22.25	0.120082	5.32255
1908	3	20.45	179.41	6.81667	0.113985	5.10272
1909	2	24.64	230.93	12.32	0.106699	5.60113
1910	4	18.4	173.59	4.6	0.105997	4.84021
1911	3	20	174.06	6.66667	0.114903	5.04627
1912	3	30.97	218.66	10.3233	0.141635	6.27951
1913	2	29.62	239.53	14.81	0.123659	6.14112
1914	3	21.69	162.62	7.23	0.133378	5.25515
1915	5	52.68	303.33	10.536	0.173672	8.18989
1916	3	19.74	154.23	6.58	0.127991	5.01336
1917	1	23.8	189.64	23.8	0.125501	5.50483
1918	2	27.93	239.95	13.965	0.116399	5.96335
1919	3	19.31	148.28	6.43667	0.130227	4.95845
1920	1	28.13	246.34	28.13	0.114192	5.98467
1921	5	41.29	344.36	8.258	0.119904	7.25066
1922	4	56.79	427.35	14.1975	0.132889	8.50337
1923	3	22.96	197.34	7.65333	0.116347	5.40681
1924	4	39.5	333.35	9.875	0.118494	7.09175
1925	5	45.09	308.88	9.018	0.145979	7.57696
1926	4	20.89	201.98	5.2225	0.103426	5.15732
1927	4	21.56	198.7	5.39	0.108505	5.23937
1928	5	46.42	343.78	9.284	0.135028	7.6879
1929	4	42.58	301.51	10.645	0.141223	7.36305
1930	2	38.76	260.33	19.38	0.148888	7.02501
1931	2	25.42	197.97	12.71	0.128403	5.68909
1932	2	33.77	262.37	16.885	0.128711	6.55723
1933	5	20.45	187.49	4.09	0.109072	5.10272
1934	3	20.8	202.23	6.93333	0.102853	5.1462
1935	2	20.67	194.64	10.335	0.106196	5.13009
1936	4	33.48	178.83	8.37	0.187217	6.52902
1937	4	22.05	194.79	5.5125	0.113199	5.29858
1938	4	31.7	198.54	7.925	0.159666	6.35309
1939	3	21.31	186.42	7.10333	0.114312	5.20891
1940	1	24.78	179.05	24.78	0.138397	5.61702
1941	3	32.1	176.48	10.7	0.18189	6.39304
1942	4	20.27	194.17	5.0675	0.104393	5.08021
1943	2	25.22	197.94	12.61	0.127412	5.66667
1944	3	27.77	179.34	9.25667	0.154846	5.94625
1946	3	24.95	185.78	8.31667	0.134299	5.63625
1947	3	32.77	251.91	10.9233	0.130086	6.45942
1948	4	34.12	189.44	8.53	0.18011	6.59113
1949	2	25.75	175.5	12.875	0.146724	5.7259
1950	6	24.07	195.48	4.01167	0.123133	5.53596
1951	4	32.59	239.77	8.1475	0.135922	6.44165
1952	4	23.18	250.03	5.795	0.0927089	5.43265
1953	3	25.04	188.82	8.34667	0.132613	5.64641
1955	2	25	192.93	12.5	0.129581	5.6419
1956	2	25.84	171.86	12.92	0.150355	5.7359
1957	2	22.49	192.42	11.245	0.11688	5.35118
1959	5	24.13	193.59	4.826	0.124645	5.54286
1960	2	19.6	183.36	9.8	0.106894	4.99555
1961	2	23.16	194.81	11.58	0.118885	5.43031
1962	2	22.96	180.52	11.48	0.127188	5.40681
1963	3	29.59	177.65	9.86333	0.166563	6.13801
1964	2	24.09	204.74	12.045	0.117661	5.53826
1965	2	18.14	177.63	9.07	0.102122	4.80589
1967	3	23.64	196.61	7.88	0.120238	5.48629
1968	3	20.4	200.72	6.8	0.101634	5.09648
1969	2	23.78	169.57	11.89	0.140237	5.50251
1970	2	22.49	224.81	11.245	0.10004	5.35118
1971	3	19.56	154.45	6.52	0.126643	4.99045
1972	2	27.86	203.74	13.93	0.136743	5.95588
1973	4	25.44	192.24	6.36	0.132335	5.69133
1974	4	23.73	202.34	5.9325	0.117278	5.49672
1975	3	28.31	237.06	9.43667	0.119421	6.00378
1976	2	27.37	276.31	13.685	0.0990554	5.90327
1977	1	27.46	244.48	27.46	0.11232	5.91297
1978	4	24.47	202.47	6.1175	0.120857	5.58177
1979	4	25.18	237.88	6.295	0.105852	5.66217
1980	2	22.16	200.03	11.08	0.110783	5.31178
1981	3	21.89	165.09	7.29667	0.132594	5.27932
1982	3	23.62	228.4	7.87333	0.103415	5.48397
1983	3	27.91	204	9.30333	0.136814	5.96122
1984	3	31.75	249.23	10.5833	0.127392	6.35809
1985	2	25.18	227.85	12.59	0.110511	5.66217
1986	3	28.17	237.82	9.39	0.118451	5.98892
1987	3	28.55	237.97	9.51667	0.119973	6.02918
1988	2	21.53	175.74	10.765	0.122511	5.23573
1989	2	24.58	195.55	12.29	0.125697	5.5943
1990	2	25.8	210.04	12.9	0.122834	5.73146
1991	2	31.41	257.49	15.705	0.121985	6.32396
1992	2	26.2	191.59	13.1	0.13675	5.77571
1993	2	20.74	192.84	10.37	0.10755	5.13877
1994	1	26.57	182.87	26.57	0.145294	5.81635
1995	2	19.29	144.57	9.645	0.13343	4.95588
1996	4	21.18	200.72	5.295	0.10552	5.193
1997	2	23.4	205.85	11.7	0.113675	5.45837
1998	3	24.13	207.56	8.04333	0.116256	5.54286
1999	3	25.71	219.59	8.57	0.117082	5.72145
2000	2	22.27	194.53	11.135	0.114481	5.32495
2001	3	20.76	171.06	6.92	0.121361	5.14125
2002	4	24.24	183.8	6.06	0.131882	5.55548
2003	3	22.18	169.35	7.39333	0.130971	5.31417
2004	3	18.94	170.33	6.31333	0.111196	4.91072
2005	3	20	167.04	6.66667	0.119732	5.04627
2006	5	49.6	284.17	9.92	0.174543	7.94687
2007	6	48.38	282.4	8.06333	0.171317	7.84852
2008	3	25.55	183.54	8.51667	0.139207	5.70362
2009	1	27.46	159.31	27.46	0.172368	5.91297
2010	1	22.18	188.71	22.18	0.117535	5.31417
2011	2	22.27	143.13	11.135	0.155593	5.32495
2012	5	50.13	275.31	10.026	0.182086	7.98921
2013	3	22.42	181.34	7.47333	0.123635	5.34285
2014	2	20.16	154.79	10.08	0.130241	5.06641
2015	2	27.13	212.06	13.565	0.127935	5.87733
2016	2	19.76	151.37	9.88	0.130541	5.0159
2017	3	20.67	181.18	6.89	0.114085	5.13009
2018	1	22.18	146.42	22.18	0.151482	5.31417
2019	2	23.84	197.66	11.92	0.120611	5.50945
2020	2	28.4	218.48	14.2	0.129989	6.01332
2021	2	21.27	162.53	10.635	0.130868	5.20402
2022	2	22.49	137.78	11.245	0.163231	5.35118
2023	1	20.96	179.14	20.96	0.117003	5.16596
2024	2	23	126.06	11.5	0.182453	5.41152
2025	1	19.8	174.41	19.8	0.113526	5.02097
2026	2	22.93	155.74	11.465	0.147233	5.40328
2027	3	27.77	234.46	9.25667	0.118442	5.94625
2028	5	42.8	253.71	8.56	0.168697	7.38205
2029	3	21.56	152.83	7.18667	0.141072	5.23937
2030	2	23.6	183.56	11.8	0.128568	5.48165
2031	3	24.09	176.85	8.03	0.136217	5.53826
2032	2	19.65	148.61	9.825	0.132225	5.00192
2033	2	19.98	188.04	9.99	0.106254	5.04374
2034	1	17.38	157.43	17.38	0.110398	4.70414
2035	3	19.87	142.62	6.62333	0.139321	5.02984
2036	3	20.4	163.4	6.8	0.124847	5.09648
2037	2	22	145.19	11	0.151526	5.29257
2038	1	22.2	149.52	22.2	0.148475	5.31657
2039	1	19.38	163.29	19.38	0.118685	4.96743
2040	1	20.87	157.25	20.87	0.132719	5.15485
2041	2	16.58	154.27	8.29	0.107474	4.5946
2042	2	18.18	144.26	9.09	0.126022	4.81118
2043	3	20.49	156.27	6.83	0.131119	5.10771
2044	2	22.38	146.84	11.19	0.152411	5.33808
2045	1	23.87	198.59	23.87	0.120197	5.51291
2046	2	19.43	165.84	9.715	0.117161	4.97384
2047	2	21.31	212.89	10.655	0.100099	5.20891
2048	3	23.82	200.7	7.94	0.118685	5.50714
2049	5	38.94	305.44	7.788	0.127488	7.0413
2050	4	21.73	109.5	5.4325	0.198447	5.25999
2051	1	19.83	182.56	19.83	0.108622	5.02477
2052	3	17.12	122.7	5.70667	0.139527	4.66882
2053	4	21.29	167.73	5.3225	0.12693	5.20646
2054	4	34.19	313.23	8.5475	0.109153	6.59788
2055	3	19.31	173.37	6.43667	0.11138	4.95845
2056	1	30.02	234.4	30.02	0.128072	6.18245
2058	3	19.54	187.29	6.51333	0.10433	4.9879
2059	2	26.29	217.41	13.145	0.120924	5.78563
2060	3	21.89	165.18	7.29667	0.132522	5.27932
2061	4	51.02	411.78	12.755	0.123901	8.05982
2062	3	18.85	169.64	6.28333	0.111118	4.89904
2063	4	25.24	187.04	6.31	0.134944	5.66891
2064	1	27.8	198.65	27.8	0.139945	5.94946
[truncated: 95 more rows]
