# Supplementary material for: Detecting material state changes in the nucleolus by label-free digital holographic microscopy
Source: EMBO Rep. 2024 Apr 23;25(6):2786–811. doi: 10.1038/s44319-024-00134-5 (PMC11169520; doi:10.1038/s44319-024-00134-5)
Supplement: Supplementary file 8 — Source data Fig. 5 [file 44319_2024_134_MOESM8_ESM.zip]

Archive with 40 entries (35 files):
- Zorbas et al 2024_Source data_FIG 5/
- __MACOSX/._Zorbas et al 2024_Source data_FIG 5
- Zorbas et al 2024_Source data_FIG 5/.DS_Store
- __MACOSX/Zorbas et al 2024_Source data_FIG 5/._.DS_Store
- Zorbas et al 2024_Source data_FIG 5/FIG5E/
- __MACOSX/Zorbas et al 2024_Source data_FIG 5/._FIG5E
- Zorbas et al 2024_Source data_FIG 5/FIG5D/
- __MACOSX/Zorbas et al 2024_Source data_FIG 5/._FIG5D
- Zorbas et al 2024_Source data_FIG 5/FIG5C/
- __MACOSX/Zorbas et al 2024_Source data_FIG 5/._FIG5C
- Zorbas et al 2024_Source data_FIG 5/FIG5F/
- __MACOSX/Zorbas et al 2024_Source data_FIG 5/._FIG5F
- Zorbas et al 2024_Source data_FIG 5/FIG5E/Medium BL.tif
- __MACOSX/Zorbas et al 2024_Source data_FIG 5/FIG5E/._Medium BL.tif
- Zorbas et al 2024_Source data_FIG 5/FIG5E/No BL.tif
- __MACOSX/Zorbas et al 2024_Source data_FIG 5/FIG5E/._No BL.tif
- Zorbas et al 2024_Source data_FIG 5/FIG5E/High BL.tif
- __MACOSX/Zorbas et al 2024_Source data_FIG 5/FIG5E/._High BL.tif
- Zorbas et al 2024_Source data_FIG 5/FIG5D/FRAP quantification.xlsx
- __MACOSX/Zorbas et al 2024_Source data_FIG 5/FIG5D/._FRAP quantification.xlsx
- Zorbas et al 2024_Source data_FIG 5/FIG5C/Medium BL t=60.tif
- __MACOSX/Zorbas et al 2024_Source data_FIG 5/FIG5C/._Medium BL t=60.tif
- Zorbas et al 2024_Source data_FIG 5/FIG5C/No BL t=60.tif
- __MACOSX/Zorbas et al 2024_Source data_FIG 5/FIG5C/._No BL t=60.tif
- Zorbas et al 2024_Source data_FIG 5/FIG5C/No BL bleach.tif
- __MACOSX/Zorbas et al 2024_Source data_FIG 5/FIG5C/._No BL bleach.tif
- Zorbas et al 2024_Source data_FIG 5/FIG5C/High BL bleach.tif
- __MACOSX/Zorbas et al 2024_Source data_FIG 5/FIG5C/._High BL bleach.tif
- Zorbas et al 2024_Source data_FIG 5/FIG5C/Medium BL t=0.tif
- __MACOSX/Zorbas et al 2024_Source data_FIG 5/FIG5C/._Medium BL t=0.tif
- Zorbas et al 2024_Source data_FIG 5/FIG5C/No BL t=0.tif
- __MACOSX/Zorbas et al 2024_Source data_FIG 5/FIG5C/._No BL t=0.tif
- Zorbas et al 2024_Source data_FIG 5/FIG5C/Medium BL bleach.tif
- __MACOSX/Zorbas et al 2024_Source data_FIG 5/FIG5C/._Medium BL bleach.tif
- Zorbas et al 2024_Source data_FIG 5/FIG5C/High BL t=0.tif
- __MACOSX/Zorbas et al 2024_Source data_FIG 5/FIG5C/._High BL t=0.tif
- Zorbas et al 2024_Source data_FIG 5/FIG5C/High BL t=60.tif
- __MACOSX/Zorbas et al 2024_Source data_FIG 5/FIG5C/._High BL t=60.tif
- Zorbas et al 2024_Source data_FIG 5/FIG5F/Quantification of nucleolar optical thickness.xlsx
- __MACOSX/Zorbas et al 2024_Source data_FIG 5/FIG5F/._Quantification of nucleolar optical thickness.xlsx
