# Supplementary material for: Detecting material state changes in the nucleolus by label-free digital holographic microscopy
Source: EMBO Rep. 2024 Apr 23;25(6):2786–811. doi: 10.1038/s44319-024-00134-5 (PMC11169520; doi:10.1038/s44319-024-00134-5)
Supplement: Supplementary file 8 — Source data Fig. 5 [file 44319_2024_134_MOESM8_ESM.zip › Zorbas et al 2024_Source data_FIG 5/FIG5D/FRAP quantification.xlsx]

## Sheet: FRAP quantification
	time (s)	No BL_Exp1	No BL_Exp2	No BL_Exp3	No BL_Exp4	No BL_Exp5	No BL_Exp6			Medium BL_Exp1	Medium BL_Exp2	Medium BL_Exp3	Medium BL_Exp4			High BL_Exp1	High BL_Exp2	High BL_Exp3	High BL_Exp4	High BL_Exp5	High BL_Exp6	High BL_Exp7	High BL_Exp8	High BL_Exp9	High BL_Exp10	High BL_Exp11	High BL_Exp12	High BL_Exp13
	0.5	0.880403	1.16039	1.04278	0.930606	1.04666	0.992168			0.900866	1.05784	0.970824	0.973145			0.88506	0.949305	1.08357	0.925587	0.969068	1.00045	0.991834	0.922129	1.08772	0.973737	0.975243	1.0213	0.9899
	1	1.02257	0.897635	1.14363	0.933989	0.975768	1.07309			0.884961	0.961332	1.02709	1.03451			0.994227	0.904554	0.941063	0.962859	0.983276	0.976337	1.04439	0.974384	0.981805	1.03793	0.954562	0.951414	1.05283
	1.5	0.966593	1.10546	0.916164	1.03396	0.947684	1.0392			1.11945	0.945134	0.872521	0.94041			0.921111	0.95006	1.14609	0.986831	0.925682	0.996146	0.974121	0.882783	1.02825	0.976136	0.965196	1.05031	0.967775
	2	1.06174	0.989545	0.847372	1.01638	0.954476	0.913401			1.03416	1.02024	0.863533	1.0142			0.999676	1.02539	0.941004	1.0489	1.05925	0.963289	0.960803	0.983312	1.01173	0.971192	1.00161	0.982829	0.886058
	2.5	0.816428	0.900937	0.900597	0.905589	0.914365	1.02227			1.02479	1.06509	0.89256	0.967274			0.936688	1.15119	1.02948	1.04476	0.999232	0.957705	1.00863	1.00628	1.09753	1.02128	1.02461	0.93995	0.995285
	3	1.132	1.26332	0.875089	0.913767	0.953421	1.03018			0.979794	0.864998	0.950675	0.998234			0.908771	1.18621	0.873942	1.01789	1.04995	1.05353	0.958317	0.950741	1.05594	1.00241	1.02195	0.979479	0.992545
	3.5	0.939398	1.05518	1.06233	0.989458	0.975179	0.968317			0.969144	0.975397	0.92391	0.992387			1.11395	0.989	1.00401	1.03972	1.07377	0.975921	1.01767	1.01756	1.02701	1.00013	0.962992	0.937986	1.01764
	4	1.23043	1.13987	1.16383	1.05981	0.943224	0.818076			0.990624	0.946004	0.875143	1.03141			0.915166	0.998006	1.098	0.978885	0.96578	0.905338	0.960316	1.01738	0.936708	1.01461	0.98251	1.01093	1.04363
	4.5	1.09841	1.36927	0.948271	1.17262	1.04729	0.979325			1.05899	1.19504	1.04207	0.957377			0.996968	0.947999	1.13611	1.02221	1.05435	1.03787	1.08415	0.973089	0.920832	1.01103	1.00923	1.02381	0.968069
	5	1.00045	0.926139	0.989285	1.15272	1.02827	0.978258			0.935332	1.11392	0.996124	0.931257			1.06837	1.0388	0.88277	0.991296	0.89816	0.986978	1.04932	1.05189	1.02205	0.971565	1.01876	1.00797	1.05984
	5.5	0.921044	0.917803	0.728951	0.855533	0.927885	1.00979			1.00889	1.02423	0.965964	1.00498			1.03271	1.05887	1.12195	0.964896	1.01766	1.00649	1.01006	0.989913	0.887942	0.983775	0.968825	1.02147	0.991467
	6	1.0711	0.860735	0.895931	1.0178	1.03561	1.11296			0.917209	0.833782	1.02219	1.08204			1.14004	0.973308	0.967422	1.0678	0.873506	1.01681	0.997323	0.965739	1.01213	0.97094	1.01418	1.06205	0.998666
	6.5	1.02122	1.04505	1.28855	0.919678	1.05716	1.01963			0.950071	0.913596	1.05512	0.971696			1.27347	1.0361	0.96992	1.03372	1.04762	0.984891	1.03552	1.01227	0.990987	0.974788	1.06088	1.05594	1.0684
	7	1.01391	0.738644	1.23454	0.928721	0.961982	0.954516			1.02487	1.00011	0.98516	1.0691			0.932972	1.06871	1.02177	0.923693	1.00245	1.01165	0.974146	0.988488	1.01728	1.00241	1.00149	1.02705	1.04217
	7.5	1.09349	1.17264	0.985597	1.03661	1.04208	0.990598			0.914731	1.04777	1.06379	1.05539			1.04304	1.05475	0.940997	1.04035	1.00827	1.00134	0.953798	0.994665	0.999384	1.04249	0.949236	1.00898	0.963635
	8	0.859347	0.863349	1.05743	1.15719	1.05009	0.989514			0.955711	0.835892	1.07574	1.0231			0.865068	0.88661	0.940636	1.04658	1.01417	1.03144	0.979754	0.987179	0.969174	0.993657	1.03126	1.01391	0.966786
	8.5	1.05896	0.928983	1.18014	1.12786	1.01873	1.04237			1.08583	0.965222	1.03269	1.02234			1.10012	0.85442	0.922556	1.05175	1.02735	1.03919	1.0362	1.11514	0.959782	1.06679	1.01516	0.994928	1.04475
	9	0.886877	0.795005	0.994223	1.08741	1.00568	1.05392			1.05467	1.05294	1.24776	0.986779			0.947584	0.812677	1.09107	0.993357	1.04612	1.0089	1.0059	1.10155	1.00235	0.999733	1.02335	0.943942	1.03645
	9.5	0.925939	0.959318	0.97027	0.879652	1.04515	1.05371			1.11234	1.17487	1.0785	0.99907			0.883977	0.9232	0.969272	0.898837	1.09352	1.02055	0.96916	1.0914	0.991005	1.02016	1.07253	0.983056	0.994416
	10	1.10457	1.1558	0.958629	0.96975	1.09475	0.997556			1.1309	1.10437	1.14504	0.961431			1.148	1.3165	0.984061	0.982604	0.925976	1.0368	1.0006	1.00433	1.02536	0.972318	0.958025	0.995855	0.939906
Post bleach	10.5	0.291436	0.319523	0.405771	0.648481	0.346311	0.250037			0.221791	0.190036	0.227027	0.140391			0.164155	0.122858	0.1958	0.193696	0.229764	0.174458	0.149477	0.167251	0.32171	0.11268	0.132476	0.194372	0.228541
	11	0.65685	0.45687	0.584136	0.861692	0.589326	0.423605			0.275691	0.199682	0.219305	0.212254			0.304686	0.265167	0.256991	0.190134	0.219797	0.184062	0.149377	0.213963	0.375725	0.149178	0.161815	0.236346	0.277734
	11.5	0.865117	0.690623	0.71499	1.01775	0.71807	0.547958			0.356937	0.423254	0.22217	0.213604			0.24333	0.302271	0.26204	0.184481	0.258777	0.221887	0.194365	0.200294	0.32114	0.158572	0.170286	0.259798	0.324372
	12	0.887181	0.800074	0.860263	1.21142	0.783714	0.582364			0.325683	0.45224	0.269653	0.226787			0.335546	0.252299	0.309216	0.223661	0.289288	0.214935	0.18665	0.171601	0.325651	0.169497	0.15891	0.279185	0.307062
	12.5	0.687106	0.789454	0.753255	1.05759	0.867395	0.713779			0.331144	0.238272	0.265232	0.227692			0.266619	0.384028	0.342952	0.208228	0.261222	0.239845	0.174481	0.22031	0.367916	0.171462	0.160518	0.258171	0.400043
	13	0.759386	0.945599	0.866848	0.993572	0.866689	0.86113			0.34575	0.328095	0.326911	0.200504			0.237887	0.43707	0.285939	0.190169	0.226286	0.245941	0.181587	0.208741	0.31698	0.182683	0.147679	0.286624	0.371492
	13.5	0.809736	0.867075	0.82015	1.15817	0.909525	0.815248			0.357021	0.46962	0.283748	0.255396			0.340932	0.185559	0.379711	0.209662	0.306873	0.203781	0.224508	0.198816	0.341645	0.21223	0.168989	0.324179	0.368169
	14	0.916233	0.95816	0.947904	0.947519	0.863242	0.872325			0.262465	0.387996	0.327057	0.230465			0.359269	0.763167	0.322978	0.182674	0.276281	0.233257	0.198078	0.191152	0.356969	0.181215	0.169704	0.29004	0.409008
	14.5	0.794691	0.884863	0.919891	0.948597	0.898586	0.900192			0.442437	0.314644	0.363962	0.287235			0.326662	0.452817	0.205296	0.207501	0.286635	0.24355	0.212987	0.213709	0.385188	0.189771	0.163184	0.314608	0.391683
	15	0.882703	0.887708	1.15828	0.9004	0.929362	0.894177			0.382472	0.476064	0.442518	0.253832			0.422956	0.554823	0.361469	0.191917	0.288344	0.209553	0.217385	0.178541	0.352836	0.210572	0.176071	0.340813	0.39935
	15.5	0.824094	0.859104	0.927358	0.88081	0.928631	0.873049			0.404562	0.346945	0.314704	0.292775			0.338897	0.280561	0.31529	0.256417	0.298849	0.219033	0.23173	0.240505	0.36863	0.182458	0.201085	0.322046	0.413178
	16	0.828805	0.891677	1.07052	0.932999	0.939995	0.849737			0.389129	0.33854	0.428977	0.301636			0.422156	0.445568	0.362334	0.195314	0.316093	0.239991	0.236812	0.200713	0.361303	0.18245	0.197597	0.290567	0.434654
	16.5	0.962951	1.23101	0.979249	0.956226	1.00047	0.825117			0.386373	0.250297	0.48188	0.285256			0.333308	0.327649	0.43816	0.208691	0.293345	0.239931	0.201969	0.227365	0.339092	0.176671	0.222902	0.306579	0.430997
	17	0.940082	1.03642	1.17565	0.936557	0.956997	0.971014			0.349227	0.471509	0.317782	0.313354			0.380386	0.662173	0.455336	0.215887	0.256359	0.229252	0.220426	0.225585	0.377872	0.19395	0.212895	0.271394	0.39869
	17.5	1.22786	0.924962	0.942444	0.997451	0.983811	0.876117			0.511865	0.365865	0.445576	0.241347			0.378074	0.541292	0.467995	0.20878	0.318324	0.209589	0.194858	0.209762	0.31968	0.198792	0.204986	0.275959	0.431515
	18	1.14868	0.8099	0.97513	0.928658	0.96339	0.869693			0.437001	0.445058	0.509318	0.331517			0.320475	0.364566	0.381497	0.209483	0.294044	0.227618	0.227653	0.196224	0.315945	0.21742	0.217457	0.277183	0.476162
	18.5	0.914855	0.876276	0.888982	0.854752	0.974458	0.863602			0.454589	0.546815	0.507177	0.257803			0.33659	0.351673	0.511452	0.191328	0.27322	0.215815	0.223636	0.240618	0.375544	0.192549	0.197019	0.309237	0.456399
	19	1.01021	0.825519	0.904264	1.06925	1.01509	0.966622			0.451455	0.428029	0.434579	0.28279			0.388397	0.312724	0.268169	0.170142	0.274864	0.244007	0.231236	0.222799	0.348672	0.206693	0.243973	0.352484	0.463632
	19.5	0.854443	0.701056	0.948583	0.982183	0.975645	0.90504			0.475924	0.490453	0.436451	0.276654			0.413684	0.339543	0.346569	0.19454	0.314947	0.240957	0.2016	0.212601	0.413104	0.204922	0.233742	0.292498	0.425266
	20	0.815798	0.977212	0.984995	0.992304	0.97274	0.928099			0.373705	0.474792	0.440312	0.299572			0.258105	0.299298	0.44925	0.185765	0.326025	0.270505	0.209427	0.206981	0.335527	0.212817	0.228148	0.349053	0.395172
	20.5	0.925347	0.770972	1.08196	1.03867	1.02604	1.05288			0.393245	0.459732	0.407365	0.322662			0.331193	0.3959	0.40268	0.168421	0.325499	0.223805	0.257116	0.21729	0.353294	0.189437	0.232442	0.290629	0.462948
	21	0.816937	0.903578	0.973531	0.906972	0.935983	1.04391			0.579306	0.479849	0.38892	0.303355			0.411248	0.492038	0.5494	0.198927	0.311083	0.26687	0.253734	0.199737	0.414948	0.184765	0.210256	0.314672	0.461956
	21.5	0.989642	1.09276	0.727624	0.875951	0.877726	1.00666			0.446844	0.457184	0.404704	0.316234			0.490544	0.301695	0.337984	0.190725	0.287925	0.250652	0.286958	0.19852	0.345834	0.204147	0.214028	0.301607	0.414305
	22	1.12438	0.863868	1.08379	1.00265	0.934475	0.996863			0.472507	0.442741	0.51849	0.305207			0.35791	0.323854	0.307645	0.197843	0.303363	0.22326	0.233059	0.212008	0.390499	0.233992	0.20524	0.305043	0.439971
	22.5	0.955318	0.698252	1.11422	0.92877	0.988197	0.941551			0.37329	0.547127	0.518533	0.32972			0.419154	0.648466	0.37561	0.236414	0.357898	0.294643	0.238693	0.200096	0.402214	0.190462	0.242213	0.349483	0.436047
	23	0.941874	0.84929	0.829643	0.830623	0.93382	1.01011			0.476061	0.496289	0.543502	0.283582			0.443186	0.236899	0.347088	0.228898	0.330148	0.235244	0.24276	0.223789	0.364539	0.192567	0.219956	0.307696	0.496721
	23.5	0.852735	1.02454	0.957373	0.699344	1.00621	0.917771			0.412074	0.507063	0.444265	0.297762			0.356866	0.331331	0.451471	0.238912	0.264156	0.260978	0.252314	0.206621	0.354872	0.20746	0.252042	0.31938	0.473619
	24	0.968871	0.83723	0.71666	0.850983	1.05433	0.899791			0.517728	0.41583	0.607643	0.300303			0.360178	0.279233	0.391011	0.184267	0.315694	0.266992	0.238744	0.223317	0.345492	0.177488	0.237499	0.264387	0.469408
	24.5	1.09359	0.945788	0.741318	0.944683	1.02348	0.899832			0.483988	0.56775	0.576998	0.285081			0.443431	0.419891	0.382847	0.208689	0.294722	0.242083	0.213454	0.201727	0.41378	0.196673	0.202429	0.309214	0.479919
	25	1.0952	0.811961	1.02315	0.860435	0.985645	0.881584			0.402417	0.556185	0.406331	0.330608			0.430552	0.33405	0.434709	0.189716	0.337306	0.259218	0.26927	0.190333	0.432427	0.201596	0.214066	0.338891	0.447723
	25.5	0.884676	0.882885	1.05452	0.974876	1.03042	0.977075			0.527685	0.649488	0.522668	0.311699			0.314207	0.272567	0.465878	0.205356	0.318869	0.312903	0.250033	0.214332	0.397785	0.179631	0.19191	0.326752	0.45059
	26	0.852336	0.940629	0.947987	0.980595	1.04186	0.940758			0.543496	0.457242	0.459227	0.311032			0.514593	0.410736	0.351906	0.175647	0.284276	0.260869	0.245686	0.228745	0.50954	0.193414	0.211562	0.364774	0.437876
	26.5	0.908668	0.883831	0.875508	0.962342	1.00317	1.07811			0.340025	0.683599	0.51403	0.318106			0.33553	0.623868	0.423573	0.202752	0.276097	0.266103	0.243454	0.232293	0.506922	0.217362	0.219946	0.364016	0.498929
	27	0.948166	1.39372	1.03285	0.856234	0.959397	0.907955			0.453562	0.645054	0.475498	0.330711			0.408605	0.477404	0.474434	0.202271	0.274982	0.271563	0.258472	0.192961	0.437042	0.180085	0.203386	0.289145	0.519397
	27.5	0.881888	0.842582	0.830879	0.993883	1.01413	1.03674			0.385906	0.624217	0.469894	0.32381			0.396432	0.500697	0.491579	0.222325	0.231806	0.243931	0.26075	0.225795	0.426243	0.178925	0.206245	0.382438	0.457736
	28	0.933347	1.06417	1.08171	0.8636	1.05032	1.06899			0.357707	0.770051	0.564373	0.314418			0.43945	0.528932	0.50314	0.284712	0.299596	0.272365	0.269388	0.207872	0.464811	0.211326	0.22308	0.332932	0.509935
	28.5	0.799813	1.28307	1.31923	0.704511	1.00205	1.04604			0.571652	0.550568	0.480164	0.302867			0.274349	0.407654	0.375303	0.289177	0.29691	0.336981	0.262037	0.166688	0.452413	0.231106	0.269928	0.354762	0.473564
	29	1.08833	1.1523	1.12249	0.880174	1.0522	1.07098			0.4778	0.667622	0.573523	0.333476			0.376258	0.503019	0.51675	0.243888	0.282209	0.279681	0.23787	0.169698	0.431659	0.21452	0.229858	0.341066	0.498354
	29.5	0.980525	0.885118	1.03929	0.803688	1.02785	0.98884			0.560883	0.856116	0.559112	0.346955			0.403983	0.279698	0.476404	0.269513	0.233925	0.277185	0.246475	0.206234	0.458151	0.198283	0.218866	0.370081	0.516686
	30	0.928876	1.0616	1.13057	0.95063	1.02181	1.09381			0.417671	0.693057	0.634415	0.32246			0.346503	0.429058	0.479691	0.248164	0.282858	0.297519	0.258614	0.220815	0.321926	0.19302	0.243774	0.371594	0.523225
	30.5	1.16714	1.26951	1.17988	0.871125	1.06144	1.05778			0.4468	0.635981	0.668451	0.349802			0.503783	0.51491	0.528405	0.303412	0.313425	0.258386	0.276265	0.198085	0.384501	0.177462	0.231089	0.336402	0.526597
	31	0.909453	1.15766	1.17652	0.910054	1.03939	1.09363			0.490559	0.738829	0.589004	0.341917			0.336196	0.528908	0.543766	0.293376	0.328001	0.289917	0.273478	0.227501	0.457686	0.223418	0.238197	0.390237	0.546785
	31.5	0.898948	0.898762	0.852701	0.846623	0.946628	1.02619			0.550929	0.928686	0.557305	0.337282			0.386273	0.33235	0.520008	0.365507	0.292113	0.293141	0.308128	0.21316	0.373325	0.228345	0.229404	0.34218	0.564462
	32	1.01596	1.05665	1.11673	0.949609	1.0667	0.965098			0.541041	0.830876	0.540914	0.294605			0.430263	0.521428	0.540683	0.258528	0.270513	0.321512	0.295154	0.200798	0.369908	0.187339	0.236445	0.315577	0.481426
	32.5	1.0815	0.940537	1.03177	0.857091	1.00446	0.996939			0.512806	0.901332	0.578139	0.297896			0.378245	0.570803	0.45475	0.241195	0.284458	0.284247	0.265954	0.207867	0.407078	0.211719	0.228424	0.368018	0.471682
	33	0.976361	0.96541	0.990132	0.835066	0.958204	0.93289			0.552327	0.77427	0.518718	0.338726			0.503142	0.342641	0.496698	0.332851	0.267852	0.331576	0.287654	0.238595	0.371287	0.22788	0.266399	0.359664	0.491461
	33.5	1.03825	0.823932	1.07796	0.864465	0.923969	0.983762			0.584998	0.873764	0.5259	0.305781			0.460297	0.348904	0.417841	0.311732	0.249216	0.327993	0.28687	0.195925	0.425715	0.186429	0.255518	0.434645	0.54874
	34	1.07191	0.974203	1.02111	1.046	1.01374	0.876479			0.644714	1.17713	0.488676	0.303944			0.415314	0.607395	0.434942	0.216347	0.237247	0.292674	0.300783	0.239884	0.427316	0.219742	0.277604	0.385922	0.510152
	34.5	1.17903	0.86277	1.11513	1.02584	0.979197	0.982748			0.596471	1.09433	0.487575	0.329528			0.385588	0.347239	0.422037	0.319476	0.282035	0.304163	0.254174	0.208434	0.444263	0.217687	0.24085	0.398741	0.509705
	35	1.1889	0.792808	1.21305	0.936096	0.947959	0.983802			0.515464	0.723932	0.628369	0.325507			0.351423	0.316059	0.513941	0.224864	0.340726	0.294602	0.268141	0.191473	0.362938	0.219044	0.254428	0.407444	0.486181
	35.5	1.03171	1.10399	1.15374	1.06215	0.984346	0.988032			0.516766	0.881825	0.588607	0.377506			0.364169	0.437014	0.440771	0.28381	0.301779	0.325708	0.276793	0.220553	0.355256	0.210432	0.245154	0.458474	0.53004
	36	0.965622	1.30812	1.08343	0.999273	0.879589	0.848321			0.502827	1.3964	0.644699	0.375448			0.415853	0.376268	0.397242	0.213748	0.255121	0.302866	0.279712	0.187529	0.430654	0.229759	0.265003	0.410216	0.503282
	36.5	1.0743	0.881923	1.21392	0.836381	1.02686	0.969032			0.436892	1.13465	0.647	0.349326			0.421361	0.620677	0.428404	0.268391	0.286727	0.334059	0.295301	0.205665	0.404889	0.205815	0.221929	0.361542	0.484585
	37	1.09441	1.05925	1.16691	0.969948	1.00134	0.974671			0.570033	1.22836	0.476044	0.351497			0.367836	0.475288	0.39522	0.276041	0.268612	0.282545	0.280076	0.204218	0.409201	0.202041	0.239441	0.357554	0.541383
	37.5	1.0306	0.815498	1.16943	0.945633	1.06635	0.905766			0.539211	1.19496	0.502777	0.304668			0.52328	0.417723	0.43724	0.252384	0.259547	0.29617	0.291835	0.201019	0.333038	0.239527	0.231208	0.384776	0.505595
	38	1.05707	0.788115	1.03086	0.963253	1.09041	0.961657			0.434192	1.11725	0.591743	0.35151			0.358159	0.507985	0.435491	0.221208	0.268478	0.281842	0.281475	0.180945	0.302952	0.227762	0.243331	0.441211	0.525853
	38.5	0.933917	1.15494	1.15465	0.881799	1.02135	0.939311			0.546582	0.870018	0.562888	0.359417			0.424006	0.650453	0.424919	0.277677	0.340443	0.319852	0.337451	0.203361	0.4038	0.256806	0.235717	0.433353	0.502358
	39	1.18949	0.71436	1.06851	0.908342	1.03011	1.04357			0.524319	1.02353	0.542675	0.337913			0.431709	0.613715	0.51075	0.242692	0.319217	0.295355	0.298759	0.210834	0.383489	0.229804	0.249174	0.423987	0.551557
	39.5	0.977054	0.916099	1.14924	0.990063	1.05222	0.923212			0.511137	0.763358	0.540313	0.360603			0.411872	0.624418	0.459803	0.257951	0.287719	0.272032	0.300266	0.233839	0.386915	0.193718	0.263707	0.470977	0.524718
	40	1.02055	0.935764	1.09254	1.04715	1.02877	0.9613			0.490681	1.23579	0.429889	0.361739			0.430056	0.416657	0.450355	0.247795	0.258608	0.308573	0.318281	0.205213	0.475118	0.253486	0.271743	0.469947	0.539759
	40.5	0.973012	0.831292	0.900749	1.08382	1.0554	1.07211			0.548235	1.05881	0.476735	0.347431			0.420742	0.383996	0.536075	0.173658	0.300594	0.318994	0.306877	0.236528	0.406016	0.239038	0.273654	0.423677	0.527633
	41	1.1007	0.880691	1.07627	1.14185	1.09387	1.01781			0.508284	1.06679	0.510887	0.374152			0.364673	0.427584	0.412199	0.259728	0.332936	0.285527	0.332869	0.236397	0.465111	0.205778	0.276909	0.417959	0.465012
	41.5	0.935397	0.782475	1.07507	1.13941	1.08201	1.13266			0.542917	0.994052	0.570446	0.351756			0.453631	0.511618	0.541114	0.261093	0.300897	0.338141	0.33763	0.211901	0.409606	0.238808	0.255553	0.473622	0.475368
	42	0.855001	1.04041	1.3455	1.2582	1.00484	0.920507			0.523561	0.938499	0.513181	0.343004			0.39029	0.464228	0.600989	0.30385	0.259383	0.312714	0.276063	0.224107	0.449413	0.202738	0.26381	0.398386	0.5338
	42.5	1.05238	1.00434	1.26248	1.162	1.01028	0.998726			0.479705	0.910683	0.574424	0.332419			0.571325	0.526945	0.66689	0.281254	0.26149	0.321438	0.310377	0.199092	0.354598	0.2227	0.263775	0.491383	0.48256
	43	0.961074	0.877612	1.09664	1.13423	0.995031	1.03826			0.397684	1.23089	0.466761	0.329958			0.583434	0.523485	0.523357	0.266986	0.322443	0.2937	0.310452	0.232381	0.548646	0.20833	0.262534	0.481104	0.511286
	43.5	0.757411	0.769239	0.989836	1.1292	1.05314	1.02555			0.495012	0.930681	0.579835	0.352442			0.595455	0.651988	0.662608	0.241759	0.274032	0.314794	0.329464	0.229147	0.402063	0.242703	0.273328	0.506223	0.509371
	44	1.07239	0.862772	1.2088	1.34043	0.949557	1.05354			0.497644	1.10518	0.597209	0.424941			0.518724	0.367368	0.627169	0.286214	0.286576	0.260713	0.308158	0.23111	0.45019	0.213706	0.254889	0.521691	0.530474
	44.5	0.827278	1.13739	1.07198	1.22999	0.980051	0.945989			0.476048	1.03579	0.645415	0.372101			0.59539	0.633923	0.539788	0.294968	0.297639	0.319219	0.288465	0.190409	0.393523	0.246785	0.277528	0.514661	0.49397
	45	1.01789	1.18879	1.1321	1.35818	0.971888	0.857266			0.499321	1.43776	0.526706	0.378362			0.518899	0.604855	0.532075	0.245721	0.281651	0.284926	0.280467	0.215061	0.381171	0.230678	0.257822	0.488099	0.495785
	45.5	1.11493	0.920902	1.164	1.20958	0.986512	0.989488			0.545143	1.412	0.546355	0.360007			0.569429	0.321956	0.682553	0.304538	0.32779	0.349898	0.30532	0.21924	0.434223	0.247408	0.239651	0.423887	0.517669
	46	0.967178	0.833857	1.40988	1.11518	1.0181	0.91834			0.564826	1.16011	0.548091	0.404548			0.526278	0.625515	0.718331	0.256078	0.239738	0.340994	0.342144	0.237987	0.382666	0.244793	0.246553	0.450522	0.499298
	46.5	1.06336	0.915529	0.982651	0.996591	0.946453	0.989604			0.582932	1.01451	0.570027	0.367148			0.617984	0.645559	0.724209	0.220777	0.294897	0.301506	0.311053	0.218633	0.344275	0.241715	0.255703	0.463588	0.481949
	47	0.893925	1.0442	1.13283	1.17971	1.07395	1.01777			0.522076	0.902755	0.540597	0.441252			0.593693	0.485023	0.621583	0.367383	0.288003	0.326666	0.368558	0.251666	0.383016	0.227542	0.276391	0.454561	0.519139
	47.5	0.877735	0.715993	1.14012	1.17647	0.950234	1.07421			0.534481	1.11448	0.668071	0.342074			0.60933	0.3581	0.644051	0.338665	0.254869	0.282545	0.298896	0.201095	0.40298	0.245648	0.255374	0.407576	0.552225
	48	0.922233	1.09384	1.08659	1.11218	0.942588	0.948812			0.574374	1.17301	0.535902	0.409574			0.653345	0.418977	0.762779	0.282997	0.267704	0.333697	0.303269	0.21032	0.426095	0.233929	0.233776	0.486958	0.557704
	48.5	1.08607	0.870248	1.11646	1.13946	0.930534	0.927601			0.610876	1.16442	0.577271	0.410801			0.464697	0.400511	0.954151	0.300379	0.285883	0.350484	0.335067	0.265329	0.51779	0.284029	0.277702	0.461117	0.534213
	49	1.07132	0.810189	0.908132	1.08235	1.0052	0.931171			0.558427	1.30025	0.579444	0.371497			0.512505	0.340412	0.715796	0.247296	0.283332	0.317046	0.313946	0.224086	0.514027	0.242922	0.241591	0.459045	0.512963
	49.5	1.1323	0.767785	0.894243	1.06755	1.066	1.01362			0.619113	1.0892	0.566969	0.359596			0.53375	0.510706	0.647586	0.26886	0.272971	0.282158	0.288634	0.217251	0.478986	0.26347	0.25094	0.422015	0.529403
	50	1.07123	0.967499	0.820346	1.11305	1.04231	0.968724			0.54971	1.34542	0.672534	0.398822			0.487604	0.620194	0.622853	0.228444	0.308749	0.302173	0.300634	0.234293	0.426963	0.218294	0.205359	0.529914	0.490049
	50.5	1.05796	1.01558	0.996164	1.29807	1.03078	1.0141			0.517703	1.21433	0.504411	0.388498			0.534712	0.712355	0.609226	0.332991	0.310336	0.317413	0.320985	0.237044	0.396353	0.240455	0.238174	0.419647	0.475606
	51	1.21775	0.978578	0.92199	0.980258	1.03729	0.950605			0.6121	1.5448	0.568897	0.410938			0.625586	0.406021	0.558458	0.307944	0.283281	0.320887	0.32701	0.250587	0.458715	0.23777	0.231902	0.521512	0.43344
	51.5	1.14738	1.00125	1.02254	1.17935	0.994876	0.933639			0.67077	1.33512	0.621468	0.467311			0.595505	0.549215	0.551575	0.218962	0.247008	0.362205	0.316174	0.24017	0.406078	0.254273	0.244399	0.454647	0.526706
	52	1.18585	0.789753	1.19812	1.09302	1.00578	0.919255			0.514313	1.09157	0.607403	0.395546			0.504428	0.338763	0.664034	0.279993	0.303132	0.315481	0.353869	0.233789	0.434977	0.254217	0.277146	0.454378	0.518381
	52.5	0.925152	0.7352	0.907118	1.16307	0.945705	0.990467			0.705989	1.15071	0.57309	0.401461			0.58057	0.561314	0.608297	0.22256	0.303629	0.320313	0.309765	0.284669	0.414479	0.225063	0.265105	0.471234	0.50893
	53	1.01527	0.81292	1.02315	0.878363	0.948463	1.00111			0.679834	1.31643	0.531018	0.415428			0.503067	0.598053	0.442719	0.254925	0.320897	0.304286	0.329085	0.228463	0.397221	0.252255	0.26397	0.471279	0.515442
	53.5	1.119	0.699044	1.12449	1.10287	0.989766	0.915963			0.626259	1.05276	0.531467	0.384792			0.450137	0.628832	0.778415	0.3532	0.335566	0.370023	0.368121	0.222884	0.415552	0.236954	0.2729	0.433446	0.549735
	54	0.921652	0.786526	0.839506	1.11524	1.00006	0.944942			0.557956	1.12981	0.594466	0.455765			0.575015	0.251628	0.447943	0.272491	0.374486	0.318371	0.36526	0.249476	0.437186	0.231543	0.256241	0.387699	0.529595
	54.5	0.945066	0.812622	0.812862	0.961978	1.13635	0.961474			0.566208	1.03432	0.53165	0.402239			0.613845	0.410343	0.666188	0.284169	0.286416	0.328974	0.311524	0.228543	0.385872	0.218054	0.268308	0.479186	0.536808
	55	1.12721	0.772799	0.79789	1.08074	1.07916	1.00688			0.619435	0.957622	0.655133	0.408362			0.61112	0.479578	0.534086	0.237121	0.292154	0.303465	0.379694	0.220496	0.449257	0.233965	0.295961	0.470746	0.46626
	55.5	1.12304	0.821353	1.16217	1.1659	1.01078	0.980385			0.725164	1.10933	0.606546	0.395725			0.562146	0.623846	0.500647	0.174056	0.28264	0.362785	0.343176	0.238175	0.474915	0.235954	0.252489	0.538547	0.468309
	56	1.05127	0.675284	0.882214	1.02921	1.04336	0.967588			0.597623	1.09617	0.620755	0.42473			0.552364	0.732008	0.384224	0.309716	0.347802	0.357727	0.341883	0.228844	0.411879	0.237438	0.275262	0.519932	0.464808
	56.5	0.990435	0.814518	0.645459	1.08211	1.04979	0.95274			0.673639	0.985748	0.667439	0.410193			0.606038	0.605813	0.525843	0.256367	0.348598	0.309351	0.404483	0.240052	0.426349	0.242563	0.271306	0.554797	0.530593
	57	0.996369	0.714546	0.99687	1.23205	0.967006	1.03814			0.582261	1.16765	0.750234	0.41464			0.62966	0.496911	0.517933	0.321824	0.334897	0.323509	0.327029	0.278023	0.417516	0.231863	0.26412	0.513031	0.466153
	57.5	0.933801	0.570028	0.980671	1.06466	1.04349	0.99125			0.612938	1.27784	0.705875	0.41022			0.769939	0.602744	0.353268	0.318599	0.282535	0.367243	0.346953	0.278126	0.402546	0.225919	0.259786	0.549627	0.479918
	58	1.00256	0.868134	0.966074	1.0489	1.02655	0.96205			0.6268	1.21668	0.636749	0.412765			0.600341	0.392562	0.386409	0.294141	0.318555	0.313107	0.334814	0.275472	0.373802	0.236096	0.255217	0.623892	0.45851
	58.5	1.09654	0.792998	1.38188	1.1784	1.08269	1.02825			0.533847	0.994878	0.726839	0.399828			0.659989	0.538232	0.50123	0.284291	0.342243	0.398068	0.315805	0.253637	0.427658	0.235288	0.258627	0.544751	0.479861
	59	1.372	0.891236	1.25324	1.05869	1.14197	0.979781			0.636752	1.12754	0.685561	0.358863			0.590577	0.493188	0.4795	0.27878	0.386157	0.334461	0.377735	0.262172	0.423587	0.249777	0.268207	0.569762	0.515166
	59.5	1.2133	0.83845	1.07947	1.09852	1.07639	1.06441			0.69455	0.997893	0.579249	0.422106			0.537234	0.698941	0.392475	0.276732	0.270242	0.330731	0.346935	0.272835	0.35582	0.251904	0.28072	0.606268	0.512082
	60	1.09966	0.686481	1.37281	1.30638	1.09874	0.886917			0.513786	0.960491	0.71103	0.420862			0.591144	0.489188	0.575021	0.309895	0.351525	0.361604	0.341009	0.260467	0.412948	0.251653	0.306222	0.597849	0.468114
	60.5	1.22268	0.806489	1.07528	1.23471	1.00532	0.995951			0.684705	0.869612	0.688643	0.416208			0.565525	0.635	0.537938	0.250858	0.424967	0.353026	0.359534	0.258203	0.414803	0.27877	0.275944	0.69297	0.539051
	61	1.16944	0.974477	1.02081	1.33645	1.01807	0.980984			0.609556	1.25111	0.766223	0.410575			0.822529	0.526303	0.431545	0.347512	0.354688	0.359501	0.394466	0.255753	0.365902	0.269691	0.275065	0.663753	0.441352
	61.5	1.04883	0.587046	1.09263	1.13235	1.0126	0.982055			0.711312	0.982729	0.702779	0.399913			0.672643	0.63169	0.438398	0.257939	0.314768	0.389764	0.340123	0.245377	0.393057	0.255545	0.284139	0.607319	0.51811
	62	1.22896	0.625832	1.12684	1.60163	1.00553	0.863192			0.684103	0.835813	0.677373	0.405789			0.556605	0.633753	0.630471	0.346103	0.274264	0.335828	0.347261	0.276429	0.452151	0.260196	0.305266	0.598779	0.514112
	62.5	0.968186	0.885414	1.07933	1.25385	1.03461	0.952139			0.560889	1.09515	0.812651	0.435599			0.655971	0.650174	0.556514	0.262935	0.297099	0.34437	0.351541	0.275544	0.457754	0.28253	0.300388	0.709184	0.479306
	63	1.24517	0.948783	0.93781	1.66914	1.05455	0.990712			0.698318	0.612437	0.593922	0.382623			0.644216	0.699373	0.414774	0.347349	0.261883	0.397268	0.3799	0.231095	0.342003	0.266815	0.282332	0.607528	0.433351
	63.5	0.939671	0.720711	1.21312	1.29562	0.968244	0.855507			0.678477	0.952004	0.699837	0.448205			0.716356	0.428745	0.441806	0.303714	0.302749	0.371297	0.327082	0.227671	0.46013	0.310987	0.303514	0.634005	0.483506
	64	0.941823	0.911893	0.964822	1.46161	1.06709	0.92256			0.593419	0.922559	0.622189	0.42665			0.577427	0.502373	0.45223	0.362635	0.347367	0.390753	0.370021	0.252398	0.466426	0.296815	0.278189	0.555081	0.500298
	64.5	1.10387	0.733813	0.976342	1.21932	1.07526	0.95717			0.624067	0.905408	0.666616	0.383625			0.676987	0.578656	0.578562	0.330775	0.374564	0.321425	0.403314	0.290911	0.421057	0.268204	0.271828	0.559795	0.462798
	65	1.17607	0.623663	1.02413	1.38969	1.04336	0.866047			0.558923	0.888332	0.670114	0.422516			0.66691	0.515415	0.599231	0.329504	0.352046	0.350734	0.398041	0.267683	0.390037	0.291831	0.327014	0.596488	0.40185
	65.5	0.957045	0.815136	1.20265	1.10647	0.974448	0.985738			0.643212	1.07572	0.664279	0.398321			0.579746	0.623616	0.454478	0.303017	0.3531	0.371186	0.34591	0.246433	0.370701	0.308425	0.301471	0.607124	0.461698
	66	1.13356	0.709541	0.869655	1.17047	1.01957	0.929965			0.685162	1.01235	0.681002	0.428892			0.717005	0.703774	0.706421	0.306943	0.364539	0.3757	0.428538	0.294473	0.375534	0.247954	0.35482	0.578663	0.53247
	66.5	0.925792	0.844536	1.27263	1.28664	1.01428	0.948729			0.720168	0.837473	0.602227	0.442149			0.600879	0.616348	0.497317	0.382113	0.364535	0.325319	0.353531	0.273015	0.458982	0.269296	0.297363	0.610156	0.447256
	67	1.05447	0.853608	1.04137	1.15388	1.05969	0.943265			0.610225	0.739211	0.605373	0.431261			0.695136	0.58759	0.436697	0.290527	0.342384	0.373344	0.37681	0.266311	0.41032	0.303308	0.274014	0.579133	0.493756
	67.5	1.06569	1.01634	0.986165	1.43316	1.06259	0.926658			0.622451	0.709882	0.692612	0.451551			0.633316	0.702427	0.510418	0.370344	0.359506	0.354266	0.384785	0.271914	0.432815	0.305278	0.311033	0.533707	0.497895
	68	0.972746	0.631611	1.06383	1.19251	0.971241	0.920378			0.619906	0.798945	0.840129	0.468869			0.563827	0.537852	0.419287	0.281121	0.344917	0.344685	0.396701	0.274107	0.496768	0.283312	0.315661	0.493527	0.524851
	68.5	1.12311	0.939591	0.974454	1.32022	1.00922	0.893152			0.542659	0.821492	0.556136	0.46756			0.620158	0.49631	0.578094	0.358344	0.30505	0.366069	0.408279	0.287398	0.451492	0.301932	0.327689	0.546369	0.511782
	69	1.0974	0.944504	1.00545	1.18644	0.971154	0.936543			0.5878	0.87348	0.664298	0.436296			0.689698	0.611264	0.471101	0.423515	0.353331	0.381952	0.392307	0.249909	0.416504	0.280415	0.294071	0.538664	0.536336
	69.5	1.0818	1.04976	0.937895	1.55724	1.07895	0.921052			0.638168	0.953586	0.636004	0.469519			0.772859	0.478268	0.538498	0.397883	0.343427	0.379258	0.374156	0.261978	0.422709	0.304704	0.312846	0.555483	0.594611
	70	1.18216	0.974646	0.949169	1.29099	1.02055	1.02356			0.624445	0.85806	0.622706	0.488079			0.526042	0.560577	0.452885	0.353435	0.36876	0.35761	0.370112	0.296284	0.448599	0.314604	0.30452	0.610261	0.538318
	70.5	1.21049	0.861455	0.904458	1.13713	1.00473	0.996031			0.644552	0.932447	0.72108	0.427225			0.537363	0.537626	0.59521	0.304902	0.361471	0.442278	0.371597	0.260132	0.407028	0.298122	0.345994	0.596232	0.503942
	71	1.13365	0.591347	0.926334	1.24249	0.978438	1.12523			0.532149	1.0864	0.733576	0.51638			0.642552	0.726761	0.550003	0.381702	0.361445	0.355245	0.391595	0.293687	0.431578	0.295984	0.309159	0.611138	0.51664
	71.5	1.21163	0.985731	1.04729	0.992353	0.934299	0.970002			0.547049	0.787535	0.809125	0.409984			0.661518	0.611234	0.511013	0.444849	0.306067	0.372108	0.391126	0.295614	0.441907	0.246898	0.284082	0.553281	0.590497
	72	1.21059	0.914908	0.903132	1.11265	0.965454	0.953643			0.570824	0.884916	0.633233	0.465962			0.570744	0.574413	0.47923	0.375377	0.363703	0.380304	0.420535	0.270313	0.384507	0.283697	0.294128	0.637415	0.513236
	72.5	1.02501	0.76854	0.925457	1.21751	1.00645	0.913439			0.650595	0.806324	0.765953	0.494387			0.711348	0.676452	0.529388	0.366202	0.395535	0.346679	0.453153	0.285796	0.395211	0.288953	0.306266	0.58728	0.540131
	73	1.0161	0.52873	1.17536	1.11961	1.0514	0.958323			0.658451	0.638153	0.785084	0.422136			0.720451	0.527626	0.514956	0.412155	0.341905	0.376426	0.435264	0.30876	0.363776	0.331006	0.325812	0.553323	0.518477
	73.5	1.07998	0.888718	0.858603	1.12673	0.97002	0.910986			0.620418	1.04005	0.695565	0.509715			0.744148	0.614604	0.474748	0.400717	0.261958	0.383789	0.429342	0.334209	0.470367	0.285971	0.369191	0.611799	0.511744
	74	1.01877	0.60147	0.730722	1.31169	0.983448	0.928041			0.671359	0.938622	0.832533	0.470177			0.744879	0.495344	0.482537	0.508783	0.349082	0.402745	0.419408	0.316998	0.410479	0.281663	0.332278	0.603551	0.560936
	74.5	1.12615	0.908849	1.30983	1.09428	0.977802	0.90778			0.611506	0.974687	0.750836	0.454678			0.74126	0.729479	0.420478	0.322999	0.327462	0.375245	0.427551	0.288476	0.399412	0.280894	0.309581	0.582403	0.541487
	75	1.13865	0.557314	0.812302	1.31557	1.02497	0.965327			0.702221	1.05812	0.774095	0.463806			0.665958	0.562808	0.489115	0.337963	0.287855	0.400497	0.36836	0.287229	0.4982	0.337132	0.294266	0.615455	0.546559
	75.5	0.946143	0.852792	0.933736	1.23288	1.03773	0.904265			0.657458	1.23976	0.647375	0.45466			0.670071	0.580606	0.378985	0.4497	0.399528	0.33478	0.397329	0.270572	0.423017	0.275838	0.324444	0.541631	0.482514
	76	1.11222	0.842348	0.869477	1.27449	1.16599	0.961977			0.563849	0.834016	0.726529	0.476689			0.774952	0.595522	0.385108	0.402439	0.353858	0.381428	0.40206	0.323525	0.403252	0.368093	0.324407	0.543837	0.510772
	76.5	1.13591	0.929087	0.829796	1.03536	0.961228	0.863388			0.67142	1.16522	0.769753	0.493455			0.639774	0.644256	0.474539	0.384974	0.440278	0.427835	0.340014	0.335879	0.421453	0.289705	0.366358	0.578553	0.560633
	77	1.1235	0.742062	1.0964	0.963623	0.898048	0.9079			0.632495	1.00021	0.672979	0.491827			0.778041	0.431198	0.515532	0.344594	0.36084	0.388772	0.415962	0.346445	0.462057	0.294551	0.340618	0.569445	0.494228
	77.5	1.13308	0.74287	0.933786	1.0118	0.985251	0.975719			0.649541	0.82331	0.767659	0.446813			0.81674	0.700159	0.437552	0.378004	0.306862	0.431941	0.422807	0.323413	0.467341	0.294375	0.355932	0.626769	0.54792
	78	1.13525	1.11115	1.13237	1.05237	1.03338	0.893094			0.64499	0.851968	0.806698	0.481634			0.832772	0.606124	0.564393	0.36455	0.366297	0.360062	0.423981	0.319321	0.467988	0.289177	0.367035	0.507315	0.585317
	78.5	1.12378	0.751911	0.870597	1.09904	1.01583	1.00551			0.57604	0.709301	0.772538	0.418778			0.640617	0.560277	0.468672	0.348399	0.337974	0.46381	0.377704	0.327826	0.452346	0.310885	0.342144	0.611108	0.558761
	79	1.10594	0.719966	0.904832	0.948208	1.00494	0.983792			0.632994	0.669545	0.814477	0.500274			0.827604	0.5694	0.513417	0.451555	0.338454	0.372187	0.406265	0.323527	0.466744	0.327518	0.327796	0.571178	0.602979
	79.5	1.07036	1.02199	0.838787	1.0728	1.02421	0.986942			0.814387	0.769244	0.754788	0.460092			0.655635	0.624685	0.344363	0.519308	0.35257	0.370941	0.394502	0.329161	0.407401	0.315868	0.335843	0.49437	0.547961
	80	1.04779	0.760257	1.02731	1.03092	0.997918	0.92379			0.763206	0.768709	0.884957	0.498595			0.654821	0.578755	0.554412	0.446439	0.411871	0.421418	0.432055	0.350529	0.349355	0.323242	0.337933	0.542044	0.508463
	80.5	1.21517	0.938615	0.806891	1.02403	0.919764	0.897241			0.650902	0.746653	0.758606	0.55867			0.774321	0.795697	0.732948	0.519281	0.355106	0.430486	0.436262	0.342078	0.441879	0.345906	0.396581	0.522929	0.533887
	81	1.27657	0.652646	0.935699	1.1404	0.986896	0.946059			0.616472	0.864804	0.703149	0.486138			0.746406	0.713201	0.480946	0.460767	0.400884	0.350379	0.372545	0.318654	0.390514	0.34519	0.338596	0.472824	0.539309
	81.5	0.970485	0.667525	0.805854	1.02644	0.969337	0.932804			0.586022	0.693981	0.736971	0.539457			0.73542	0.466072	0.436642	0.443908	0.352022	0.349063	0.422119	0.370344	0.395713	0.33537	0.365188	0.588622	0.57584
	82	1.1992	0.7531	0.977344	0.967579	1.03939	0.943656			0.718625	0.831207	0.699505	0.520457			0.678541	0.784815	0.470128	0.518018	0.442348	0.395683	0.395264	0.334716	0.504344	0.313178	0.362999	0.527921	0.641653
	82.5	1.1024	0.690442	0.822727	1.04535	0.952275	1.00801			0.557907	0.800425	0.868253	0.495728			0.626469	0.7529	0.504381	0.433877	0.400143	0.333243	0.42286	0.354668	0.483412	0.321738	0.342521	0.546393	0.514242
	83	1.22202	0.722145	1.16105	1.32466	0.920304	0.947575			0.640904	0.845713	0.913759	0.516132			0.767273	0.894997	0.515761	0.487848	0.456082	0.348714	0.385867	0.306401	0.600412	0.343613	0.372231	0.609425	0.552102
	83.5	1.08272	0.671971	0.94632	0.939317	1.04093	0.865164			0.582246	0.77309	0.760297	0.492647			0.653734	0.970451	0.46009	0.338736	0.391923	0.424813	0.424113	0.28953	0.493768	0.347233	0.347616	0.601916	0.584514
	84	1.41889	0.908161	0.835213	1.08343	1.049	0.892257			0.62851	0.586164	0.696231	0.535314			0.787534	0.737927	0.590732	0.439593	0.3867	0.332941	0.452446	0.338512	0.410362	0.318804	0.380716	0.587373	0.518021
	84.5	1.03546	0.871741	0.962023	0.968536	1.10209	0.950289			0.739121	0.779172	0.936537	0.46103			0.765844	0.700775	0.505626	0.440014	0.323074	0.371898	0.394769	0.35769	0.468685	0.30148	0.370203	0.533696	0.531287
	85	1.09714	1.14122	0.840733	1.11122	1.07398	0.937475			0.672661	1.05357	0.708921	0.490553			0.717193	0.751021	0.422966	0.418609	0.389054	0.410695	0.399305	0.330149	0.488611	0.333758	0.375751	0.537695	0.518652
	85.5	1.08348	0.734731	0.930553	0.953126	1.00964	0.939483			0.67211	0.647125	0.681166	0.493795			0.61467	0.804031	0.395789	0.519277	0.372455	0.357346	0.412603	0.357039	0.461807	0.317041	0.353073	0.452825	0.554456
	86	1.03885	0.736755	0.857361	1.12188	1.0275	0.93463			0.716804	0.83434	0.91524	0.48352			0.642805	0.638589	0.536485	0.45747	0.461774	0.35486	0.447903	0.340441	0.431837	0.335021	0.400045	0.528949	0.569983
	86.5	0.971651	0.908819	1.1211	1.05972	0.999731	0.907204			0.652522	0.649565	0.801272	0.523745			0.704267	0.628504	0.435352	0.383671	0.379946	0.397367	0.387597	0.318629	0.478668	0.326208	0.35765	0.445539	0.523979
	87	1.01303	0.75431	1.01576	1.14804	1.043	0.791763			0.75549	0.805845	0.821807	0.567091			0.615131	0.825228	0.617423	0.526558	0.426282	0.41563	0.359556	0.361274	0.415722	0.275563	0.346159	0.484464	0.528094
	87.5	1.32147	1.02552	0.842024	1.14139	1.0652	0.956693			0.669753	0.826269	0.823718	0.489766			0.753291	0.981997	0.620144	0.438088	0.429237	0.405327	0.435974	0.346676	0.509251	0.358321	0.397396	0.594039	0.56662
	88	1.1994	0.793801	0.874507	1.00497	1.00188	0.924286			0.732344	0.839701	0.781121	0.491251			0.703459	0.931044	0.49179	0.414539	0.447241	0.38723	0.44699	0.397109	0.498457	0.374672	0.401857	0.502054	0.615137
	88.5	1.14781	0.725654	1.02355	0.892457	0.991921	1.00571			0.765949	0.926873	0.763883	0.524454			0.589157	0.900215	0.606841	0.362643	0.429317	0.37123	0.403048	0.376573	0.445336	0.341785	0.359111	0.515932	0.561052
	89	1.01188	0.87217	1.19223	1.02475	1.02745	0.847149			0.673844	0.88546	0.768995	0.504417			0.624909	0.696045	0.55635	0.500975	0.394273	0.427968	0.431176	0.390651	0.479325	0.319204	0.345434	0.512241	0.532697
	89.5	1.21716	0.785457	1.18612	1.30442	0.994932	0.900086			0.642443	0.487669	0.819203	0.532975			0.677262	0.629603	0.61005	0.37972	0.41352	0.410534	0.422655	0.394881	0.509353	0.327339	0.330083	0.501462	0.563251
	90	0.99502	0.800668	0.851261	1.29239	0.985716	0.919701			0.61795	0.784487	0.809942	0.492527			0.649862	0.97294	0.495451	0.410154	0.430619	0.391189	0.426702	0.420042	0.495688	0.379238	0.368444	0.48277	0.539636
	90.5	1.0466	0.590911	0.859065	0.96214	1.02311	0.877306			0.846974	0.603041	0.812103	0.566177			0.577657	0.705924	0.413361	0.473762	0.333548	0.398898	0.430558	0.428705	0.54153	0.395995	0.358672	0.547601	0.514567
	91	0.942215	0.99921	0.881981	1.24903	1.02101	0.911619			0.771705	0.541014	0.779516	0.503189			0.672042	0.994686	0.530661	0.337138	0.368084	0.356837	0.444943	0.446482	0.478972	0.320291	0.349908	0.540935	0.524012
	91.5	1.25391	0.789135	0.862228	1.26002	0.987862	0.895812			0.725182	0.827042	0.929876	0.574961			0.741388	0.868944	0.457455	0.423051	0.444099	0.367666	0.469639	0.408531	0.520647	0.335712	0.423408	0.547306	0.585974
	92	1.04085	0.967159	0.842928	1.03652	0.994239	0.891357			0.670554	0.697843	0.792643	0.549255			0.734703	0.738264	0.4944	0.318022	0.470189	0.402149	0.402879	0.399664	0.539701	0.322675	0.354863	0.439313	0.635314
	92.5	1.0956	0.789657	0.946717	1.10423	1.01655	0.953513			0.8766	0.570963	0.792915	0.50332			0.78771	0.809115	0.489813	0.4454	0.387057	0.353141	0.431877	0.422618	0.452936	0.381825	0.366218	0.531126	0.521862
	93	0.933635	0.692205	0.93429	0.94285	1.05752	1.01598			0.692638	0.768465	1.08019	0.458366			0.689567	0.830362	0.48562	0.453404	0.464735	0.379477	0.459725	0.390482	0.486659	0.37926	0.365607	0.520564	0.595044
	93.5	1.14105	0.736085	0.98155	1.26153	1.00594	0.891338			0.709701	0.724061	0.990846	0.478507			0.70737	0.66012	0.510261	0.457328	0.361336	0.429079	0.440574	0.420221	0.499624	0.368717	0.35426	0.578884	0.562244
	94	1.26041	0.781623	1.04996	0.960539	0.985795	0.895518			0.632272	0.739734	0.787581	0.467034			0.72702	0.828862	0.420432	0.387293	0.450957	0.413553	0.46992	0.373994	0.484929	0.378195	0.39763	0.547443	0.517505
	94.5	1.20781	1.04282	1.00573	0.909673	0.973031	0.912876			0.725175	0.576998	0.87495	0.494285			0.64727	0.960863	0.542441	0.379069	0.431574	0.416083	0.425183	0.395099	0.51347	0.356809	0.39334	0.616739	0.563889
	95	1.10896	0.781082	0.720158	0.91277	0.899835	0.988863			0.756725	0.527991	1.04885	0.521334			0.826672	0.839863	0.510055	0.42544	0.413861	0.421066	0.419882	0.367825	0.522616	0.320558	0.370637	0.485555	0.528948
	95.5	1.14017	0.852017	0.848809	0.902332	1.03088	1.02868			0.755607	0.57945	0.703052	0.47813			0.756897	0.695935	0.418331	0.329299	0.496102	0.393832	0.438029	0.3847	0.529551	0.324848	0.391012	0.594819	0.543389
	96	1.09681	0.687203	1.04094	0.86892	1.02315	0.961286			0.703872	0.748644	0.783326	0.517354			0.499022	0.975432	0.377356	0.341792	0.413822	0.392883	0.405397	0.412072	0.558503	0.333311	0.345479	0.585659	0.563535
	96.5	1.11198	1.06037	0.780462	1.20795	0.987232	0.921397			0.698735	0.785069	0.807997	0.531362			0.679089	0.632712	0.413302	0.397471	0.427823	0.392003	0.435985	0.392361	0.628368	0.388356	0.38094	0.583104	0.509168
	97	1.1933	0.85799	0.745861	0.98338	0.984742	0.924913			0.818566	0.742284	0.862651	0.522105			0.546764	0.964534	0.376453	0.387089	0.422111	0.385317	0.453453	0.41465	0.555977	0.370215	0.341352	0.615873	0.531802
	97.5	1.03633	0.662374	0.949253	1.06613	1.1079	0.986778			0.735252	0.658783	0.956658	0.493808			0.658588	0.989301	0.256185	0.361828	0.428194	0.4486	0.43392	0.44449	0.481193	0.347403	0.368009	0.632451	0.535047
	98	1.10319	0.743402	0.916789	0.940389	0.913735	0.879521			0.654866	0.71464	0.735277	0.52752			0.738606	1.01439	0.307534	0.544491	0.422815	0.410346	0.445162	0.329562	0.561716	0.377488	0.361238	0.546895	0.480052
	98.5	1.11019	0.936772	0.78952	1.13429	0.951877	0.922127			0.728831	0.704542	0.875311	0.54333			0.793509	0.575605	0.209345	0.399483	0.43069	0.406048	0.448147	0.404871	0.509554	0.337399	0.35589	0.609259	0.511336
	99	1.09378	0.755726	0.792297	1.1507	0.969869	1.02901			0.749246	0.684149	0.605506	0.552544			0.632474	0.869795	0.330401	0.403543	0.449185	0.454527	0.439175	0.335576	0.505112	0.341534	0.374861	0.542096	0.519991
	99.5	0.958494	1.11224	0.804196	0.922594	0.912195	0.968381			0.725865	0.629834	0.720998	0.449973			0.738716	0.692461	0.292888	0.352122	0.387248	0.417645	0.442969	0.38046	0.438164	0.37304	0.374014	0.5841	0.548811
	100	1.12401	0.938006	0.809686	0.785278	0.979139	0.832763			0.786712	0.645296	0.83119	0.490011			0.732324	1.27696	0.366187	0.297889	0.398352	0.404367	0.47023	0.394044	0.390068	0.375314	0.34266	0.517031	0.621994
	100.5	1.09204	0.911121	0.82967	1.10631	1.0628	0.969911			0.684884	0.750217	0.829435	0.518551			0.697183	0.933422	0.361752	0.492854	0.336522	0.459903	0.45721	0.409669	0.497136	0.345892	0.32748	0.545217	0.623917
	101	1.18038	1.29542	0.672399	0.971705	1.05073	1.05173			0.635972	0.805318	0.811466	0.460487			0.55645	1.04719	0.349278	0.351888	0.415244	0.436146	0.445267	0.387488	0.505462	0.33442	0.341947	0.493267	0.601527
	101.5	0.940126	0.856331	0.944363	0.773979	0.979698	1.10888			0.747858	0.581427	0.764059	0.535754			0.750504	0.901239	0.331612	0.367722	0.384639	0.387032	0.487251	0.370628	0.510588	0.304444	0.362485	0.553088	0.545058
	102	1.03813	0.889537	0.778063	0.976919	0.911838	0.994689			0.731877	0.639963	0.842596	0.554728			0.706139	0.876724	0.367471	0.412552	0.397801	0.424335	0.45826	0.372258	0.479904	0.341783	0.387063	0.525129	0.501913
	102.5	1.14472	0.96653	1.08171	0.962191	0.986828	0.98138			0.806586	0.731112	0.887708	0.488547			0.718211	1.21287	0.372391	0.370731	0.460198	0.442236	0.431048	0.384066	0.464591	0.346728	0.394526	0.612216	0.54181
	103	0.999392	0.913058	0.798403	1.08582	0.936548	0.85535			0.677935	0.766459	0.809557	0.554073			0.801035	1.09102	0.267159	0.478484	0.45467	0.409891	0.497344	0.367542	0.448316	0.340497	0.451762	0.555902	0.466317
	103.5	1.11005	0.788397	0.8271	0.851093	1.03656	0.873007			0.774652	0.768248	0.867781	0.537705			0.67118	1.0841	0.4263	0.372612	0.445949	0.411816	0.443364	0.360431	0.428025	0.355701	0.426891	0.553188	0.561533
	104	1.14945	0.695829	1.18016	1.13951	0.951123	0.807349			0.750839	0.578325	0.826293	0.472405			0.569623	1.72094	0.166849	0.41102	0.382337	0.400598	0.405408	0.359269	0.444876	0.379292	0.394058	0.556335	0.56095
	104.5	1.20743	0.895454	0.811805	1.11313	0.955635	0.924973			0.705934	0.656934	0.850425	0.545168			0.666729	0.894728	0.281429	0.439325	0.369885	0.413018	0.465547	0.385414	0.410801	0.398929	0.407476	0.541919	0.512566
	105	1.18111	0.685261	0.757025	0.99617	0.90826	0.82722			0.677024	0.615735	1.00987	0.517849			0.691648	1.06101	0.221918	0.434937	0.474831	0.383706	0.50141	0.363653	0.449665	0.417977	0.427359	0.534151	0.514886
	105.5	1.09635	0.95086	0.786697	0.956879	0.988396	0.883254			0.633906	0.594498	0.974613	0.564663			0.624938	1.13371	0.223763	0.338484	0.366216	0.434216	0.452353	0.355568	0.427108	0.433966	0.410722	0.591655	0.553339
	106	1.26147	0.690403	1.00284	1.26066	0.935026	0.971101			0.848778	0.687411	0.927526	0.5293			0.606174	0.92313	0.313056	0.328606	0.41771	0.382421	0.4608	0.339244	0.436066	0.442227	0.421257	0.553299	0.474279
	106.5	1.04284	0.815681	0.946695	1.05095	0.954151	0.99941			0.779556	0.680948	0.820887	0.477596			0.707321	1.08906	0.271922	0.341012	0.398432	0.375829	0.512452	0.319805	0.406532	0.381195	0.405455	0.498483	0.557177
	107	1.17357	0.962276	0.874098	0.778322	0.991243	0.922005			0.820843	0.68248	1.18635	0.544856			0.580042	0.768466	0.194568	0.460523	0.407915	0.374803	0.461473	0.34359	0.48833	0.392951	0.436273	0.540787	0.468594
	107.5	1.12828	0.946243	1.01828	1.22137	0.966888	0.927468			0.674885	0.544694	1.03422	0.548466			0.635015	0.846894	0.237274	0.475453	0.413794	0.415535	0.519192	0.299962	0.443742	0.395101	0.429659	0.523465	0.495695
	108	1.0608	1.08777	0.815729	1.08648	0.930718	0.932442			0.827491	0.655342	1.02349	0.493184			0.582861	0.698707	0.25687	0.3712	0.489626	0.460683	0.479059	0.345624	0.474652	0.375356	0.402164	0.580014	0.484229
	108.5	1.0527	1.05432	0.80005	0.96134	0.942006	0.937272			0.705508	0.639978	0.96563	0.535558			0.571719	1.14672	0.256255	0.463779	0.434712	0.444305	0.453472	0.350003	0.444922	0.373459	0.401907	0.53083	0.645174
	109	1.08626	0.982311	1.00121	1.12134	0.906706	0.983126			0.731402	0.612524	1.06653	0.495303			0.766542	1.28343	0.267859	0.48275	0.373717	0.427415	0.482232	0.305499	0.517642	0.390279	0.422157	0.522413	0.501991
	109.5	1.0953	0.825397	0.952402	0.765969	1.00318	0.883345			0.879369	0.672066	1.15472	0.575938			0.6353	1.01799	0.309127	0.506831	0.41482	0.425186	0.500444	0.364635	0.421441	0.400536	0.430545	0.573157	0.492035
	110	1.4874	1.0204	0.765946	0.870202	0.985675	0.965504			0.715834	0.601743	0.993778	0.512227			0.581059	0.742478	0.131976	0.381482	0.381469	0.458589	0.478951	0.395881	0.435361	0.376148	0.465975	0.597539	0.555565
	110.5	1.0699	0.886179	0.845528	1.09799	1.12432	0.904349			0.633127	0.683362	0.960931	0.528756			0.727392	1.31481	0.10466	0.568545	0.429949	0.425765	0.484206	0.4201	0.502729	0.363765	0.430728	0.552362	0.554867
	111	1.18491	0.957381	0.651055	1.05654	1.03918	0.870759			0.790906	0.696933	1.05739	0.499498			0.713331	0.943027	0.15642	0.371375	0.382736	0.488762	0.473508	0.355942	0.416826	0.398799	0.403708	0.592544	0.477052
	111.5	0.975943	1.09797	0.792807	0.994538	1.08716	0.885949			0.686401	0.680487	1.04373	0.557836			0.716489	0.685265	0.273726	0.472999	0.52	0.490193	0.503186	0.396246	0.534628	0.407369	0.492525	0.576195	0.653977
	112	1.21815	0.916342	0.749895	0.889703	0.996926	0.912187			0.847456	0.700837	0.834186	0.516703			0.587806	0.915212	0.222963	0.466802	0.383614	0.443626	0.539741	0.33863	0.430466	0.484031	0.41196	0.543503	0.504369
	112.5	1.12216	1.02271	0.682914	0.97164	0.945798	0.972555			0.912588	0.760216	0.997793	0.547693			0.656326	1.23286	0.14973	0.435474	0.36212	0.497457	0.445065	0.364338	0.409138	0.496676	0.43447	0.557031	0.5571
	113	1.12379	1.1186	0.950344	1.0238	0.996441	0.889984			0.788471	0.554538	0.923452	0.528624			0.614689	0.949536	0.171999	0.410925	0.373481	0.461655	0.451341	0.401937	0.446648	0.433871	0.452364	0.634485	0.561271
	113.5	1.11016	0.978513	0.737253	1.08504	0.984071	0.844364			0.91156	0.679619	1.02238	0.538585			0.677025	0.877297	0.16161	0.427743	0.362574	0.457966	0.445997	0.371166	0.447091	0.503677	0.420068	0.545288	0.657874
	114	1.13895	0.716258	0.843337	0.932574	1.15098	0.918475			0.867509	0.746584	1.08084	0.52357			0.574556	1.16416	0.31595	0.289021	0.298723	0.454311	0.501311	0.360213	0.453096	0.480621	0.469071	0.625567	0.547117
	114.5	1.04574	1.02468	0.757595	1.29063	1.0225	0.940669			0.773424	0.59885	1.01523	0.499182			0.686944	0.908633	0.130942	0.44307	0.360024	0.487529	0.485474	0.389383	0.426292	0.460047	0.458301	0.581976	0.605044
	115	1.01147	0.958113	0.957218	1.02802	1.01938	0.910181			0.775894	0.748429	0.89612	0.548085			0.708389	1.13234	0.204025	0.537748	0.350582	0.456797	0.498576	0.33988	0.465212	0.450973	0.502988	0.584981	0.53725
	115.5	1.42228	1.35708	0.937656	1.13474	0.996327	0.921161			0.932663	0.785288	0.931632	0.560683			0.761144	0.952604	0.305459	0.466463	0.38578	0.545753	0.513362	0.336773	0.397385	0.44116	0.470909	0.633416	0.595001
	116	1.28559	0.813662	0.723462	0.903667	0.971015	0.863159			0.873879	0.681264	0.992382	0.550693			0.589835	1.00679	0.134837	0.396286	0.32226	0.449201	0.488735	0.396743	0.420109	0.41662	0.484231	0.696429	0.489193
	116.5	1.46892	1.16517	0.706466	0.797835	1.02178	0.791145			0.909632	0.609136	0.945732	0.515975			0.667044	0.96113	0.25377	0.380001	0.43583	0.507617	0.462811	0.338331	0.394924	0.367234	0.520608	0.667641	0.492099
	117	1.0559	0.789217	0.781298	1.10943	1.03515	0.894121			0.942517	0.758724	1.18034	0.564476			0.758217	0.921747	0.152042	0.419222	0.399512	0.498765	0.499129	0.383459	0.424885	0.428379	0.482577	0.595408	0.599307
	117.5	1.02385	0.856859	0.74003	1.2921	1.00814	0.811559			0.717223	0.846608	1.05816	0.579341			0.666292	1.5174	0.144193	0.44109	0.412757	0.462066	0.456862	0.440194	0.403489	0.379162	0.591565	0.689065	0.544878
	118	1.19408	0.761239	0.613998	1.24969	1.02633	0.972162			0.670249	0.807648	1.06741	0.511235			0.664115	0.745913	0.17455	0.330184	0.296773	0.527011	0.482901	0.381879	0.4417	0.359426	0.52201	0.669332	0.510333
	118.5	1.22336	0.894431	0.66013	1.3575	0.986612	0.912892			0.756847	0.891839	1.09189	0.540766			0.705202	0.874176	0.179449	0.471093	0.4073	0.489313	0.484843	0.360965	0.46081	0.386965	0.511096	0.727911	0.632623
	119	1.35408	1.0963	0.780777	0.925104	1.02114	1.04468			0.78404	0.699157	1.1548	0.544167			0.700672	0.834319	0.120746	0.323478	0.315698	0.497001	0.45098	0.376514	0.512618	0.373258	0.604164	0.695245	0.553442
	119.5	1.02311	0.907266	0.70546	1.06034	1.00755	0.924556			0.802482	0.799349	0.976789	0.542811			0.667452	0.920237	0.155209	0.42702	0.454552	0.543151	0.474362	0.401715	0.434195	0.338951	0.496457	0.732234	0.588644
	120	1.17565	0.834112	0.704777	0.975205	1.06184	1.09497			0.893265	1.07098	1.10871	0.525439			0.862883	1.00489	0.215831	0.380049	0.371419	0.515359	0.466651	0.473182	0.455943	0.420497	0.540904	0.768003	0.560927
	120.5	1.16937	0.80382	0.839493	1.01404	0.974787	0.891392			0.887523	0.791159	1.08512	0.553701			0.673852	0.971168	0.26881	0.34722	0.396182	0.500252	0.455337	0.370256	0.462211	0.379924	0.516095	0.702082	0.591867
	121	1.06049	1.24434	0.777911	1.07356	0.985525	0.857944			0.774178	0.684027	1.16811	0.581674			0.613579	1.29418	0.162249	0.434674	0.325198	0.545058	0.444633	0.384278	0.421478	0.372873	0.588383	0.611344	0.627062
	121.5	1.25968	1.18954	0.639519	1.30126	1.09913	0.872206			0.87365	0.624116	0.940005	0.552799			0.679264	1.03173	0.252047	0.27683	0.343709	0.498104	0.472956	0.304374	0.477039	0.331319	0.53636	0.704968	0.553395
	122	1.30183	1.42418	0.747509	0.991783	1.00964	0.863029			0.728138	0.642198	0.910344	0.526614			0.541709	0.978871	0.246086	0.340853	0.374035	0.546807	0.456965	0.371548	0.401969	0.347716	0.496414	0.682016	0.60078
	122.5	0.974714	1.24882	0.717148	1.43716	0.9669	0.908671			0.805442	0.775799	1.00123	0.532933			0.660309	0.934097	0.299972	0.308633	0.371329	0.552246	0.490633	0.35738	0.512898	0.375342	0.570256	0.629167	0.582954
	123	1.17443	1.175	0.741867	1.07949	1.02306	0.907692			0.899702	0.874262	1.0772	0.471067			0.608061	1.27584	0.198248	0.318231	0.365609	0.539834	0.473954	0.366051	0.469317	0.393809	0.486173	0.639522	0.673417
	123.5	1.30232	0.968031	0.853451	1.07642	1.01441	0.944159			0.851476	0.621298	1.03705	0.511688			0.62365	0.759612	0.183211	0.310265	0.359365	0.504406	0.507184	0.378579	0.462017	0.385006	0.451875	0.566569	0.612641
	124	1.41601	0.969576	0.862581	0.909853	1.06952	0.956992			0.874497	0.894656	0.918245	0.49226			0.727443	0.811717	0.209871	0.267124	0.382752	0.513247	0.463855	0.412778	0.353019	0.413685	0.506126	0.546844	0.596804
	124.5	1.13349	1.12757	0.857146	1.11773	0.994751	0.890579			0.693158	0.699374	0.977579	0.468058			0.759913	0.958322	0.268941	0.348047	0.417772	0.545165	0.465248	0.382243	0.487495	0.403408	0.489082	0.519562	0.574575
	125	1.19339	1.25648	0.877493	1.1841	1.08811	0.875336			0.798844	0.681638	1.01709	0.500242			0.645048	1.12279	0.242208	0.413487	0.389431	0.492325	0.481787	0.381812	0.532071	0.42066	0.53475	0.561798	0.572452
	125.5	1.00566	1.05154	0.804357	0.983985	0.970031	0.90439			0.876796	0.914776	0.894307	0.477454			0.659974	1.14855	0.237398	0.490648	0.395219	0.518065	0.454161	0.387573	0.435016	0.425498	0.494007	0.660673	0.597361
	126	1.24588	1.16107	0.837591	1.06419	0.979543	0.864214			0.814099	0.833543	1.06007	0.498277			0.667748	0.637622	0.133484	0.40233	0.454552	0.462682	0.540475	0.375724	0.463012	0.357579	0.547974	0.672094	0.611142
	126.5	1.12739	0.996611	0.758085	1.12038	1.049	0.856256			0.922598	1.0745	1.10391	0.533149			0.622565	1.28226	0.208512	0.379598	0.343521	0.577816	0.47387	0.39564	0.39782	0.416751	0.455058	0.766249	0.496121
	127	1.17128	0.996134	0.798091	1.37835	0.972586	0.89285			0.735029	0.862969	1.05455	0.501204			0.596192	0.700422	0.257529	0.364526	0.396204	0.525632	0.529893	0.455682	0.443564	0.381939	0.52543	0.679826	0.572584
	127.5	1.20886	1.09981	0.878388	1.48044	1.02483	1.037			0.748945	0.756912	0.89472	0.48241			0.687294	1.28265	0.209183	0.469731	0.390344	0.503708	0.555237	0.405023	0.387278	0.382121	0.510223	0.695243	0.657565
	128	1.02937	1.01492	0.770593	1.15629	1.01134	0.829932			0.886017	0.65868	1.22247	0.513967			0.755225	0.810656	0.224636	0.306358	0.351613	0.483073	0.468975	0.409389	0.406245	0.416072	0.476093	0.735483	0.667555
	128.5	1.12032	1.1863	0.857829	1.10209	0.943879	1.00501			0.846854	0.813235	1.06406	0.52526			0.647866	1.22917	0.213149	0.359771	0.317042	0.484671	0.526631	0.394631	0.444632	0.389478	0.556544	0.715027	0.620904
	129	1.13952	1.15254	0.725072	1.35451	0.988984	0.976265			0.811834	0.544589	0.772468	0.4872			0.70766	1.39776	0.0659679	0.264549	0.332637	0.544121	0.515481	0.416241	0.433645	0.415816	0.520238	0.844198	0.640048
	129.5	1.10507	1.39494	0.78984	1.52642	1.10591	1.0036			0.905054	0.854199	1.00893	0.475165			0.704931	1.35694	0.187621	0.447416	0.419961	0.531356	0.49599	0.439684	0.442244	0.391211	0.516818	0.719594	0.596829
	130	1.19557	1.22451	0.896666	1.41533	1.01124	1.07905			0.956855	0.684467	0.854396	0.478862			0.746143	0.990256	0.0944099	0.478986	0.434386	0.570815	0.514939	0.393701	0.46712	0.415808	0.469618	0.836462	0.583201
	130.5	1.15598	1.35776	0.76036	1.26358	1.02541	0.99577			0.824333	1.01953	0.995848	0.450416			0.706187	1.32851	0.206279	0.412712	0.309029	0.562423	0.495248	0.379157	0.459032	0.403035	0.502913	0.822419	0.611152
	131	1.11642	0.721652	0.64112	1.69663	0.989659	1.014			0.846383	0.974043	1.01431	0.502403			0.758206	1.48028	0.274833	0.531496	0.312355	0.573335	0.51524	0.408314	0.459786	0.422792	0.493004	0.757224	0.592678
	131.5	1.20062	1.21499		1.21327		0.956519			0.918906	0.99207	1.13622				0.626086	1.00919	0.124453	0.416854	0.34904		0.511439	0.416563	0.474899	0.371959	0.488683	0.779688	0.684785
	132	1.13889	1.33937		1.24778		0.960126			1.01083	0.990954	1.00731				0.74058	1.25667	0.204484	0.505761	0.303295		0.53507	0.380622	0.466185	0.431431	0.518524	0.816377	0.585505
	132.5	1.10668	1.31513		1.686		0.915641			0.978119	0.914789	0.69089				0.768029	0.933146	0.218476	0.407954	0.404519		0.501776	0.384891	0.489623	0.392937	0.51178	0.793698	0.518741
	133	1.16334	1.67996		1.28244		1.03803			0.889372	0.814604	0.877789				0.643649	1.43103	0.163882	0.476804	0.443182		0.567143	0.363941	0.458309	0.353217	0.470676	0.789449	0.559148
	133.5	1.12979	0.942253		1.24626		1.00788			0.853978	0.714894	0.782288				0.728558	0.963592	0.193926	0.316718	0.373328		0.527016	0.367453	0.44811	0.387985	0.518118	0.750362	0.635262
	134	1.40496	1.0088		1.26869		0.936511			0.905456	0.897782	0.945653				0.862006	1.05086	0.196661	0.39286	0.453684		0.529205	0.410475	0.463464	0.417372	0.474186	0.804859	0.562673
	134.5	1.06948	1.03283		1.90013		0.868059			0.899978	0.796369	0.912135				0.55091	1.02732	0.154851	0.41619	0.383826		0.523703	0.392685	0.435509	0.429218	0.441912	0.831137	0.57729
	135	1.05325	1.29114		1.55396		0.916767			0.974722	0.77925	0.989664				0.705635	0.914954	0.21841	0.344822	0.427652		0.55737	0.371318	0.414206	0.464483	0.507229	0.847711	0.54605
	135.5	1.12666	0.957659		1.23504		1.01785			0.947353	0.871911	0.834843				0.62926	1.00784	0.175147	0.31572	0.328018		0.441414	0.367881	0.382799	0.446105	0.519266	0.751042	0.49778
	136	1.09862	1.14482		1.08825		0.965237			0.877591	0.87567	0.968136				0.728083	1.39239	0.151342	0.281492	0.361379		0.537589	0.403496	0.416351	0.497873	0.513799	0.79345	0.579544
	136.5	1.09902	0.822066		1.4209		1.03221			0.855836	0.688398	1.04132				0.704555	0.922431	0.0862842	0.517373	0.398889		0.530349	0.361332	0.469717	0.46889	0.471587	0.829432	0.601948
	137	1.33153	1.06443		1.31794		0.947509			0.790031	0.844988	0.851567				0.650555	1.00858	0.168389	0.345776	0.430866		0.502756	0.456928	0.478394	0.501704	0.417837	0.727579	0.662417
	137.5	1.00092	0.96333		0.982331		1.11871			0.901099	0.927582	0.96607				0.587272	1.04725	0.21844	0.4518	0.333678		0.560975	0.341935	0.400809	0.522823	0.41564	0.805096	0.553908
	138	1.07871	1.01825		1.18739		1.00113			1.1559	0.822623	0.912277				0.659932	1.28378	0.26231	0.396358	0.379523		0.526645	0.386957	0.379741	0.591429	0.469981	0.845589	0.582027
	138.5	1.11357	1.59152		1.51585		1.04249			0.888537	0.73166	0.941403				0.642762	1.17574	0.155996	0.479504	0.439448		0.49499	0.426278	0.449212	0.611813	0.451605	0.837731	0.561638
	139	1.28776	0.929751		1.53578		1.02623			0.932593	0.903237	0.887513				0.620028	1.01131	0.190769	0.416347	0.417403		0.535293	0.415208	0.441487	0.681974	0.462969	0.822848	0.627928
	139.5	1.18839	0.857508		1.33822		0.970442			0.925824	0.716417	0.854488				0.822167	1.09447	0.220383	0.415997	0.349805		0.557055	0.427789	0.383289	0.688246	0.509855	0.742907	0.57354
	140	1.21554	0.968006		1.1356		1.08608			0.914499	0.734354	0.928841				0.718006	1.14459	0.247758	0.342169	0.397888		0.487754	0.388944	0.414253	0.689932	0.482609	0.815884	0.567655
	140.5	1.21736	0.968595		1.13063		1.00737			0.858386	0.909875	1.2825				0.765173	1.1224	0.159352	0.397138	0.32013		0.482982	0.378647	0.392133	0.718867	0.442955	0.786146	0.545418
	141	1.3148	1.49733		1.31544		1.02805			0.918037	0.787006	1.01686				0.662577	1.1108	0.22895	0.484793	0.314801		0.538277	0.395618	0.396112	0.699617	0.526329	0.811695	0.662994
	141.5	1.36566	1.14794		1.50172		0.956362			1.02326	0.938718	1.02239				0.581749	1.22314	0.316538	0.472729	0.301719		0.560095	0.360533	0.413829	0.640092	0.493738	0.907254	0.548095
	142	1.01257	0.902473		1.09151		0.953384			1.06051	0.852803	1.05668				0.668706	0.991631	0.217948	0.543295	0.403134		0.474645	0.37759	0.423319	0.697619	0.47213	0.857034	0.593278
	142.5	1.18187	1.65935		1.40987		0.834097			0.848415	0.925226	0.871663				0.749959	1.0099	0.100233	0.422596	0.37078		0.512585	0.407432	0.424988	0.758202	0.506867	0.848376	0.532495
	143	1.11822	0.91641		1.34014		0.951357			0.892182	0.711552	1.19612				0.77265	0.921352	0.118277	0.499249	0.415745		0.516593	0.416348	0.454333	0.775589	0.454117	0.887838	0.585705
	143.5	1.07344	0.853992		1.01903		0.897447			0.88402	0.86108	1.07281				0.662492	0.828088	0.219837	0.395021	0.274413		0.557979	0.378144	0.435847	0.758926	0.494136	0.837665	0.598248
	144	1.20882	0.989563		1.03397		0.925791			0.987522	0.798081	1.1903				0.582192	0.94995	0.183665	0.533441	0.379976		0.511586	0.351528	0.389054	0.734541	0.487971	0.753974	0.550961
	144.5	1.15686	1.16031		1.47957		0.82162			1.03867	0.74266	1.11634				0.611297	0.846382	0.122349	0.369799	0.348343		0.551496	0.401164	0.380716	0.670088	0.462088	0.869169	0.560997
	145	1.16345	1.10177		1.55706		0.937231			0.905045	0.800809	1.05375				0.648414	1.07705	0.20344	0.443725	0.289443		0.542066	0.399208	0.425814	0.681274	0.49229	0.775576	0.593287
	145.5	1.21308	1.24463		1.03675		0.859523			0.968393	0.850203	0.945778				0.77492	0.931093	0.145946	0.434376	0.376354		0.597288	0.372036	0.487007	0.549677	0.523147	0.777925	0.582548
	146	1.17713	0.877486		1.53107		0.865582			0.915075	0.728436	0.971952				0.585558	0.855091	0.0652639	0.374267	0.310415		0.525613	0.339458	0.425802	0.564739	0.578014	0.895636	0.571325
	146.5	1.2766	1.37898		1.05209		0.853519			0.904401	0.864586	0.976875				0.589781	1.10169	0.189257	0.453973	0.328461		0.47652	0.363985	0.440917	0.487321	0.519803	0.830288	0.650059
	147	1.26941	1.28541		1.41636		0.878961			1.05929	0.824836	1.04005				0.630985	0.685659	0.227484	0.385868	0.316907		0.565427	0.353917	0.416957	0.556764	0.457562	0.832456	0.645717
	147.5	1.29597	0.93758		1.45498		0.946196			1.10194	0.782406	1.20296				0.783139	0.955214	0.166259	0.317573	0.352816		0.53481	0.349333	0.416942	0.557765	0.529737	0.885357	0.64019
	148	1.22762	0.993356		1.27737		0.930614			1.1555	0.744705	0.965519				0.726647	1.05161	0.122385	0.318106	0.325222		0.601855	0.34015	0.397327	0.604097	0.537771	0.904465	0.600617
	148.5	1.16458	0.877087		1.43035		0.942576			0.819374	0.851194	0.903175				0.638344	0.903845	0.189891	0.271256	0.383284		0.563812	0.368066	0.460733	0.575687	0.496254	0.92818	0.553505
	149	1.12248	1.02411		1.64955		0.911477			1.04925	0.887939	0.864308				0.666476	0.966931	0.103951	0.409835	0.341881		0.567044	0.426905	0.451723	0.602752	0.499247	0.919462	0.594592
	149.5	1.22825	1.15592		1.14733		0.97271			0.93903	0.814174	1.00764				0.595889	1.18579	0.135542	0.319138	0.368723		0.607116	0.340763	0.409764	0.563837	0.558335	0.960646	0.616458
	150	1.09488	1.33227		1.1767		1.02284			1.13284	0.653662	1.01745				0.602146	0.991118	0.163917	0.303845	0.365173		0.509756	0.354686	0.445278	0.565453	0.495592	0.910035	0.639747
	150.5	1.19688	0.824823		1.23615		0.958168			0.997732	0.584427	0.912044				0.499411	0.884277	0.128503	0.396524	0.436238		0.551594	0.358646	0.43755	0.499827	0.575603	0.876515	0.65586
	151	1.2953	0.968451		1.27215		0.897701			0.887217	0.622569	1.22207				0.509518	0.783242	0.0936375	0.392076	0.343218		0.56324	0.324371	0.449832	0.531096	0.53448	0.889515	0.572237
	151.5	1.04267	1.0158		1.36297		1.02295			0.932339	0.850048	0.892052				0.552177	0.809188	0.142728	0.320201	0.321444		0.5604	0.342997	0.425258	0.532424	0.589373	1.01639	0.664281
	152	1.21828	1.01329		1.79919		0.92897			0.991974	0.824218	1.03387				0.703511	0.894423	0.141856	0.297505	0.388752		0.560356	0.302767	0.432478	0.528143	0.566786	0.868034	0.630551
	152.5	1.2844	1.19054		1.27085		0.957002			1.08658	0.822306	1.04784				0.442889	0.881464	0.0304986	0.229603	0.339984		0.548262	0.432403	0.419675	0.504364	0.608238	0.903615	0.662536
	153	1.03068	0.971297		1.01398		0.917479			0.967786	0.672819	1.13863				0.696954	0.711664	0.259864	0.392337	0.35062		0.556556	0.314487	0.447688	0.466605	0.567643	0.89393	0.680729
	153.5	1.07696	1.22743		1.15787		0.981829			0.941514	0.699083	1.0225				0.567892	1.15682	0.101079	0.329484	0.34705		0.544245	0.35707	0.4422	0.442254	0.518489	0.841108	0.638591
	154	1.03016	1.15572		1.36487		0.953854			1.06858	0.672711	0.956076				0.620896	0.967915	0.119733	0.301758	0.401328		0.503039	0.380746	0.406452	0.504721	0.459942	0.959774	0.642392
	154.5	1.13726	0.835832		1.45819		0.893723			0.899346	0.693279	0.943901				0.71677	0.937222	0.14878	0.367627	0.324933		0.542505	0.378544	0.39775	0.526491	0.541001	0.920336	0.620889
	155	0.960388	1.16687		1.45318		0.886271			0.9425	0.629468	0.860234				0.740051	1.66028	0.121098	0.2846	0.266864		0.593899	0.331061	0.456788	0.485283	0.533541	0.895813	0.602303
	155.5	1.07184	1.01796		1.20433		0.921244			1.17028	0.788322	1.02193				0.631507	1.15143	0.13332	0.357411	0.362935		0.55895	0.321164	0.449638	0.48074	0.524864	0.839894	0.690037
	156	1.00204	1.0921		1.71044		0.947075			1.08359	0.770409	1.22691				0.601834	0.977614	0.139846	0.402513	0.360338		0.610505	0.342869	0.446095	0.42944	0.560845	0.914404	0.678893
	156.5	1.26062	1.04712		0.980021		0.918277			1.18253	0.75821	1.09849				0.603222	0.710773	0.175668	0.23818	0.348576		0.624143	0.315941	0.473314	0.52983	0.514966	0.890662	0.623679
	157	1.27066	1.09858		1.1356		0.969619			1.03599	1.06033	0.944215				0.650414	0.822258	0.187215	0.336424	0.355521		0.551856	0.31062	0.419948	0.501481	0.481435	0.960317	0.613031
	157.5	1.21863	1.02319		1.41626		0.832991			1.14836	0.856927	1.07053				0.653451	0.78786	0.0506302	0.290383	0.315887		0.604538	0.366184	0.394799	0.493493	0.543838	0.868493	0.572283
	158	1.28741	0.902045		0.942203		0.813691			0.989931	0.886672	1.1465				0.606738	0.945138	0.170468	0.256784	0.286897		0.590989	0.35756	0.437939	0.481209	0.541083	0.935404	0.635884
	158.5	1.00802	1.24906		1.17589		0.953598			0.929382	0.785051	1.21641				0.605937	1.05731	0.126391	0.301287	0.331299		0.578204	0.374559	0.424461	0.449642	0.519071	0.9462	0.654382
	159	1.20108	0.913143		1.19725		0.837142			1.13727	0.772233	1.07883				0.615986	1.20258	0.0422077	0.339826	0.287269		0.649245	0.368358	0.435324	0.47055	0.528725	0.892485	0.535497
	159.5	1.37826	1.1344		1.27274		0.858641			1.1017	0.68432	1.05384				0.711286	0.913156	0.107796	0.343596	0.30449		0.608366	0.341791	0.424771	0.45004	0.535842	0.880698	0.562201
	160	1.29226	0.80151		1.44635		1.0302			0.990528	0.757307	1.08784				0.631118	1.25588	0.153643	0.373687	0.363138		0.616002	0.366953	0.45004	0.45897	0.549682	0.922993	0.608269
	160.5	1.34533	1.10409		1.08804		0.883759			0.948156	0.900246	0.921346				0.55972	0.738912	0.0227088	0.413976	0.330072		0.575821	0.325074	0.497267	0.528715	0.576694	0.933139	0.673456
	161	1.13696	1.00458		1.62756		0.993358			1.13518	0.952551	1.18853				0.667575	0.92432	0.10365	0.255705	0.29558		0.556137	0.333943	0.463882	0.558548	0.488331	0.920304	0.686331
	161.5	1.06936	0.994159		1.29707		0.89702			0.903168	0.636282	1.20821				0.560076	0.96563	0.104021	0.393341	0.295774		0.62689	0.345278	0.443297	0.477281	0.537869	0.943226	0.729552
	162	1.28223	0.879085		1.13955		0.941803			1.00687	0.658652	1.16834				0.412786	1.07818	0.169144	0.234866	0.268351		0.618695	0.380512	0.449448	0.539314	0.552963	0.898021	0.703262
	162.5	1.06807	0.88339		1.15997		0.848902			1.04213	0.77671	1.05522				0.502371	0.92456	0.0526578	0.257303	0.341699		0.545519	0.321466	0.471381	0.549852	0.576317	0.907175	0.719108
	163	1.27519	1.0847		1.25303		1.05995			0.773247	0.759842	1.42075				0.505056	0.992761	0.108269	0.390507	0.341038		0.605801	0.318445	0.409181	0.556373	0.524304	0.922418	0.626958
	163.5	1.32546	0.811354		1.16656		0.903			0.87961	0.772568	0.948845				0.631957	0.673557	0.0614018	0.372623	0.369523		0.589277	0.321827	0.399928	0.475671	0.604522	0.809656	0.635797
	164	1.3161	0.935372		1.6793		1.03923			1.08079	0.928191	1.12959				0.622484	0.831333	0.0988262	0.371688	0.354529		0.599224	0.359422	0.459019	0.467366	0.571718	0.888199	0.744394
	164.5	1.19404	1.0655		1.24622		0.998559			0.942323	1.06783	1.07372				0.74661	0.813187	0.0718859	0.257805	0.390709		0.614219	0.325897	0.458615	0.511878	0.523502	0.90361	0.761787
	165	1.07779	1.15327		1.38469		1.04953			0.992708	0.747283	1.16409				0.612596	0.73229	0.0646678	0.123052	0.340106		0.613101	0.341008	0.417146	0.505696	0.523471	0.858661	0.689157
	165.5	1.10274	0.684323		1.23428		1.0359			0.89269	0.895432	1.19886				0.751222	0.881994	0.0926069	0.314949	0.312823		0.61313	0.326201	0.478794	0.554253	0.607568	0.830684	0.692378
	166	1.27787	0.983118		1.08444		0.980575			1.08528	0.602151	1.16124				0.640729	0.759742	0.12476	0.200028	0.397536		0.56039	0.338944	0.490371	0.530918	0.564954	0.962075	0.718604
	166.5	1.09352	1.16939		1.11735		1.01891			0.997016	0.933498	1.00253				0.687359	0.948663	0.111919	0.493263	0.277791		0.589886	0.352514	0.440791	0.488217	0.49889	0.88387	0.772404
	167	1.18088	1.13538		1.16072		0.902892			1.00922	0.778936	1.17601				0.626258	1.07899	0.126983	0.43206	0.36801		0.642222	0.344096	0.485854	0.512062	0.472385	0.814951	0.700774
	167.5	1.35208	0.952788		1.06995		0.908888			0.902602	0.652606	1.16332				0.64798	0.651258	0.167008	0.150927	0.24842		0.562223	0.304588	0.540613	0.493232	0.550346	0.831639	0.662822
	168	1.19602	1.06758		1.03068		0.901201			1.10692	0.964836	1.26179				0.609878	0.561141	0.113509	0.414216	0.265577		0.608402	0.363334	0.45451	0.521618	0.581382	0.838947	0.663546
	168.5	1.26488	0.929227		0.958719		0.988386			1.02618	0.742537	0.961897				0.670361	0.833045	0.103475	0.324632	0.396787		0.577686	0.383937	0.489426	0.512282	0.60069	0.809758	0.695679
	169	1.12735	1.06381		1.14641		0.925062			1.01445	0.727249	1.21716				0.599723	0.649648	0.142127	0.320936	0.281183		0.655136	0.325289	0.464854	0.479179	0.534407	0.958605	0.760591
	169.5	1.25472	1.19629		1.47418		0.924753			0.961384	0.829626	1.0743				0.600031	0.754608	0.00309743	0.18868	0.332631		0.610555	0.364865	0.439081	0.530931	0.617567	0.923627	0.749187
	170	1.10875	0.84802		1.37239		0.835062			0.99151	0.852801	1.22555				0.619917	0.800064	0.0263827	0.407758	0.345528		0.609726	0.362448	0.415829	0.644983	0.567052	0.832198	0.710807
	170.5	1.12373	0.963669		1.396		0.895682			0.994614	0.705146	1.26406				0.576129	0.945178	0.134389	0.336463	0.377472		0.622568	0.386576	0.434467	0.564157	0.514292	0.896968	0.679146
	171	1.10099	0.90037		0.971687		0.85419			1.05642	0.890251	1.02206				0.739932	0.464648	0.0761244	0.33808	0.377891		0.615415	0.395596	0.535525	0.627318	0.492718	0.828561	0.632661
	171.5	1.20312	1.09264		1.61014		0.88278			0.832947	0.92238	1.22274				0.624695	0.859668	0.0771265	0.251049	0.438811		0.641235	0.303639	0.483877	0.573036	0.586487	0.889173	0.714926
	172	1.36901	0.725868		1.14978		0.939894			1.04403	0.860249	1.14053				0.528508	1.32482	0.0356822	0.292342	0.357089		0.612749	0.318129	0.486037	0.55741	0.594782	0.79343	0.65505
	172.5	1.31091	0.722994		1.16444		0.932803			0.996462	0.816195	1.18159				0.722544	1.1282	0.0528777	0.458526	0.391341		0.613669	0.349948	0.457669	0.523804	0.551315	0.857578	0.677312
	173	1.25414	0.919322		1.37943		0.885604			1.29154	0.715263	1.13619				0.575076	0.870316	0.112822	0.300622	0.327868		0.592799	0.340685	0.406766	0.44333	0.584288	0.892747	0.686712
	173.5	1.3746	0.973525		1.76081		0.962737			0.974613	0.8925	1.13429				0.625439	0.726306	0.0923552	0.327188	0.304258		0.558476	0.332554	0.403229	0.538489	0.550176	1.01888	0.710116
	174	1.3486	0.803505		1.26051		0.94705			1.05731	1.02588	1.24579				0.567487	0.771568	0.105624	0.468811	0.451032		0.582054	0.389868	0.492145	0.461216	0.508977	0.838417	0.666136
	174.5	1.20003	0.836182		1.60299		0.886268			1.09364	0.628954	1.25358				0.484687	0.704681	0.125375	0.445538	0.367283		0.599123	0.417232	0.463504	0.546451	0.549104	0.934536	0.682254
	175	1.19213	0.74555		1.17712		0.894851			1.04596	0.890351	1.32855				0.605948	0.793289	0.155618	0.363575	0.37823		0.606822	0.412691	0.401156	0.498139	0.554468	0.868546	0.643846
	175.5	1.38389	1.00964		1.10123		0.899288			0.988874	0.81192	1.10613				0.552354	0.984799	0.110468	0.287012	0.285547		0.573117	0.356643	0.525559	0.464202	0.522493	0.870572	0.627251
	176	1.08426	0.802901		1.44385		0.963842			1.24148	0.889933	1.14601				0.744462	0.922744	0.148035	0.372751	0.273546		0.569633	0.372878	0.452452	0.470592	0.549507	0.865467	0.585001
	176.5	1.34058	0.686068		1.2047		1.05994			1.1911	0.996593	1.31918				0.598314	0.91151	0.088053	0.149257	0.329541		0.596377	0.311082	0.551116	0.44983	0.561461	0.877318	0.653848
	177	1.19427	0.778556		1.2282		0.992357			1.06387	0.850998	1.077				0.778712	0.485579	0.126416	0.267908	0.338237		0.611137	0.370558	0.472081	0.474061	0.548899	0.840053	0.732008
	177.5	1.22245	0.817219		1.85252		1.09835			1.11226	0.872071	1.14891				0.514454	0.847487	0.09018	0.161264	0.344715		0.550605	0.345165	0.476458	0.464268	0.632882	0.925268	0.568901
	178	1.2316	0.639601		1.06614		1.05147			1.10557	0.886353	1.06671				0.678585	0.509157	0.145788	0.203481	0.388145		0.603209	0.352804	0.433283	0.476341	0.55741	0.888459	0.682293
	178.5	1.22358	0.929753		1.50507		0.969962			0.954092	0.917912	1.04432				0.600193	0.765421	0.0932709	0.24662	0.326126		0.600868	0.331995	0.510286	0.460954	0.567009	0.914016	0.689095
	179	1.37399	0.860181		1.21796		0.93435			1.07255	0.865894	1.42731				0.62839	0.646654	0.0990865	0.217977	0.373842		0.567297	0.315431	0.56916	0.447163	0.502384	0.936653	0.694033
	179.5	1.23718	0.79594		1.48099		0.931645			0.977264	1.09787	1.16529				0.581507	1.16142	0.0737621	0.214448	0.428674		0.680391	0.317133	0.395783	0.513587	0.572109	0.815013	0.683489
	180	1.08737	0.682787		1.10999		0.9747			0.973321	0.85676	1.19277				0.596313	0.806334	0.124103	0.398906	0.331183		0.612627	0.355691	0.403152	0.414545	0.547829	0.859028	0.569469
	180.5	1.06927	0.835702		1.08399		1.06018			1.0702	1.40525	1.13811				0.641955	1.15519	0.0900042	0.28724	0.449571		0.595948	0.315606	0.469324	0.468071	0.602	0.928638	0.726698
	181	1.1409	0.682507		1.02967		0.886024			1.12254	1.09999	1.27841				0.682893	0.648101	0.0855152	0.138565	0.386513		0.624978	0.367077	0.456652	0.444331	0.561725	0.976325	0.670333
	181.5	0.989587	0.841062		1.66263		0.993381			1.07261	1.1504	1.16231				0.677889	0.775544	0.0798272	0.348642	0.35173		0.618345	0.334995	0.501013	0.4449	0.579166	0.921163	0.702381
	182	1.17931	0.882576		1.10012		0.935259			1.04863	1.10104	0.88189				0.700735	0.802751	0.204913	0.490775	0.347712		0.647	0.348123	0.453785	0.506651	0.618522	0.854138	0.64623
	182.5	1.0745	0.768193		1.61182		0.885821			1.12103	0.924079	1.14293				0.634426	1.05576	0.110916	0.259484	0.405585		0.559867	0.367075	0.362608	0.456488	0.612801	0.897133	0.603532
	183	1.10027	0.781273		1.43694		0.938719			1.07651	1.03166	1.08133				0.576527	0.92961	0.0986277	0.328016	0.399896		0.583437	0.365679	0.43853	0.464435	0.525824	0.999162	0.584642
	183.5	1.07633	0.823918		1.19688		0.999582			1.29403	1.13871	1.24363				0.592235	0.911893	0.114969	0.320042	0.442358		0.552779	0.377777	0.377031	0.430876	0.569915	0.84724	0.664711
	184	1.05051	0.709887		1.17635		0.964614			1.11468	0.975696	1.20368				0.807748	0.692294	0.141579	0.414468	0.47023		0.625447	0.337823	0.403002	0.48954	0.589106	0.832422	0.67091
	184.5	1.15879	1.03663		1.29774		0.886768			1.03239	0.976123	1.02553				0.672668	1.03587	0.0606092	0.288832	0.346358		0.620376	0.355827	0.478992	0.407552	0.649835	0.973102	0.603148
	185	1.33169	0.742576		1.26495		0.847746			1.12923	0.968513	1.02503				0.651151	0.986459	0.116415	0.319964	0.387137		0.529483	0.387944	0.454203	0.403645	0.56062	0.817778	0.626584
	185.5	1.23602	0.925368		1.45621		0.833589			1.10038	0.928105	1.02788				0.764559	0.85263	0.0979008	0.288959	0.427699		0.574018	0.361621	0.463544	0.444335	0.595344	0.959446	0.592098
	186	1.22331	0.975864		1.45165		0.992844			1.01919	1.18554	1.01869				0.578238	1.00663	0.0744944	0.253468	0.331788		0.538835	0.341086	0.480119	0.468017	0.559461	0.882188	0.65311
	186.5	1.29164	1.11305		1.2693		0.94948			0.947435	0.790419	0.93329				0.674069	0.85382	0.194186	0.381603	0.43923		0.561459	0.350561	0.46202	0.411506	0.613781	0.837366	0.650413
	187	1.31429	0.846459		1.07964		0.975494			1.23638	1.26993	1.02722				0.656228	0.767321	0.107915	0.299742	0.437711		0.532105	0.353179	0.517679	0.430606	0.570949	0.840937	0.574447
	187.5	1.33736	0.91777		1.43394		1.02889			1.04248	1.04858	0.987643				0.710537	0.822597	0.161022	0.254266	0.316588		0.613091	0.393344	0.483378	0.441199	0.621749	0.932063	0.686858
	188	1.18211	0.857015		1.13538		1.01982			1.08081	1.10448	1.17929				0.598497	0.944365	0.0440621	0.182334	0.421649		0.554459	0.375639	0.375877	0.436613	0.594805	0.872316	0.63673
	188.5	1.19616	0.884882		1.54558		1.10488			1.15732	1.16788	1.00931				0.75625	1.44622	0.203705	0.377417	0.335697		0.57282	0.337946	0.452854	0.460458	0.5748	0.849963	0.585392
	189	1.26425	0.897517		1.27799		0.922387			1.06653	0.861152	1.08948				0.601085	0.696183	0.0926139	0.220256	0.479634		0.65478	0.344507	0.405543	0.449916	0.603649	0.841261	0.650574
	189.5	1.16378	0.792254		1.20755		0.975293			1.15337	1.09111	1.14691				0.5991	0.919574	0.102564	0.40784	0.503571		0.576049	0.421851	0.406436	0.429231	0.610362	0.853938	0.566145
	190	1.29153	1.01738		1.42302		0.984672			1.15967	1.08854	0.97633				0.533455	0.997488	0.1179	0.311469	0.394703		0.610117	0.363775	0.471136	0.448372	0.580145	0.816566	0.618375
	190.5	1.04828	0.895992		1.1751		0.929226			1.19936	0.935771	1.06924				0.542184	0.887938	0.129102	0.250512	0.445206		0.611354	0.384083	0.520027	0.499225	0.673125	0.804411	0.583926
	191	1.08796	0.971705		1.32695		1.02967			1.0966	0.756507	0.968293				0.827853	0.717336	0.126059	0.267494	0.368682		0.590371	0.386393	0.534371	0.440687	0.586484	0.865662	0.661122
	191.5	1.17011	0.99117				0.937804									0.628402						0.642012	0.329881	0.446999	0.404995	0.609413	0.837292	0.639117
	192	1.03953	0.849228				0.878035									0.678336						0.621254	0.367427	0.512808	0.423767	0.614328	0.841936	0.697285
	192.5	1.46187	0.739512				0.862779									0.524295						0.599255	0.374025	0.477415	0.472227	0.610746	0.839178	0.660122
	193	1.26424	1.00232				0.911516									0.57232						0.598591	0.363725	0.459957	0.448607	0.627608	0.871337	0.691528
	193.5	1.15925	1.22052				0.857744									0.554309						0.604772	0.404902	0.503799	0.469532	0.739362	0.881905	0.7531
	194	0.867582	0.790545				0.868399									0.6846						0.600298	0.356198	0.471729	0.440811	0.640827	0.823341	0.571997
	194.5	1.1122	1.20668				0.925788									0.59613						0.549555	0.454859	0.502241	0.397894	0.587447	0.849971	0.710968
	195	1.03786	0.985332				1.00662									0.581765						0.532667	0.388813	0.445966	0.364977	0.547726	0.876235	0.600798
	195.5	1.21786	0.776132				0.965433									0.716796						0.545025	0.333055	0.482992	0.457225	0.605779	0.836866	0.661693
	196	1.13717	0.849944				0.978753									0.645631						0.605299	0.314336	0.553524	0.382543	0.650487	0.874235	0.733887
	196.5	1.08144	0.898572				0.934298									0.694853						0.60714	0.37166	0.494805	0.429865	0.566267	0.811531	0.725562
	197	1.10986	1.07331				0.860106									0.691651						0.582285	0.377396	0.435679	0.410344	0.609488	0.718054	0.754896
	197.5	1.16991	0.820407				0.801885									0.550187						0.559049	0.378161	0.44845	0.444274	0.599535	0.768647	0.613532
	198	1.01513	0.80887				0.941599									0.609626						0.546503	0.410786	0.52205	0.417723	0.63297	0.803842	0.690616
	198.5	1.13478	0.785721				0.904603									0.677778						0.601776	0.354089	0.485839	0.382308	0.529195	0.797688	0.606798
	199	1.16575	0.9739				0.95144									0.75118						0.591797	0.421223	0.501656	0.435538	0.622431	0.795703	0.650089
	199.5	1.04064	0.728204				0.906625									0.61836						0.550266	0.368536	0.490216	0.391547	0.628894	0.73101	0.61363
	200	0.993143	0.748141				0.897428									0.535542						0.520397	0.390517	0.422644	0.42508	0.639194	0.829133	0.620698
	200.5	1.01557	0.853023				0.838754									0.718825						0.540334	0.451396	0.450304	0.392112	0.665799	0.761806	0.617118
	201	1.05021	0.878647				0.908225									0.703765						0.569691	0.389162	0.467936	0.444206	0.701512	0.718228	0.681874
	201.5	0.903201	0.799239				0.932155									0.653725						0.601207	0.376173	0.440151	0.3858	0.597071	0.759507	0.605799
	202	0.926444	0.830182				0.928718									0.660906						0.575504	0.400113	0.422373	0.41428	0.607267	0.751692	0.55756
	202.5	1.16809	0.705517				0.907444									0.516078						0.671941	0.421606	0.500153	0.43285	0.633136	0.8349	0.712384
	203	1.19016	0.925338				0.931854									0.63042						0.608339	0.387409	0.471479	0.415862	0.628695	0.767186	0.689215
	203.5	1.0292	1.01674				1.01938									0.670009						0.616437	0.438368	0.418876	0.40257	0.598954	0.836642	0.603586
	204	1.30066	0.898364				1.03037									0.473007						0.620086	0.409332	0.508813	0.439345	0.686293	0.877637	0.651214
	204.5	1.09057	0.912453				0.931627									0.723967						0.663507	0.424615	0.536123	0.468613	0.702204	0.791141	0.618811
	205	1.05048	0.782488				0.914022									0.577955						0.591082	0.364768	0.493511	0.400473	0.640719	0.930496	0.697679
	205.5	0.909305	1.06116				0.870613									0.706499						0.559369	0.361321	0.520486	0.380286	0.648665	0.971429	0.646056
	206	1.19841	0.86418				1.05893									0.657147						0.659498	0.409736	0.521348	0.424362	0.74573	0.938175	0.686371
	206.5	1.04827	0.583609				0.940029									0.555557						0.615351	0.396464	0.485664	0.475123	0.599349	0.911041	0.649549
	207	1.14295	0.853088				0.94508									0.572126						0.674838	0.396863	0.515439	0.339008	0.665719	0.920214	0.687714
	207.5	1.12796	0.677001				0.913474									0.635804						0.629772	0.364373	0.490944	0.39758	0.574599	1.01047	0.710711
	208	1.17446	0.574637				1.01364									0.673794						0.602161	0.417784	0.514392	0.452012	0.552327	0.90831	0.614971
	208.5	1.09276	0.917144				0.935614									0.642947						0.595957	0.335922	0.516143	0.389194	0.639247	0.892124	0.713409
	209	1.16512	0.8532				0.970573									0.537181						0.64056	0.383319	0.507009	0.451149	0.514608	0.859117	0.649552
	209.5	1.13853	0.930689				0.947053									0.537797						0.600787	0.353123	0.452207	0.407135	0.432977	0.906553	0.614727
	210	1.00349	0.802042				1.08388									0.598949						0.615666	0.394397	0.436386	0.421341	0.496136	0.86692	0.681983
	210.5	1.01275	0.768885				1.02058									0.52555						0.690628	0.337345	0.475731	0.445848	0.476038	1.00244	0.621348
	211	0.917924	0.878979				1.05693									0.592471						0.634155	0.356797	0.50898	0.447604	0.486069	0.882113	0.732685
	211.5	1.14208	0.824205				1.12103									0.666161						0.663168	0.331995	0.477044	0.463863	0.484992	0.92131	0.719113
	212	1.07846	0.774757				0.941405									0.542496						0.733682	0.395802	0.520877	0.429685	0.448318	0.919158	0.651983
	212.5	1.19774	0.948554				1.08511									0.656796						0.607821	0.412627	0.535673	0.45333	0.438381	0.959648	0.651443
	213	1.04127	0.637149				1.01527									0.621085						0.71752	0.39459	0.443267	0.355885	0.508398	0.900999	0.731067
	213.5	1.17449	0.68446				0.931208									0.589511						0.585983	0.412735	0.567431	0.404063	0.52826	0.964772	0.634068
	214	1.03541	0.653665				1.03396									0.689807						0.60716	0.415859	0.553747	0.386758	0.473017	0.922044	0.611487
	214.5	0.983463	1.06954				1.08353									0.626919						0.556908	0.409676	0.49036	0.425832	0.513125	0.931706	0.723926
	215	0.937968	0.666858				0.99426									0.591023						0.522793	0.405164	0.578926	0.394095	0.506074	0.812854	0.684516
	215.5	1.18276	0.683576				1.04418									0.639656						0.596687	0.361218	0.488412	0.452979	0.477849	0.869069	0.652377
	216	1.0381	0.841821				0.938647									0.552125						0.561777	0.392537	0.52038	0.410596	0.568197	0.862534	0.686947
	216.5	1.07903	0.655684				1.06164									0.602025						0.616112	0.417139	0.510235	0.439902	0.500385	0.83508	0.635499
	217	1.09083	0.702676				1.01007									0.580333						0.639806	0.503326	0.520894	0.411506	0.570819	0.868731	0.617583
	217.5	1.16296	0.770296				1.0224									0.728599						0.536602	0.431121	0.502891	0.450878	0.572648	0.881577	0.680586
	218	1.13912	0.717551				1.14853									0.520073						0.600896	0.472956	0.433079	0.398048	0.541461	0.797537	0.690953
	218.5	1.04421	1.14555				0.983362									0.638427						0.598974	0.434948	0.527867	0.403387	0.553352	0.865735	0.737792
	219	1.43139	0.838779				0.953517									0.552896						0.635209	0.430924	0.428634	0.478903	0.591983	0.795325	0.624092
	219.5	0.919637	0.956099				0.975165									0.677782						0.612301	0.392868	0.489285	0.476679	0.513295	0.844747	0.624863
	220	1.10568	0.880524				0.994378									0.633992						0.650788	0.412044	0.461253	0.474617	0.560024	0.90807	0.701873
	220.5	1.29517	0.851083				1.05663									0.647443						0.580905	0.414603	0.468703	0.426582	0.536963	0.75689	0.68079
	221	1.03465	0.905582				0.953342									0.810129						0.56721	0.431202	0.523137	0.439197	0.535706	0.839424	0.628512
	221.5	1.04683	0.694779				1.1172									0.515337						0.596553	0.45192	0.498566	0.379791	0.548894	0.885314	0.574828
	222	1.00014	0.752146				0.99466									0.66973						0.612936	0.427812	0.551954	0.448469	0.507061	0.778496	0.689482
	222.5	1.09497	0.76479				0.936923									0.723863						0.589613	0.404037	0.532657	0.401167	0.577986	0.890327	0.611639
	223	1.25012	0.748448				0.984988									0.685016						0.587038	0.436878	0.48041	0.412991	0.550098	0.840348	0.65595
	223.5	1.237	0.684148				1.11102									0.594141						0.644474	0.41017	0.488754	0.43459	0.471405	0.889405	0.655594
	224	1.00177	0.740558				0.942759									0.627554						0.551583	0.448962	0.456229	0.458107	0.528084	0.725085	0.626628
	224.5	1.05488	0.994965				0.998783									0.660225						0.586006	0.366145	0.611735	0.396319	0.496832	0.860176	0.717788
	225	1.16589	0.859649				0.982532									0.720429						0.672623	0.437809	0.570538	0.40961	0.604253	0.964053	0.55414
	225.5	1.0717	0.684682				0.880921									0.727442						0.606682	0.433586	0.540957	0.390918	0.520112	0.924187	0.589604
	226	0.929356	0.742186				0.999078									0.650917						0.668889	0.41924	0.51312	0.394742	0.58754	0.826953	0.72004
	226.5	1.01999	0.979306				1.01169									0.642153						0.64773	0.419127	0.469663	0.468869	0.527205	0.884436	0.732483
	227	0.970493	0.687843				0.997775									0.678808						0.604944	0.454458	0.475924	0.425611	0.514162	0.861564	0.749039
	227.5	0.895667	1.1955				1.04657									0.575342						0.708125	0.428986	0.551697	0.465059	0.563521	0.856423	0.629905
	228	1.04052	1.26684				1.15446									0.603976						0.645054	0.380523	0.586081	0.423126	0.558567	0.9088	0.702627
	228.5	1.12407	1.0674				0.991565									0.747555						0.670478	0.402106	0.556936	0.431737	0.541076	0.810316	0.671302
	229	1.07974	0.77556				0.956984									0.602934						0.605493	0.40083	0.507599	0.436161	0.512001	0.962824	0.624033
	229.5	1.02233	1.02375				0.997652									0.699978						0.644957	0.402181	0.506756	0.410223	0.466419	0.832545	0.734855
	230	0.913754	0.920624				1.0343									0.706845						0.564725	0.430212	0.501642	0.450094	0.605989	0.786532	0.649598
	230.5	0.876415	0.69973				0.866538									0.70375						0.687902	0.404211	0.47427	0.488719	0.484975	0.840575	0.76074
	231	0.967407	0.832317				0.895781									0.578663						0.601131	0.382623	0.445882	0.416598	0.573784	0.813029	0.666392
	231.5	1.11723	0.945979				0.91367									0.580563						0.607074	0.433951	0.489775	0.400922	0.488031	0.957585	0.679444
	232	1.04395	0.838091				0.904192									0.629603						0.69849	0.425103	0.456079	0.4356	0.522081	0.859186	0.799722
	232.5	1.1957	0.9498				0.944817									0.590873						0.71301	0.46792	0.484337	0.477592	0.596381	0.893592	0.728399
	233	1.17419	0.776069				0.860653									0.718857						0.655409	0.405581	0.557676	0.385019	0.612127	0.95924	0.655582
	233.5	1.13754	0.818509				0.945028									0.611454						0.600452	0.431934	0.520616	0.425685	0.535937	1.04296	0.714692
	234	1.07624	0.852038				1.04123									0.902746						0.638322	0.458871	0.53372	0.512446	0.551602	0.83725	0.753297
	234.5	0.926971	0.75886				0.903437									0.66091						0.631718	0.413493	0.556556	0.416739	0.559335	0.959552	0.655896
	235	1.34518	0.778071				0.958225									0.64303						0.608152	0.402754	0.545295	0.478014	0.543057	0.974821	0.61659
	235.5	1.07615	0.620704				0.863769									0.660991						0.577191	0.417769	0.578327	0.441485	0.632697	0.938859	0.647439
	236	1.03813	0.854854				0.935197									0.773017						0.681484	0.449798	0.569366	0.43781	0.543645	1.00462	0.568494
	236.5	1.12115	1.02935				0.870569									0.578464						0.66054	0.408523	0.487085	0.486294	0.626568	1.06881	0.69473
	237	1.06239	0.862533				0.854664									0.641938						0.619438	0.481869	0.534251	0.433654	0.547107	1.10903	0.655621
	237.5	1.00173	0.692025				0.920967									0.807445						0.637517	0.456977	0.551191	0.469749	0.613821	1.12014	0.649199
	238	0.972785	1.11816				0.882697									0.670881						0.634026	0.428798	0.521171	0.457229	0.646629	1.061	0.733338
	238.5	1.47889	0.692755				0.886451									0.464148						0.626664	0.341755	0.457999	0.462194	0.573893	1.04018	0.708588
	239	1.18138	0.751506				1.01739									0.672718						0.584843	0.34849	0.569747	0.469286	0.534974	1.03092	0.748254
	239.5	1.0412	0.637375				0.972596									0.651901						0.614057	0.429616	0.565159	0.468111	0.590636	0.974978	0.643815
	240	1.09342	0.720346				0.988711									0.580431						0.599108	0.412156	0.449007	0.518728	0.542284	0.94343	0.691674
	240.5	1.17327	0.979315				0.992706									0.840848						0.693542	0.41351	0.541862	0.505213	0.543042	1.00978	0.680134
	241	1.04826	0.875974				0.972091									0.678405						0.635743	0.374105	0.520395	0.518115	0.620811	1.05761	0.670376
	241.5	1.07904	0.918367				1.01322									0.691534						0.69577	0.387611	0.485282	0.428168	0.582623	1.03464	0.670196
	242	1.19475	0.637139				1.0378									0.864044						0.667877	0.409228	0.596688	0.476863	0.635424	1.10115	0.719297
	242.5	0.953094	0.599096				0.997525									0.623019						0.711423	0.353916	0.478035	0.525121	0.613963	1.05662	0.654885
	243	1.18368	1.15252				1.04273									0.820168						0.651607	0.409042	0.531251	0.478669	0.651285	1.00612	0.80219
	243.5	1.0797	0.969468				1.041									0.798217						0.624446	0.421263	0.599792	0.477846	0.566367	1.02628	0.641859
	244	1.11732	0.989261				1.00347									0.70743						0.65365	0.450724	0.442156	0.442555	0.590264	1.01796	0.752352
	244.5	1.04499	0.956012				0.956837									0.75393						0.632752	0.432975	0.519028	0.410531	0.63881	1.03787	0.732279
	245	1.03393	0.814746				1.03588									0.672407						0.668866	0.411891	0.505068	0.432953	0.673837	0.920067	0.665698
	245.5	1.04323	0.960819				0.882444									0.954865						0.63214	0.450019	0.446951	0.390073	0.66811	0.939762	0.588251
	246	1.02162	0.96944				0.915095									0.606112						0.628467	0.44933	0.487443	0.4102	0.747027	1.02978	0.702462
	246.5	0.965136	0.913539				0.939044									0.931725						0.593603	0.49896	0.466189	0.43558	0.656686	0.906202	0.677091
	247	0.97022	0.893865				0.895018									0.828005						0.65182	0.427222	0.528218	0.453734	0.789782	0.887792	0.735772
	247.5	1.14923	0.886953				0.928875									0.676588						0.657371	0.433186	0.504764	0.469764	0.677645	1.03959	0.66635
	248	1.13126	1.24092				0.944163									0.612238						0.677821	0.433176	0.484436	0.418543	0.644696	0.899687	0.599005
	248.5	1.11743	1.05933				0.832894									0.806607						0.644382	0.423445	0.463201	0.429214	0.626034	1.01482	0.648497
	249	1.23786	1.01255				0.955194									0.761382						0.613038	0.459762	0.507744	0.444172	0.69788	0.968422	0.664727
	249.5	0.958627	0.894052				1.03368									0.736861						0.71875	0.438341	0.498567	0.448835	0.627676	1.03425	0.629956
	250	1.1459	0.93153				0.93343									0.748831						0.667862	0.42104	0.501512	0.431106	0.596272	1.001	0.643597
	250.5	1.3157	0.932679				0.952673									0.742587						0.694073	0.473289	0.446303	0.436595	0.578032	0.950147	0.706446
	251	1.19926	0.942778				0.928016									0.770217						0.65486	0.381787	0.53519	0.392105	0.548828	1.08843	0.681397
	251.5	0.919401														0.668349						0.695447	0.445465
	252	1.18148														0.820556						0.644618	0.468593
	252.5	1.08621														0.739616						0.593902	0.500105
	253	1.03122														0.661814						0.574338	0.408347
	253.5	1.01388														0.712269						0.681761	0.398893
	254	1.05947														0.697788						0.56151	0.454771
	254.5	1.2052														0.897378						0.677896	0.398948
	255	1.09458														0.776788						0.767174	0.413048
	255.5	1.04364														0.79498						0.624412	0.435296
	256	1.11174														0.861457						0.710868	0.381505
	256.5	1.12922														0.68393						0.583951	0.409091
	257	1.02148														0.812758						0.666952	0.431909
	257.5	0.99343														0.953129						0.674391	0.462287
	258	1.04997														0.916324						0.620485	0.416259
	258.5	1.20245														0.829474						0.656964	0.425128
	259	0.963662														0.879508						0.657178	0.441888
	259.5	1.21499														0.896935						0.634382	0.408485
	260	1.10884														0.950802						0.578622	0.385225
	260.5	0.886903														0.866409						0.59027	0.448785
	261	0.995224														0.873569						0.663957	0.441579
	261.5	1.00053														0.904346						0.682949	0.458185
	262	0.987844														0.971118						0.58512	0.456645
	262.5	1.06186														0.881844						0.631812	0.479153
	263	1.13322														0.90545						0.638078	0.448434
	263.5	1.02057														1.0503						0.661653	0.52395
	264	1.1171														0.943062						0.612083	0.518884
	264.5	1.02375														1.04773						0.657238	0.415817
	265	0.91616														1.07252						0.571369	0.516519
	265.5	0.879209														0.892927						0.677513	0.495424
	266	0.986072														1.03682						0.694214	0.436216
	266.5	0.904292														1.00724						0.650532	0.441407
	267	0.850096														0.962478						0.643482	0.528321
	267.5	0.830574														0.950753						0.61964	0.51699
	268	0.903824														0.970881						0.617286	0.425512
	268.5	1.14023														1.03814						0.70221	0.493736
	269	1.08767														1.02942						0.653336	0.51251
	269.5	0.985768														1.06387						0.624604	0.569453
	270	0.996551														0.960415						0.711986	0.541587
	270.5	0.975602														1.15962						0.660656	0.436795
	271	0.928336														0.948912						0.649744	0.582502
	271.5	1.13353														1.12106						0.620983	0.55617
	272	0.757067														1.25484						0.619228	0.500918
	272.5	1.09133														1.06589						0.563001	0.531398
	273	1.15073														0.977394						0.582443	0.46506
	273.5	1.12323														1.20683						0.684558	0.469774
	274	1.2149														1.20579						0.628869	0.589431
	274.5	1.14686														0.976508						0.667559	0.575984
	275	1.02194														0.953443						0.650746	0.586968
	275.5	1.0991														1.05102						0.59498	0.595998
	276	1.03488														0.993529						0.708682	0.582307
	276.5	0.898181														1.09543						0.554655	0.587051
	277	1.02277														1.00838						0.570534	0.541245
	277.5	1.02206														0.985711						0.655016	0.547096
	278	1.05981														1.28658						0.610931	0.611828
	278.5	1.08463														1.39464						0.640446	0.520305
	279	0.993137														1.12452						0.619763	0.548044
	279.5	1.05599														1.0912						0.589918	0.583368
	280	1.25435														1.14761						0.621954	0.49005
	280.5	0.980365														1.19361						0.636651	0.621945
	281	1.14067														1.1894						0.634755	0.570935
	281.5	1.1752														1.01342						0.593815	0.499042
	282	1.0732														1.26194						0.55987	0.560525
	282.5	1.06005														1.2523						0.537577	0.581946
	283	1.11108														1.08961						0.47321	0.586789
	283.5	1.0704														1.09428						0.611172	0.551212
	284	1.02895														1.2094						0.537708	0.506368
	284.5	1.10319														0.943207						0.513974	0.545229
	285	1.2136														1.14234						0.59301	0.594834
	285.5	1.40198														1.02065						0.670545	0.55286
	286	1.00509														1.2272						0.626325	0.632
	286.5	1.19787														1.04755						0.627978	0.709042
	287	1.15165														1.00993						0.574612	0.553315
	287.5	1.03729														0.880279						0.646291	0.48518
	288	1.04694														1.07833						0.560836	0.570198
	288.5	1.25608														1.16897						0.560965	0.544533
	289	1.20804														1.16574						0.541943	0.532835
	289.5	1.01319														1.0257						0.560659	0.610028
	290	1.1547														1.37563						0.547473	0.565711
	290.5	1.05589														1.20148						0.57714	0.524275
	291	1.05253														0.964667						0.567045	0.578993
	291.5	1.02939														0.931315						0.63695	0.68196
	292	1.12656														0.862276						0.494272	0.626889
	292.5	1.23481														1.12289						0.563124	0.661156
	293	0.934997														0.979954						0.603838	0.658039
	293.5	1.25164														1.23794						0.564918	0.544857
	294	1.16652														1.17144						0.635592	0.640347
	294.5	0.991912														1.14817						0.621005	0.553005
	295	1.26534														0.968439						0.598043	0.622192
	295.5	1.0911														1.18102						0.551547	0.597023
	296	0.951903														1.26598						0.513379	0.633119
	296.5	0.976946														0.936106						0.635094	0.579566
	297	1.2585														1.23061						0.566706	0.653842
	297.5	1.29612														0.951281						0.552695	0.64755
	298	1.10232														1.55244						0.560509	0.612193
	298.5	1.04535														1.09359						0.589621	0.631628
	299	0.793612														1.0978						0.551446	0.573529
	299.5	1.15131														1.30597						0.591401	0.642132
	300	1.32582														1.0613						0.563459	0.635775
	300.5	0.988357														1.00431						0.49053	0.633637
	301	1.19812														0.919421						0.478062	0.604244
	301.5	1.03308														1.1276						0.50752	0.613583
	302	1.01656														1.21657						0.546873	0.582974
	302.5	0.939444														1.17465						0.558495	0.524086
	303	0.997656														1.17576						0.601829	0.565526
	303.5	1.06614														1.1723						0.549641	0.588783
	304	0.970783														1.09951						0.471176	0.564393
	304.5	1.15825														1.17511						0.46223	0.583762
	305	0.889408														1.07937						0.403863	0.604118
	305.5	0.914221														1.26865						0.473866	0.572945
	306	1.04389														1.44201						0.40068	0.618545
	306.5	1.12195														1.25035						0.449635	0.588451
	307	1.00321														1.14407						0.440715	0.634413
	307.5	1.07072														1.13777						0.438543	0.553747
	308	0.938638														1.08901						0.467549	0.524812
	308.5	1.16589														1.39503						0.435436	0.614505
	309	1.03347														1.73597						0.511594	0.62541
	309.5	0.970556														1.43157						0.516321	0.592218
	310	0.92137														1.3769						0.450123	0.656906
	310.5	1.11353														1.44105						0.456371	0.546853
	311	0.929445														1.56239						0.534704	0.625326
