# Supplementary material for: Detecting material state changes in the nucleolus by label-free digital holographic microscopy
Source: EMBO Rep. 2024 Apr 23;25(6):2786–811. doi: 10.1038/s44319-024-00134-5 (PMC11169520; doi:10.1038/s44319-024-00134-5)
Supplement: Supplementary file 8 — Source data Fig. 5 [file 44319_2024_134_MOESM8_ESM.zip › Zorbas et al 2024_Source data_FIG 5/FIG5F/Quantification of nucleolar optical thickness.xlsx]

## Sheet: Nucleolar optical thickness
No BL								Medium								High BL
	Nucleolus #	Mean Phase Shift Nucleolus	OPL Nucleolus	Mean Phase shift Nucleus	OPL Nucleus	∆ OPL (µm)	∆ OPL (nm)		Nucleolus #	Mean Phase Shift Nucleolus	OPL Nucleolus	Mean Phase shift Nucleus	OPL Nucleus	∆ OPL (µm)	∆ OPL (nm)		Nucleolus #	Mean Phase Shift Nucleolus	OPL Nucleolus	Mean Phase shift Nucleus	OPL Nucleus	∆ OPL (µm)	∆ OPL (nm)
No BL_Experiment 1	1	2.635	0.230655	0.842	0.0737047	0.156951	156.951	Medium BL_Experiment 1	1	1.725	0.150998	0.9	0.0787817	0.0722166	72.2166	High BL_Experiment 1	1	2.51	0.219713	1.183	0.103554	0.116159	116.159
	2	2.72	0.238096	0.675	0.0590863	0.17901	179.01		2	1.63	0.142682	0.9	0.0787817	0.0639007	63.9007		2	1.972	0.172619	1.072	0.0938378	0.0787817	78.7817
	3	2.118	0.1854	1.099	0.0962012	0.0891984	89.1984		3	1.624	0.142157	0.884	0.0773811	0.0647761	64.7761		3	2.79	0.244223	1.072	0.0938378	0.150386	150.386
	4	1.833	0.160452	1.033	0.0904239	0.0700282	70.0282		4	1.824	0.159664	0.858	0.0751052	0.084559	84.559		4	1.632	0.142857	0.613	0.0536591	0.0891984	89.1984
	5	1.733	0.151699	1.033	0.0904239	0.0612747	61.2747		5	1.566	0.13708	0.787	0.0688902	0.0681899	68.1899		5	1.6	0.140056	0.2	0.017507	0.122549	122.549
	6	2.043	0.178834	0.903	0.0790443	0.0997901	99.7901		6	2.531	0.221552	0.787	0.0688902	0.152661	152.661		6	0.895	0.078344	0.346	0.0302872	0.0480568	48.0568
	7	2.369	0.207371	1.239	0.108456	0.0989148	98.9148		7	1.521	0.133141	0.787	0.0688902	0.0642509	64.2509		7	1.256	0.109944	0.409	0.0358019	0.0741423	74.1423
	9	2.304	0.201681	0.963	0.0842964	0.117385	117.385		8	1.777	0.15555	1.081	0.0946256	0.0609245	60.9245		8	1.405	0.122987	0.409	0.0358019	0.0871851	87.1851
	10	1.859	0.162728	1.126	0.0985647	0.0641633	64.1633		9	2.241	0.196166	1.081	0.0946256	0.101541	101.541		9	2.061	0.18041	0.807	0.0706409	0.109769	109.769
	11	1.921	0.168155	0.819	0.0716913	0.0964638	96.4638		10	1.197	0.10478	0.843	0.0737922	0.0309875	30.9875		10	1.617	0.141544	0.807	0.0706409	0.0709035	70.9035
	12	1.57	0.13743	0.819	0.0716913	0.0657389	65.7389		11	1.386	0.121324	-0.219	-0.0191702	0.140494	140.494		11	2.276	0.19923	0.368	0.032213	0.167017	167.017
	13	1.29	0.11292	0.586	0.0512956	0.0616248	61.6248		12	1.568	0.137255	-0.383	-0.033526	0.170781	170.781		12	1.943	0.170081	0.616	0.0539217	0.116159	116.159
	14	2.327	0.203694	1.464	0.128152	0.0755429	75.5429		13	1.543	0.135067	0.409	0.0358019	0.0992649	99.2649		13	2.117	0.185312	0.616	0.0539217	0.13139	131.39
	15	2.764	0.241947	1.711	0.149773	0.0921746	92.1746		14	2.772	0.242648	1.044	0.0913868	0.151261	151.261		14	2.783	0.243611	0.933	0.0816704	0.16194	161.94
	16	2.114	0.185049	1.419	0.124212	0.060837	60.837		15	2.365	0.207021	1.189	0.104079	0.102941	102.941		15	3.481	0.30471	1.142	0.0999652	0.204745	204.745
	17	3	0.262606	1.947	0.170431	0.0921746	92.1746		16	1.543	0.135067	1.432	0.12535	0.00971641	9.71641		16	2.079	0.181986	0.424	0.0371149	0.144871	144.871
	18	2.848	0.2493	1.773	0.1552	0.0941004	94.1004		17	0.767	0.0671395	-0.394	-0.0344889	0.101628	101.628		17	2.075	0.181636	0.424	0.0371149	0.144521	144.521
	19	2.606	0.228117	1.773	0.1552	0.0729168	72.9168		18	0.957	0.0837712	-0.148	-0.0129552	0.0967264	96.7264		18	2.327	0.203694	0.242	0.0211835	0.182511	182.511
No BL_Experiment 2	1	2.865	0.250788	0.828	0.0724792	0.178309	178.309		19	0.693	0.0606619	-0.086	-0.00752803	0.0681899	68.1899		19	1.71	0.149685	0.723	0.063288	0.0863973	86.3973
	2	2.721	0.238183	0.768	0.067227	0.170956	170.956		20	1.087	0.0951508	-0.086	-0.00752803	0.102679	102.679		20	1.516	0.132703	0.723	0.063288	0.0694154	69.4154
	3	2.236	0.195729	0.92	0.0805324	0.115196	115.196	Medium BL_Experiment 2	1	2.177	0.190564	1.603	0.140319	0.0502452	50.2452		21	1.31	0.114671	0.322	0.0281863	0.0864848	86.4848
	4	2.33	0.203957	1.011	0.0884981	0.115459	115.459		2	1.71	0.149685	1.358	0.118873	0.0308124	30.8124		22	2.286	0.200106	0.824	0.072129	0.127976	127.976
	5	2.092	0.183124	0.739	0.0646885	0.118435	118.435		3	1.715	0.150123	1.05	0.091912	0.0582109	58.2109		23	1.798	0.157388	0.323	0.0282739	0.129114	129.114
	6	2.011	0.176033	0.739	0.0646885	0.111345	111.345		4	1.583	0.138568	1.05	0.091912	0.0466563	46.6563		24	1.773	0.1552	0.323	0.0282739	0.126926	126.926
	7	2.062	0.180498	0.875	0.0765933	0.103904	103.904		5	1.904	0.166667	1.187	0.103904	0.0627628	62.7628		25	1.627	0.14242	0.36	0.0315127	0.110907	110.907
	8	2.215	0.193891	0.605	0.0529588	0.140932	140.932		6	1.773	0.1552	1.187	0.103904	0.0512956	51.2956		26	2.008	0.175771	0.851	0.0744925	0.101278	101.278
	9	0.987	0.0863973	0.242	0.0211835	0.0652137	65.2137		7	2.03	0.177696	1.187	0.103904	0.0737922	73.7922		27	1.491	0.130515	0.394	0.0344889	0.0960261	96.0261
	10	1.189	0.104079	0.242	0.0211835	0.0828959	82.8959		8	1.696	0.14846	0.949	0.0830709	0.0653888	65.3888		28	1.396	0.122199	0.851	0.0744925	0.0477067	47.7067
	11	1.669	0.146096	0.405	0.0354518	0.110645	110.645		9	1.54	0.134804	0.949	0.0830709	0.0517333	51.7333		29	1.78	0.155813	0.609	0.0533089	0.102504	102.504
	12	2.657	0.232581	0.501	0.0438551	0.188726	188.726		10	1.454	0.127276	0.261	0.0228467	0.10443	104.43		30	1.693	0.148197	0.609	0.0533089	0.0948882	94.8882
	13	1.793	0.156951	0.916	0.0801823	0.0767684	76.7684		11	1.218	0.106618	0.261	0.0228467	0.0837712	83.7712		31	2.59	0.226716	0.713	0.0624126	0.164304	164.304
	14	1.96	0.171569	0.916	0.0801823	0.0913868	91.3868		12	2.444	0.213936	1.62	0.141807	0.072129	72.129		32	2.625	0.22978	1.112	0.0973392	0.132441	132.441
	15	2.771	0.24256	0.689	0.0603118	0.182248	182.248		13	1.848	0.161765	1.128	0.0987397	0.0630254	63.0254		33	2.145	0.187763	0.933	0.0816704	0.106093	106.093
	16	2.216	0.193978	0.914	0.0800072	0.113971	113.971		14	1.125	0.0984771	0.898	0.0786066	0.0198705	19.8705		34	1.98	0.17332	0.553	0.048407	0.124913	124.913
	17	1.902	0.166492	0.689	0.0603118	0.10618	106.18		15	1.633	0.142945	0.229	0.0200456	0.122899	122.899		35	1.985	0.173757	0.807	0.0706409	0.103116	103.116
	18	1.706	0.149335	0.689	0.0603118	0.0890233	89.0233		16	0.843	0.0737922	0.229	0.0200456	0.0537466	53.7466		36	2.195	0.19214	0.544	0.0476192	0.144521	144.521
	19	1.416	0.12395	0.689	0.0603118	0.0636381	63.6381		17	1.452	0.127101	0.177	0.0154937	0.111607	111.607	High BL_Experiment 2	1	2.026	0.177346	0.635	0.0555849	0.121761	121.761
	20	2.102	0.183999	0.689	0.0603118	0.123687	123.687		18	1.771	0.155025	0.896	0.0784316	0.0765933	76.5933		2	2.331	0.204045	0.635	0.0555849	0.14846	148.46
	21	2.049	0.17936	0.689	0.0603118	0.119048	119.048		19	1.883	0.164829	0.991	0.0867474	0.0780814	78.0814		3	1.529	0.133841	0.635	0.0555849	0.0782565	78.2565
No BL_Experiment 3	1	1.822	0.159489	0.672	0.0588237	0.100666	100.666		20	2.353	0.20597	1.453	0.127189	0.0787817	78.7817		4	1.759	0.153974	0.81	0.0709035	0.0830709	83.0709
	2	1.464	0.128152	0.313	0.0273985	0.100753	100.753		21	2.88	0.252101	1.543	0.135067	0.117035	117.035		5	1.813	0.158701	0.81	0.0709035	0.0877978	87.7978
	3	1.332	0.116597	0.02	0.0017507	0.114846	114.846		22	0.467	0.0408789	-0.182	-0.0159314	0.0568104	56.8104		6	2.344	0.205183	0.965	0.0844715	0.120711	120.711
	4	1.173	0.102679	0.389	0.0340512	0.0686276	68.6276		23	0.703	0.0615373	-0.138	-0.0120799	0.0736171	73.6171		8	1.71	0.149685	0.245	0.0214461	0.128239	128.239
	5	2.175	0.190389	0.549	0.0480568	0.142332	142.332		24	1.239	0.108456	0.046	0.00402662	0.10443	104.43		9	2.678	0.234419	1.018	0.0891109	0.145308	145.308
	6	1.532	0.134104	0.766	0.067052	0.067052	67.052		25	1.627	0.14242	0.213	0.018645	0.123775	123.775		10	1.642	0.143733	1.018	0.0891109	0.054622	54.622
	7	1.66	0.145308	0.566	0.0495449	0.0957635	95.7635		26	1	0.0875352	0.159	0.0139181	0.0736171	73.6171		11	2.017	0.176559	0.587	0.0513832	0.125175	125.175
	8	1.62	0.141807	0.53	0.0463937	0.0954134	95.4134		27	1.896	0.165967	0.555	0.048582	0.117385	117.385		12	2.031	0.177784	0.261	0.0228467	0.154937	154.937
	9	1.273	0.111432	0.61	0.0533965	0.0580358	58.0358		28	1.488	0.130252	0.655	0.0573356	0.0729168	72.9168		13	2.197	0.192315	0.56	0.0490197	0.143295	143.295
	10	1.622	0.141982	1.246	0.109069	0.0329132	32.9132		29	1.801	0.157651	0.892	0.0780814	0.0795695	79.5695		14	2.058	0.180147	0.564	0.0493699	0.130778	130.778
	11	2.109	0.184612	1.061	0.0928749	0.0917369	91.7369		30	2.072	0.181373	1.282	0.11222	0.0691528	69.1528		15	1.65	0.144433	0.438	0.0383404	0.106093	106.093
	12	2.302	0.201506	1.778	0.155638	0.0458685	45.8685		31	2.216	0.193978	1.595	0.139619	0.0543594	54.3594		16	2.189	0.191615	0.546	0.0477942	0.14382	143.82
	13	1.01	0.0884106	0.544	0.0476192	0.0407914	40.7914	Medium BL_Experiment 3	1	2.213	0.193715	1.229	0.107581	0.0861347	86.1347		18	2.068	0.181023	0.643	0.0562851	0.124738	124.738
	14	1.391	0.121761	0.544	0.0476192	0.0741423	74.1423		6	0.942	0.0824582	0.322	0.0281863	0.0542718	54.2718		19	1.683	0.147322	0.643	0.0562851	0.0910366	91.0366
	15	0.874	0.0765058	0.544	0.0476192	0.0288866	28.8866		7	0.755	0.0660891	0.322	0.0281863	0.0379027	37.9027		20	2.024	0.177171	0.643	0.0562851	0.120886	120.886
	16	2.356	0.206233	1.532	0.134104	0.072129	72.129		8	0.999	0.0874477	0.322	0.0281863	0.0592613	59.2613		21	2.554	0.223565	0.814	0.0712537	0.152311	152.311
	17	1.86	0.162816	1.369	0.119836	0.0429798	42.9798		9	0.746	0.0653013	0.322	0.0281863	0.0371149	37.1149		22	2.272	0.19888	0.965	0.0844715	0.114409	114.409
	18	1.827	0.159927	0.769	0.0673146	0.0926123	92.6123		10	0.687	0.0601367	0.322	0.0281863	0.0319504	31.9504		23	2.205	0.193015	0.883	0.0772936	0.115722	115.722
	19	1.055	0.0923497	0.741	0.0648636	0.0274861	27.4861		11	2.376	0.207984	0.491	0.0429798	0.165004	165.004		24	1.857	0.162553	0.883	0.0772936	0.0852593	85.2593
	20	1.968	0.172269	1.382	0.120974	0.0512956	51.2956		12	1.763	0.154325	0.884	0.0773811	0.0769435	76.9435		25	2.807	0.245711	0.883	0.0772936	0.168418	168.418
	21	1.563	0.136818	1.334	0.116772	0.0200456	20.0456		13	1.746	0.152836	0.54	0.047269	0.105567	105.567		26	2.954	0.258579	1.155	0.101103	0.157476	157.476
	22	2.299	0.201243	1.401	0.122637	0.0786066	78.6066		14	1.404	0.122899	0.54	0.047269	0.0756304	75.6304		27	1.969	0.172357	1.155	0.101103	0.0712537	71.2537
	23	1.069	0.0935751	0.672	0.0588237	0.0347515	34.7515		15	2.119	0.185487	0.925	0.0809701	0.104517	104.517		28	1.885	0.165004	0.88	0.077031	0.0879729	87.9729
	24	2.337	0.20457	1.685	0.147497	0.057073	57.073		16	1.733	0.151699	0.807	0.0706409	0.0810576	81.0576		29	1.835	0.160627	0.88	0.077031	0.0835961	83.5961
	25	2.773	0.242735	1.732	0.151611	0.0911242	91.1242		17	1.309	0.114584	0.807	0.0706409	0.0439427	43.9427		30	2.216	0.193978	1.113	0.0974267	0.0965513	96.5513
	26	2.199	0.19249	1.589	0.139093	0.0533965	53.3965		18	1.151	0.100753	0.807	0.0706409	0.0301121	30.1121		31	2.145	0.187763	1.113	0.0974267	0.0903363	90.3363
	27	2.105	0.184262	1.191	0.104254	0.0800072	80.0072		19	2.063	0.180585	0.949	0.0830709	0.0975142	97.5142		32	1.967	0.172182	1.113	0.0974267	0.0747551	74.7551
	28	1.315	0.115109	1.191	0.104254	0.0108544	10.8544		20	0.991	0.0867474	0.055	0.00481444	0.081933	81.933		33	2.192	0.191877	0.959	0.0839463	0.107931	107.931
	29	1.201	0.10513	0.672	0.0588237	0.0463061	46.3061		21	1.461	0.127889	0.055	0.00481444	0.123075	123.075		34	1.733	0.151699	0.959	0.0839463	0.0677523	67.7523
	30	1.494	0.130778	0.659	0.0576857	0.0730919	73.0919		22	2.312	0.202381	0.984	0.0861347	0.116247	116.247	High BL_Experiment 3	1	2.054	0.179797	1.103	0.0965513	0.083246	83.246
	31	1.136	0.09944	0.572	0.0500701	0.0493699	49.3699		25	2.438	0.213411	1.645	0.143995	0.0694154	69.4154		2	2.856	0.250001	0.643	0.0562851	0.193715	193.715
	32	0.924	0.0808825	0.66	0.0577732	0.0231093	23.1093		26	1.996	0.17472	1.546	0.135329	0.0393908	39.3908		3	1.655	0.144871	0.643	0.0562851	0.0885856	88.5856
No BL_Experiment 4	1	2.612	0.228642	1.29	0.11292	0.115722	115.722		27	1.583	0.138568	1.546	0.135329	0.0032388	3.2388		4	2.013	0.176208	1.113	0.0974267	0.0787817	78.7817
	2	1.411	0.123512	0.676	0.0591738	0.0643384	64.3384		28	1.937	0.169556	1.546	0.135329	0.0342263	34.2263		5	1.95	0.170694	1.113	0.0974267	0.073267	73.267
	3	1.818	0.159139	1.184	0.103642	0.0554973	55.4973		29	1.721	0.150648	1.253	0.109682	0.0409665	40.9665		7	1.69	0.147935	0.517	0.0452557	0.102679	102.679
	4	1.72	0.150561	0.954	0.0835086	0.067052	67.052		30	1.716	0.15021	1.253	0.109682	0.0405288	40.5288		8	1.635	0.14312	0.659	0.0576857	0.0854344	85.4344
	5	1.273	0.111432	1.184	0.103642	0.00779063	7.79063		31	1.955	0.171131	1.172	0.102591	0.0685401	68.5401		9	1.739	0.152224	0.659	0.0576857	0.094538	94.538
	6	1.564	0.136905	0.954	0.0835086	0.0533965	53.3965		32	1.999	0.174983	1.073	0.0939253	0.0810576	81.0576		10	2.506	0.219363	-0.143	-0.0125175	0.231881	231.881
	7	2.32	0.203082	0.935	0.0818454	0.121236	121.236		33	1.608	0.140757	1.002	0.0877103	0.0530463	53.0463		11	1.72	0.150561	-0.143	-0.0125175	0.163078	163.078
	8	1.607	0.140669	0.935	0.0818454	0.0588237	58.8237		34	1.782	0.155988	0.794	0.069503	0.0864848	86.4848		12	2.466	0.215862	-0.143	-0.0125175	0.228379	228.379
	9	1.699	0.148722	0.456	0.0399161	0.108806	108.806		35	1.648	0.144258	0.714	0.0625001	0.0817579	81.7579		13	1.336	0.116947	0.018	0.00157563	0.115371	115.371
	10	1.484	0.129902	0.504	0.0441178	0.0857845	85.7845		36	1.588	0.139006	1.098	0.0961137	0.0428923	42.8923		14	2.04	0.178572	0.231	0.0202206	0.158351	158.351
	11	0.955	0.0835961	0.504	0.0441178	0.0394784	39.4784		37	1.012	0.0885856	0.54	0.047269	0.0413166	41.3166		15	2.734	0.239321	0.231	0.0202206	0.219101	219.101
	14	2.136	0.186975	1.115	0.0976018	0.0893735	89.3735	Medium BL_Experiment 4	1	1.982	0.173495	0.591	0.0517333	0.121761	121.761		16	2.675	0.234157	0.732	0.0640758	0.170081	170.081
	15	1.706	0.149335	0.866	0.0758055	0.0735296	73.5296		2	2.012	0.176121	1.122	0.0982145	0.0779063	77.9063		17	2.877	0.251839	0.891	0.0779939	0.173845	173.845
	16	2.541	0.222427	1.205	0.10548	0.116947	116.947		3	1.443	0.126313	0.629	0.0550597	0.0712537	71.2537		21	1.171	0.102504	0.5	0.0437676	0.0587361	58.7361
	17	2.038	0.178397	0.8	0.0700282	0.108369	108.369		4	2.558	0.223915	0.772	0.0675772	0.156338	156.338		22	1.495	0.130865	0.891	0.0779939	0.0528713	52.8713
	18	1.388	0.121499	1.226	0.107318	0.0141807	14.1807		5	1.885	0.165004	0.772	0.0675772	0.0974267	97.4267		23	1.396	0.122199	0.891	0.0779939	0.0442053	44.2053
	19	2.376	0.207984	1.127	0.0986522	0.109331	109.331		6	1.667	0.145921	0.772	0.0675772	0.078344	78.344		24	2.309	0.202119	0.755	0.0660891	0.13603	136.03
	20	2.194	0.192052	1.718	0.150386	0.0416668	41.6668		7	1.585	0.138743	0.889	0.0778188	0.0609245	60.9245		25	1.305	0.114233	0.574	0.0502452	0.0639882	63.9882
	21	1.696	0.14846	1.34	0.117297	0.0311625	31.1625		8	1.561	0.136642	0.643	0.0562851	0.0803573	80.3573		26	1.856	0.162465	0.574	0.0502452	0.11222	112.22
	22	3.287	0.287728	1.78	0.155813	0.131916	131.916		9	1.391	0.121761	0.643	0.0562851	0.0654763	65.4763		27	1.555	0.136117	0.732	0.0640758	0.0720415	72.0415
	23	1.959	0.171481	1.448	0.126751	0.0447305	44.7305		10	2.362	0.206758	0.714	0.0625001	0.144258	144.258		28	1.316	0.115196	0.327	0.028624	0.0865723	86.5723
	24	2.101	0.183911	1.193	0.10443	0.079482	79.482		11	1.852	0.162115	0.872	0.0763307	0.0857845	85.7845		29	1.257	0.110032	0.327	0.028624	0.0814078	81.4078
	25	2.209	0.193365	2.195	0.19214	0.00122549	1.22549		12	2.041	0.178659	0.998	0.0873601	0.0912992	91.2992		30	1.838	0.16089	0.685	0.0599616	0.100928	100.928
	26	2.654	0.232318	1.435	0.125613	0.106705	106.705		13	2.816	0.246499	1.391	0.121761	0.124738	124.738		31	2.348	0.205533	0.751	0.0657389	0.139794	139.794
	27	1.901	0.166404	1.558	0.13638	0.0300246	30.0246		14	2.315	0.202644	1.391	0.121761	0.0808825	80.8825		32	2.7	0.236345	0.756	0.0661766	0.170168	170.168
	28	2.449	0.214374	2.027	0.177434	0.0369399	36.9399		15	2.345	0.20527	1.25	0.109419	0.0958511	95.8511		33	3.318	0.290442	0.483	0.0422795	0.248162	248.162
	29	1.7	0.14881	1.14	0.0997901	0.0490197	49.0197		16	2.753	0.240984	1.252	0.109594	0.13139	131.39		34	2.555	0.223652	0.959	0.0839463	0.139706	139.706
	30	2.345	0.20527	1.777	0.15555	0.04972	49.72		17	2.075	0.181636	1.08	0.094538	0.0870975	87.0975		35	2.645	0.231531	1.102	0.0964638	0.135067	135.067
	31	2.672	0.233894	1.971	0.172532	0.0613622	61.3622		18	2.197	0.192315	1.149	0.100578	0.0917369	91.7369		36	2.327	0.203694	0.577	0.0505078	0.153187	153.187
No BL_Experiment 5	1	1.315	0.115109	0.352	0.0308124	0.0842964	84.2964		19	2.191	0.19179	1.149	0.100578	0.0912117	91.2117		37	1.756	0.153712	0.556	0.0486696	0.105042	105.042
	2	1.055	0.0923497	0.352	0.0308124	0.0615373	61.5373		20	2.284	0.19993	1.178	0.103116	0.096814	96.814		38	1.886	0.165091	0.509	0.0445554	0.120536	120.536
	3	1.118	0.0978644	0.444	0.0388656	0.0589987	58.9987		21	2.157	0.188813	1.144	0.10014	0.0886732	88.6732		39	1.329	0.116334	0.509	0.0445554	0.0717789	71.7789
	4	1.18	0.103292	0.62	0.0542718	0.0490197	49.0197		22	1.795	0.157126	0.542	0.0474441	0.109682	109.682		40	1.93	0.168943	0.917	0.0802698	0.0886732	88.6732
	5	1.389	0.121586	0.601	0.0526087	0.0689778	68.9778		23	2.033	0.177959	1.32	0.115546	0.0624126	62.4126		41	2.093	0.183211	0.67	0.0586486	0.124563	124.563
	6	1.279	0.111958	0.601	0.0526087	0.0593489	59.3489		24	2.363	0.206846	1.32	0.115546	0.0912992	91.2992	High BL_Experiment 4	1	1.916	0.167717	0.343	0.0300246	0.137693	137.693
	7	1.488	0.130252	0.512	0.044818	0.0854344	85.4344		25	1.704	0.14916	1.183	0.103554	0.0456058	45.6058		2	1.617	0.141544	0.343	0.0300246	0.11152	111.52
	8	1.37	0.119923	0.512	0.044818	0.0751052	75.1052		26	1.787	0.156425	0.577	0.0505078	0.105918	105.918		3	1.884	0.164916	0.338	0.0295869	0.135329	135.329
	9	0.836	0.0731794	0.504	0.0441178	0.0290617	29.0617		27	1.323	0.115809	0.577	0.0505078	0.0653013	65.3013		4	1.866	0.163341	0.338	0.0295869	0.133754	133.754
	10	0.734	0.0642509	0.27	0.0236345	0.0406163	40.6163		28	1.605	0.140494	0.998	0.0873601	0.0531339	53.1339		5	1.832	0.160365	0.212	0.0185575	0.141807	141.807
	11	0.832	0.0728293	0.27	0.0236345	0.0491948	49.1948		29	1.683	0.147322	0.807	0.0706409	0.0766809	76.6809		6	1.274	0.11152	0.225	0.0196954	0.0918244	91.8244
	12	0.66	0.0577732	0.27	0.0236345	0.0341387	34.1387		30	2.219	0.194241	1.41	0.123425	0.070816	70.816		7	1.209	0.10583	0.279	0.0244223	0.0814078	81.4078
	13	0.607	0.0531339	0.27	0.0236345	0.0294994	29.4994		31	1.72	0.150561	0.595	0.0520835	0.0984771	98.4771		8	0.727	0.0636381	0.279	0.0244223	0.0392158	39.2158
	14	1.395	0.122112	0.344	0.0301121	0.0919995	91.9995		32	1.745	0.152749	0.681	0.0596115	0.0931375	93.1375		9	1.571	0.137518	0.218	0.0190827	0.118435	118.435
	15	1.222	0.106968	0.344	0.0301121	0.0768559	76.8559		33	2.077	0.181811	1.178	0.103116	0.0786942	78.6942		10	1.243	0.108806	0.218	0.0190827	0.0897236	89.7236
	16	1.004	0.0878854	0.371	0.0324756	0.0554098	55.4098		34	2.586	0.226366	1.061	0.0928749	0.133491	133.491		12	2.16	0.189076	0.415	0.0363271	0.152749	152.749
	17	1.436	0.125701	0.371	0.0324756	0.093225	93.225		35	2.599	0.227504	1.2	0.105042	0.122462	122.462		13	1.377	0.120536	0.549	0.0480568	0.0724792	72.4792
	18	1.21	0.105918	0.371	0.0324756	0.073442	73.442		36	2.559	0.224003	0.929	0.0813202	0.142682	142.682		14	1.361	0.119135	0.549	0.0480568	0.0710786	71.0786
	19	1.179	0.103204	0.371	0.0324756	0.0707285	70.7285		37	2.098	0.183649	0.929	0.0813202	0.102329	102.329		15	1.505	0.131741	0.571	0.0499826	0.0817579	81.7579
	20	0.978	0.0856094	-0.374	-0.0327382	0.118348	118.348		38	2.333	0.20422	0.682	0.059699	0.144521	144.521		16	1.457	0.127539	0.571	0.0499826	0.0775562	77.5562
	21	0.787	0.0688902	-0.374	-0.0327382	0.101628	101.628	Medium BL_Experiment 5	1	1.518	0.132878	0.951	0.083246	0.0496325	49.6325		17	1.497	0.13104	0.571	0.0499826	0.0810576	81.0576
	22	2.01	0.175946	0.431	0.0377277	0.138218	138.218		2	1.791	0.156776	0.951	0.083246	0.0735296	73.5296		18	1.378	0.120624	0.562	0.0491948	0.0714287	71.4287
	23	0.967	0.0846466	0.256	0.022409	0.0622375	62.2375		3	1.541	0.134892	0.951	0.083246	0.0516458	51.6458		19	2.123	0.185837	0.392	0.0343138	0.151523	151.523
	24	1.26	0.110294	0.256	0.022409	0.0878854	87.8854		4	1.747	0.152924	0.94	0.0822831	0.0706409	70.6409		20	1.907	0.16693	0.392	0.0343138	0.132616	132.616
	25	1.408	0.12325	0.263	0.0230218	0.100228	100.228		5	1.443	0.126313	0.94	0.0822831	0.0440302	44.0302		21	1.84	0.161065	0.687	0.0601367	0.100928	100.928
	26	1.762	0.154237	0.337	0.0294994	0.124738	124.738		6	0.913	0.0799197	0.545	0.0477067	0.032213	32.213		22	1.761	0.15415	0.687	0.0601367	0.0940128	94.0128
	27	1.552	0.135855	0.337	0.0294994	0.106355	106.355		7	1.324	0.115897	0.864	0.0756304	0.0402662	40.2662		23	1.183	0.103554	0.475	0.0415792	0.0619749	61.9749
	28	2.471	0.2163	1.349	0.118085	0.0982145	98.2145		8	1.374	0.120273	0.864	0.0756304	0.044643	44.643		24	1.553	0.135942	0.475	0.0415792	0.094363	94.363
	29	2.018	0.176646	0.837	0.073267	0.103379	103.379		9	1.403	0.122812	0.76	0.0665268	0.0562851	56.2851		25	1.79	0.156688	0.495	0.0433299	0.113358	113.358
	30	1.875	0.164129	0.403	0.0352767	0.128852	128.852		10	1.064	0.0931375	0.76	0.0665268	0.0266107	26.6107		26	1.427	0.124913	0.54	0.047269	0.0776437	77.6437
	31	1.691	0.148022	0.357	0.0312501	0.116772	116.772		11	1.764	0.154412	1.12	0.0980394	0.0563727	56.3727		27	1.222	0.106968	0.54	0.047269	0.059699	59.699
	32	0.906	0.0793069	0.528	0.0462186	0.0330883	33.0883		12	1.74	0.152311	0.979	0.085697	0.0666143	66.6143		28	1.743	0.152574	0.579	0.0506829	0.101891	101.891
	33	1.116	0.0976893	0.528	0.0462186	0.0514707	51.4707		13	1.363	0.119311	0.898	0.0786066	0.0407039	40.7039		29	1.425	0.124738	0.486	0.0425421	0.0821956	82.1956
	34	1.135	0.0993525	0.171	0.0149685	0.084384	84.384		14	2.353	0.20597	1.444	0.126401	0.0795695	79.5695		30	1.787	0.156425	0.416	0.0364147	0.120011	120.011
	35	1.134	0.0992649	0.12	0.0105042	0.0887607	88.7607		15	1.71	0.149685	0.977	0.0855219	0.0641633	64.1633		31	2.156	0.188726	0.956	0.0836837	0.105042	105.042
	36	0.88	0.077031	0.12	0.0105042	0.0665268	66.5268		16	1.909	0.167105	0.977	0.0855219	0.0815828	81.5828		32	2.416	0.211485	0.541	0.0473566	0.164129	164.129
	37	0.332	0.0290617	0.12	0.0105042	0.0185575	18.5575		17	2.111	0.184787	1.069	0.0935751	0.0912117	91.2117		33	2.264	0.19818	0.541	0.0473566	0.150823	150.823
	38	0.737	0.0645135	0.12	0.0105042	0.0540092	54.0092		18	1.676	0.146709	0.907	0.0793944	0.0673146	67.3146		34	1.874	0.164041	1.053	0.0921746	0.0718664	71.8664
	39	1.128	0.0987397	0.151	0.0132178	0.0855219	85.5219		19	1.316	0.115196	0.907	0.0793944	0.0358019	35.8019		35	2.198	0.192402	0.794	0.069503	0.122899	122.899
	40	1.917	0.167805	0.151	0.0132178	0.154587	154.587		20	2.51	0.219713	1.109	0.0970766	0.122637	122.637		37	2.109	0.184612	0.808	0.0707285	0.113883	113.883
No BL_Experiment 6	1	1.563	0.136818	0.415	0.0363271	0.10049	100.49		21	1.736	0.151961	1.304	0.114146	0.0378152	37.8152		38	1.72	0.150561	0.808	0.0707285	0.0798321	79.8321
	2	1.215	0.106355	0.415	0.0363271	0.0700282	70.0282		22	1.726	0.151086	1.304	0.114146	0.0369399	36.9399		39	1.558	0.13638	0.53	0.0463937	0.0899862	89.9862
	3	1.45	0.126926	0.172	0.0150561	0.11187	111.87		23	2.03	0.177696	1.309	0.114584	0.0631129	63.1129		40	1.642	0.143733	0.53	0.0463937	0.0973392	97.3392
	4	2.87	0.251226	1.612	0.141107	0.110119	110.119		25	1.902	0.166492	1.218	0.106618	0.0598741	59.8741		41	1.51	0.132178	0.649	0.0568104	0.0753678	75.3678
	5	3.025	0.264794	1.086	0.0950632	0.169731	169.731		26	2.149	0.188113	1.218	0.106618	0.0814953	81.4953		42	2.464	0.215687	1.118	0.0978644	0.117822	117.822
	6	1.807	0.158176	1.086	0.0950632	0.0631129	63.1129		27	1.938	0.169643	1.011	0.0884981	0.0811451	81.1451		43	2.359	0.206496	1.118	0.0978644	0.108631	108.631
	7	1.92	0.168068	0.928	0.0812327	0.0868349	86.8349		28	1.96	0.171569	1.219	0.106705	0.0648636	64.8636		44	2.73	0.238971	1.09	0.0954134	0.143558	143.558
	8	1.802	0.157738	0.912	0.0798321	0.0779063	77.9063		29	1.662	0.145484	0.905	0.0792194	0.0662642	66.2642		45	2.29	0.200456	0.748	0.0654763	0.134979	134.979
	9	2.336	0.204482	0.841	0.0736171	0.130865	130.865		30	1.637	0.143295	1.21	0.105918	0.0373775	37.3775		46	2.208	0.193278	0.925	0.0809701	0.112308	112.308
	10	1.458	0.127626	0.553	0.048407	0.0792194	79.2194		31	1.716	0.15021	1.185	0.103729	0.0464812	46.4812		47	2.511	0.219801	1.307	0.114409	0.105392	105.392
	11	1.157	0.101278	0.553	0.048407	0.0528713	52.8713		32	2.071	0.181285	1.158	0.101366	0.0799197	79.9197	High BL_Experiment 5	1	2.226	0.194853	1.161	0.101628	0.093225	93.225
	12	1.537	0.134542	0.658	0.0575982	0.0769435	76.9435		33	1.517	0.132791	1.158	0.101366	0.0314251	31.4251		2	1.965	0.172007	1.161	0.101628	0.0703783	70.3783
	13	1.018	0.0891109	0.658	0.0575982	0.0315127	31.5127		34	2.315	0.202644	1.346	0.117822	0.0848216	84.8216		3	1.869	0.163603	0.797	0.0697656	0.0938378	93.8378
	14	1.157	0.101278	0.604	0.0528713	0.048407	48.407		35	1.576	0.137956	0.856	0.0749301	0.0630254	63.0254		4	2.192	0.191877	0.797	0.0697656	0.122112	122.112
	15	1.859	0.162728	0.604	0.0528713	0.109857	109.857		36	2.202	0.192753	1.29	0.11292	0.0798321	79.8321		5	2.064	0.180673	0.797	0.0697656	0.110907	110.907
	16	1.399	0.122462	0.574	0.0502452	0.0722166	72.2166		37	2	0.17507	0.905	0.0792194	0.0958511	95.8511		6	1.586	0.138831	0.631	0.0552347	0.0835961	83.5961
	17	1.529	0.133841	0.354	0.0309875	0.102854	102.854		38	1.56	0.136555	0.958	0.0838587	0.0526962	52.6962		7	2.209	0.193365	0.823	0.0720415	0.121324	121.324
	18	1.042	0.0912117	0.354	0.0309875	0.0602242	60.2242		39	0.959	0.0839463	0.206	0.0180323	0.065914	65.914		8	1.46	0.127801	0.631	0.0552347	0.0725667	72.5667
	19	1.776	0.155463	0.39	0.0341387	0.121324	121.324		40	1.399	0.122462	0.336	0.0294118	0.0930499	93.0499		9	1.387	0.121411	0.653	0.0571605	0.0642509	64.2509
	20	1.764	0.154412	0.471	0.0412291	0.113183	113.183		41	1.076	0.0941879	-0.057	-0.00498951	0.0991774	99.1774		10	2.038	0.178397	0.559	0.0489322	0.129465	129.465
	21	1.824	0.159664	0.913	0.0799197	0.0797446	79.7446		42	1.712	0.14986	1.24	0.108544	0.0413166	41.3166		11	2.067	0.180935	0.799	0.0699406	0.110995	110.995
	22	1.747	0.152924	0.913	0.0799197	0.0730044	73.0044		43	1.655	0.144871	1.073	0.0939253	0.0509455	50.9455		12	0.835	0.0730919	0.653	0.0571605	0.0159314	15.9314
	23	1.301	0.113883	0.168	0.0147059	0.0991774	99.1774		44	1.751	0.153274	0.887	0.0776437	0.0756304	75.6304		13	1.364	0.119398	0.325	0.0284489	0.0909491	90.9491
	24	1.106	0.096814	0.321	0.0280988	0.0687151	68.7151	Medium BL_Experiment 6	1	2.227	0.194941	1.224	0.107143	0.0877978	87.7978		14	1.393	0.121937	0.325	0.0284489	0.0934876	93.4876
	25	1.105	0.0967264	0.105	0.0091912	0.0875352	87.5352		2	1.422	0.124475	0.782	0.0684525	0.0560225	56.0225		15	2.237	0.195816	0.415	0.0363271	0.159489	159.489
	26	0.957	0.0837712	0.304	0.0266107	0.0571605	57.1605		3	2.183	0.191089	0.921	0.0806199	0.110469	110.469		16	1.789	0.156601	0.36	0.0315127	0.125088	125.088
	27	1.33	0.116422	0.304	0.0266107	0.0898111	89.8111		4	1.989	0.174108	0.513	0.0449056	0.129202	129.202		17	1.451	0.127014	0.36	0.0315127	0.0955009	95.5009
No BL_Experiment 7	1	2.147	0.187938	1.09	0.0954134	0.0925247	92.5247		5	2.241	0.196166	0.959	0.0839463	0.11222	112.22		18	1.701	0.148897	0.36	0.0315127	0.117385	117.385
	2	1.995	0.174633	1.141	0.0998777	0.0747551	74.7551		6	1.804	0.157914	0.616	0.0539217	0.103992	103.992		19	1.942	0.169993	0.281	0.0245974	0.145396	145.396
	3	2.034	0.178047	1.141	0.0998777	0.078169	78.169		7	2.389	0.209122	0.8	0.0700282	0.139093	139.093		20	1.257	0.110032	0.318	0.0278362	0.0821956	82.1956
	4	1.579	0.138218	1.141	0.0998777	0.0383404	38.3404		8	1.911	0.16728	0.816	0.0714287	0.0958511	95.8511		21	0.503	0.0440302	0.089	0.00779063	0.0362396	36.2396
	5	1.811	0.158526	0.685	0.0599616	0.0985647	98.5647		9	1.722	0.150736	0.943	0.0825457	0.0681899	68.1899		22	1.423	0.124563	0.215	0.0188201	0.105743	105.743
	6	1.527	0.133666	0.685	0.0599616	0.0737047	73.7047		10	1.868	0.163516	0.616	0.0539217	0.109594	109.594		23	0.744	0.0651262	0.026	0.00227592	0.0628503	62.8503
	7	3.171	0.277574	1.42	0.1243	0.153274	153.274		11	1.859	0.162728	0.79	0.0691528	0.0935751	93.5751		24	1.801	0.157651	0.167	0.0146184	0.143033	143.033
	8	1.936	0.169468	1.021	0.0893735	0.0800947	80.0947		12	1.986	0.173845	0.57	0.0498951	0.12395	123.95		25	1.386	0.121324	0.671	0.0587361	0.0625877	62.5877
	9	2.814	0.246324	1.021	0.0893735	0.156951	156.951		13	1.793	0.156951	0.527	0.0461311	0.11082	110.82		26	1.074	0.0940128	0.175	0.0153187	0.0786942	78.6942
	10	2.05	0.179447	1.111	0.0972516	0.0821956	82.1956		14	1.985	0.173757	1.316	0.115196	0.0585611	58.5611		27	1.862	0.162991	0.494	0.0432424	0.119748	119.748
	11	1.868	0.163516	1.244	0.108894	0.054622	54.622		15	2.138	0.18715	1.368	0.119748	0.0674021	67.4021		28	1.789	0.156601	0.446	0.0390407	0.11756	117.56
	12	1.875	0.164129	1.244	0.108894	0.0552347	55.2347		16	2.961	0.259192	1.368	0.119748	0.139444	139.444		29	1.253	0.109682	0.069	0.00603993	0.103642	103.642
	13	1.686	0.147584	1.573	0.137693	0.00989148	9.89148		17	1.337	0.117035	0.717	0.0627628	0.0542718	54.2718		30	1.89	0.165442	0.843	0.0737922	0.0916494	91.6494
	14	2.005	0.175508	1.573	0.137693	0.0378152	37.8152		18	1.443	0.126313	0.402	0.0351892	0.0911242	91.1242	High BL_Experiment 6	1	1.914	0.167542	0.074	0.00647761	0.161065	161.065
	15	2.337	0.20457	1.069	0.0935751	0.110995	110.995		19	2.244	0.196429	0.651	0.0569854	0.139444	139.444		2	0.956	0.0836837	0.074	0.00647761	0.0772061	77.2061
	16	1.906	0.166842	1.069	0.0935751	0.073267	73.267		20	2.763	0.24186	1.479	0.129465	0.112395	112.395		3	1.623	0.14207	0.542	0.0474441	0.0946256	94.6256
	17	1.891	0.165529	1.257	0.110032	0.0554973	55.4973		21	2.084	0.182423	0.617	0.0540092	0.128414	128.414		4	1.191	0.104254	0.542	0.0474441	0.0568104	56.8104
	18	1.579	0.138218	1.08	0.094538	0.0436801	43.6801		22	1.381	0.120886	0.346	0.0302872	0.090599	90.599		5	2.04	0.178572	0.891	0.0779939	0.100578	100.578
	19	2.237	0.195816	0.947	0.0828959	0.11292	112.92		23	1.309	0.114584	0.389	0.0340512	0.0805324	80.5324		6	1.521	0.133141	0.891	0.0779939	0.0551472	55.1472
	20	1.723	0.150823	1.181	0.103379	0.0474441	47.4441		24	1.728	0.151261	0.393	0.0344013	0.11686	116.86		7	1.329	0.116334	0.171	0.0149685	0.101366	101.366
	21	2.064	0.180673	0.432	0.0378152	0.142857	142.857		25	0.537	0.0470064	0.423	0.0370274	0.00997901	9.97901		8	1.29	0.11292	0.171	0.0149685	0.0979519	97.9519
	22	1.446	0.126576	0.588	0.0514707	0.0751052	75.1052		26	1.461	0.127889	0.018	0.00157563	0.126313	126.313		9	1.317	0.115284	0.258	0.0225841	0.0926998	92.6998
	23	1.833	0.160452	0.544	0.0476192	0.112833	112.833		27	1.963	0.171832	1.454	0.127276	0.0445554	44.5554		10	1.602	0.140231	0.258	0.0225841	0.117647	117.647
	24	1.794	0.157038	0.836	0.0731794	0.0838587	83.8587		28	1.555	0.136117	1.204	0.105392	0.0307249	30.7249		11	2.664	0.233194	0.947	0.0828959	0.150298	150.298
	25	2.002	0.175246	0.679	0.0594364	0.115809	115.809	Medium BL_Experiment 7	1	1.648	0.144258	1.147	0.100403	0.0438551	43.8551		12	2.249	0.196867	0.947	0.0828959	0.113971	113.971
	26	1.58	0.138306	0.954	0.0835086	0.054797	54.797		2	1.689	0.147847	1.147	0.100403	0.0474441	47.4441		13	2.008	0.175771	0.162	0.0141807	0.16159	161.59
	27	2.437	0.213323	0.878	0.0768559	0.136467	136.467		3	1.859	0.162728	1.287	0.112658	0.0500701	50.0701		14	1.832	0.160365	0.162	0.0141807	0.146184	146.184
	28	2.241	0.196166	0.975	0.0853468	0.11082	110.82		4	1.952	0.170869	0.847	0.0741423	0.0967264	96.7264		15	1.874	0.164041	0.229	0.0200456	0.143995	143.995
	29	2.037	0.178309	1.129	0.0988273	0.079482	79.482		5	2.063	0.180585	1.387	0.121411	0.0591738	59.1738		16	2.264	0.19818	0.289	0.0252977	0.172882	172.882
	30	2.035	0.178134	1.335	0.11686	0.0612747	61.2747		6	1.948	0.170519	1.354	0.118523	0.0519959	51.9959		17	1.498	0.131128	0.289	0.0252977	0.10583	105.83
	31	2.314	0.202556	1.6	0.140056	0.0625001	62.5001		7	1.972	0.172619	0.748	0.0654763	0.107143	107.143		18	0.404	0.0353642	-0.384	-0.0336135	0.0689778	68.9778
	32	2.527	0.221201	1.528	0.133754	0.0874477	87.4477		8	1.676	0.146709	0.837	0.073267	0.073442	73.442		19	0.498	0.0435925	-0.384	-0.0336135	0.0772061	77.2061
	33	2.158	0.188901	1.528	0.133754	0.0551472	55.1472		9	1.277	0.111782	0.595	0.0520835	0.059699	59.699		20	1.593	0.139444	-0.403	-0.0352767	0.17472	174.72
	34	3.293	0.288253	1.996	0.17472	0.113533	113.533		10	1.4	0.122549	0.556	0.0486696	0.0738797	73.8797		21	1.041	0.0911242	-0.354	-0.0309875	0.122112	122.112
	35	1.891	0.165529	0.815	0.0713412	0.0941879	94.1879		11	1.692	0.14811	0.684	0.0598741	0.0882355	88.2355		22	1.288	0.112745	-0.108	-0.0094538	0.122199	122.199
	36	1.75	0.153187	1.257	0.110032	0.0431549	43.1549		12	1.428	0.125	0.772	0.0675772	0.0574231	57.4231		23	1.466	0.128327	0.519	0.0454308	0.0828959	82.8959
	37	1.563	0.136818	1.08	0.094538	0.0422795	42.2795		13	1.044	0.0913868	0.482	0.042192	0.0491948	49.1948		24	1.235	0.108106	0.519	0.0454308	0.0626752	62.6752
	38	1.474	0.129027	0.685	0.0599616	0.0690653	69.0653		14	1.008	0.0882355	0.482	0.042192	0.0460435	46.0435		25	1.068	0.0934876	0.519	0.0454308	0.0480568	48.0568
No BL_Experiment 8	1	1.83	0.160189	1.16	0.101541	0.0586486	58.6486		15	0.933	0.0816704	0.602	0.0526962	0.0289742	28.9742		26	1.87	0.163691	0.359	0.0314251	0.132266	132.266
	2	1.611	0.141019	1.167	0.102154	0.0388656	38.8656		16	0.931	0.0814953	0.602	0.0526962	0.0287991	28.7991	High BL_Experiment 7	1	2.551	0.223302	1.608	0.140757	0.0825457	82.5457
	3	2.049	0.17936	1.16	0.101541	0.0778188	77.8188		17	1.524	0.133404	0.609	0.0533089	0.0800947	80.0947		2	2.516	0.220239	1.608	0.140757	0.079482	79.482
	4	1.333	0.116684	1.167	0.102154	0.0145308	14.5308		18	1.596	0.139706	0.624	0.054622	0.0850842	85.0842		3	2.882	0.252277	0.787	0.0688902	0.183386	183.386
	5	1.493	0.13069	0.944	0.0826332	0.0480568	48.0568		19	1.928	0.168768	0.161	0.0140932	0.154675	154.675		4	2.444	0.213936	1.021	0.0893735	0.124563	124.563
	6	1.214	0.106268	0.944	0.0826332	0.0236345	23.6345		20	1.558	0.13638	0.271	0.023722	0.112658	112.658		5	2.283	0.199843	1.438	0.125876	0.0739673	73.9673
	7	2.455	0.214899	0.731	0.0639882	0.150911	150.911		21	1.359	0.11896	0.831	0.0727418	0.0462186	46.2186		6	1.965	0.172007	0.903	0.0790443	0.0929624	92.9624
	8	1.041	0.0911242	0.574	0.0502452	0.0408789	40.8789		22	1.329	0.116334	0.831	0.0727418	0.0435925	43.5925		7	2.53	0.221464	1.243	0.108806	0.112658	112.658
	9	1.286	0.11257	0.351	0.0307249	0.0818454	81.8454		23	2.136	0.186975	1.157	0.101278	0.085697	85.697		8	2.296	0.200981	0.748	0.0654763	0.135505	135.505
	10	1.178	0.103116	0.542	0.0474441	0.0556724	55.6724		24	1.875	0.164129	1.065	0.093225	0.0709035	70.9035		9	2.171	0.190039	0.608	0.0532214	0.136818	136.818
	11	0.638	0.0558475	0.344	0.0301121	0.0257354	25.7354		25	2.197	0.192315	0.545	0.0477067	0.144608	144.608		10	2.839	0.248512	0.717	0.0627628	0.18575	185.75
	12	1.239	0.108456	0.344	0.0301121	0.078344	78.344		26	2.047	0.179185	0.56	0.0490197	0.130165	130.165		11	2.389	0.209122	0.717	0.0627628	0.146359	146.359
	13	1.513	0.132441	0.344	0.0301121	0.102329	102.329		27	2.092	0.183124	0.49	0.0428923	0.140231	140.231		12	1.209	0.10583	0.717	0.0627628	0.0430673	43.0673
	14	1.787	0.156425	1.058	0.0926123	0.0638132	63.8132		28	2.123	0.185837	1.062	0.0929624	0.0928749	92.8749		13	1.73	0.151436	0.948	0.0829834	0.0684525	68.4525
	15	1.471	0.128764	1.058	0.0926123	0.036152	36.152		29	1.283	0.112308	0.752	0.0658265	0.0464812	46.4812		14	1.698	0.148635	0.688	0.0602242	0.0884106	88.4106
	16	1.593	0.139444	0.362	0.0316877	0.107756	107.756		30	1.083	0.0948006	0.752	0.0658265	0.0289742	28.9742		15	1.401	0.122637	0.688	0.0602242	0.0624126	62.4126
	17	1.549	0.135592	0.362	0.0316877	0.103904	103.904		31	1.032	0.0903363	0.752	0.0658265	0.0245099	24.5099		16	1.27	0.11117	0.752	0.0658265	0.0453432	45.3432
	18	1.932	0.169118	0.668	0.0584735	0.110645	110.645		32	1.435	0.125613	0.585	0.0512081	0.0744049	74.4049		17	2.183	0.191089	1.371	0.120011	0.0710786	71.0786
	19	1.674	0.146534	0.851	0.0744925	0.0720415	72.0415		33	1.471	0.128764	0.712	0.0623251	0.0664392	66.4392	High BL_Experiment 8	1	1.392	0.121849	-0.095	-0.00831585	0.130165	130.165
	20	1.854	0.16229	0.851	0.0744925	0.0877978	87.7978		34	1.708	0.14951	0.712	0.0623251	0.0871851	87.1851		2	0.537	0.0470064	0.25	0.0218838	0.0251226	25.1226
	21	2.271	0.198792	1.71	0.149685	0.0491073	49.1073		35	1.973	0.172707	1.613	0.141194	0.0315127	31.5127		3	1.18	0.103292	0.25	0.0218838	0.0814078	81.4078
	22	2.638	0.230918	0.928	0.0812327	0.149685	149.685		36	2.135	0.186888	1.613	0.141194	0.0456934	45.6934		4	2.153	0.188463	0.691	0.0604868	0.127976	127.976
	23	1.187	0.103904	0.928	0.0812327	0.0226716	22.6716		37	2.066	0.180848	0.956	0.0836837	0.0971641	97.1641		5	1.341	0.117385	0.691	0.0604868	0.0568979	56.8979
	24	2.286	0.200106	1.08	0.094538	0.105567	105.567		38	1.544	0.135154	0.608	0.0532214	0.081933	81.933		6	1.797	0.157301	0.631	0.0552347	0.102066	102.066
	26	2.594	0.227066	0.723	0.063288	0.163778	163.778		39	2.804	0.245449	1.546	0.135329	0.110119	110.119		7	1.915	0.16763	0.906	0.0793069	0.088323	88.323
	27	1.538	0.134629	0.843	0.0737922	0.060837	60.837		40	2.791	0.244311	1.174	0.102766	0.141544	141.544		8	1.832	0.160365	0.906	0.0793069	0.0810576	81.0576
	28	1.573	0.137693	0.843	0.0737922	0.0639007	63.9007		41	2.315	0.202644	1.415	0.123862	0.0787817	78.7817		9	1.949	0.170606	0.924	0.0808825	0.0897236	89.7236
	29	1.481	0.12964	0.843	0.0737922	0.0558475	55.8475		42	2.13	0.18645	1.546	0.135329	0.0511206	51.1206		10	2.498	0.218663	0.924	0.0808825	0.13778	137.78
	30	1.938	0.169643	1.248	0.109244	0.0603993	60.3993		43	1.454	0.127276	0.583	0.051033	0.0762432	76.2432		11	2.397	0.209822	1.451	0.127014	0.0828083	82.8083
	31	2.026	0.177346	1.248	0.109244	0.0681024	68.1024		44	1.54	0.134804	0.583	0.051033	0.0837712	83.7712		12	2.119	0.185487	0.888	0.0777313	0.107756	107.756
	32	1.727	0.151173	1.248	0.109244	0.0419294	41.9294	Medium BL_Experiment 8	1	2.025	0.177259	0.795	0.0695905	0.107668	107.668		13	1.873	0.163953	0.888	0.0777313	0.0862222	86.2222
	33	2.868	0.251051	1.365	0.119486	0.131565	131.565		2	2.079	0.181986	0.995	0.0870975	0.0948882	94.8882		14	1.504	0.131653	0.888	0.0777313	0.0539217	53.9217
	34	2.329	0.20387	0.995	0.0870975	0.116772	116.772		3	2.021	0.176909	1.325	0.115984	0.0609245	60.9245		15	2.082	0.182248	0.764	0.0668769	0.115371	115.371
	35	1.71	0.149685	0.995	0.0870975	0.0625877	62.5877		4	1.746	0.152836	1.035	0.090599	0.0622375	62.2375		16	1.506	0.131828	0.805	0.0704659	0.0613622	61.3622
	36	2.034	0.178047	1.098	0.0961137	0.081933	81.933		5	1.339	0.11721	0.711	0.0622375	0.0549721	54.9721		17	1.628	0.142507	0.805	0.0704659	0.0720415	72.0415
	37	1.673	0.146446	1.098	0.0961137	0.0503328	50.3328		6	1.841	0.161152	0.965	0.0844715	0.0766809	76.6809		18	1.873	0.163953	0.805	0.0704659	0.0934876	93.4876
	38	4.115	0.360207	1.683	0.147322	0.212886	212.886		7	2.051	0.179535	1.145	0.100228	0.0793069	79.3069		19	1.992	0.17437	0.891	0.0779939	0.0963763	96.3763
	39	2.786	0.243873	1.433	0.125438	0.118435	118.435		8	1.693	0.148197	1.145	0.100228	0.0479693	47.9693		20	1.797	0.157301	0.727	0.0636381	0.0936627	93.6627
	40	1.844	0.161415	1.433	0.125438	0.035977	35.977		9	1.571	0.137518	1.145	0.100228	0.03729	37.29		21	1.721	0.150648	1.038	0.0908616	0.0597866	59.7866
	41	2.291	0.200543	1.433	0.125438	0.0751052	75.1052		10	1.62	0.141807	0.843	0.0737922	0.0680149	68.0149		22	2.02	0.176821	1.038	0.0908616	0.0859596	85.9596
	42	2.092	0.183124	1.295	0.113358	0.0697656	69.7656		11	2.338	0.204657	1.298	0.113621	0.0910366	91.0366		23	2.034	0.178047	0.874	0.0765058	0.101541	101.541
	43	1.599	0.139969	1.295	0.113358	0.0266107	26.6107		12	1.729	0.151348	1.086	0.0950632	0.0562851	56.2851		24	2.599	0.227504	0.797	0.0697656	0.157738	157.738
No BL_Experiment 9	1	0.477	0.0417543	-0.47	-0.0411416	0.0828959	82.8959		13	1.91	0.167192	1.086	0.0950632	0.072129	72.129		25	1.968	0.172269	0.414	0.0362396	0.13603	136.03
	2	0.852	0.07458	0.664	0.0581234	0.0164566	16.4566		14	1.289	0.112833	0.747	0.0653888	0.0474441	47.4441		26	1.927	0.16868	0.414	0.0362396	0.132441	132.441
	3	1.041	0.0911242	0.017	0.0014881	0.0896361	89.6361		15	1.319	0.115459	0.747	0.0653888	0.0500701	50.0701		27	1.578	0.138131	0.749	0.0655639	0.0725667	72.5667
	4	-0.012	-0.00105042	-0.267	-0.0233719	0.0223215	22.3215		16	1.728	0.151261	0.654	0.057248	0.0940128	94.0128		28	1.415	0.123862	0.414	0.0362396	0.0876228	87.6228
	5	1.543	0.135067	0.665	0.0582109	0.0768559	76.8559		17	2.406	0.21061	1.315	0.115109	0.0955009	95.5009		29	1.564	0.136905	0.539	0.0471815	0.0897236	89.7236
	6	0.888	0.0777313	0.678	0.0593489	0.0183824	18.3824		18	1.82	0.159314	1.315	0.115109	0.0442053	44.2053		30	1.567	0.137168	0.677	0.0592613	0.0779063	77.9063
	7	0.952	0.0833335	0.24	0.0210085	0.0623251	62.3251		19	2.142	0.1875	0.897	0.0785191	0.108981	108.981		31	1.24	0.108544	0.677	0.0592613	0.0492823	49.2823
	8	1.059	0.0926998	0.342	0.029937	0.0627628	62.7628		20	2.061	0.18041	1.044	0.0913868	0.0890233	89.0233		32	1.215	0.106355	0.677	0.0592613	0.0470939	47.0939
	9	0.724	0.0633755	0.342	0.029937	0.0334385	33.4385		21	1.675	0.146621	0.953	0.0834211	0.0632004	63.2004		33	1.25	0.109419	0.677	0.0592613	0.0501577	50.1577
	10	1.026	0.0898111	0.602	0.0526962	0.0371149	37.1149	Medium BL_Experiment 9	1	2.273	0.198968	0.798	0.0698531	0.129114	129.114		34	1.906	0.166842	0.93	0.0814078	0.0854344	85.4344
	11	1.217	0.10653	0.55	0.0481444	0.058386	58.386		2	1.996	0.17472	0.918	0.0803573	0.094363	94.363		35	1.773	0.1552	0.747	0.0653888	0.0898111	89.8111
	12	1.769	0.15485	0.188	0.0164566	0.138393	138.393		3	3.044	0.266457	1.412	0.1236	0.142857	142.857		36	1.459	0.127714	0.747	0.0653888	0.0623251	62.3251
	13	0.506	0.0442928	0.243	0.0212711	0.0230218	23.0218		4	2.232	0.195379	0.833	0.0729168	0.122462	122.462		37	1.587	0.138918	0.247	0.0216212	0.117297	117.297
	14	0.587	0.0513832	0.051	0.0044643	0.0469189	46.9189		5	2.569	0.224878	1.053	0.0921746	0.132703	132.703		38	1.421	0.124388	0.247	0.0216212	0.102766	102.766
	15	0.653	0.0571605	0.342	0.029937	0.0272235	27.2235		6	2.416	0.211485	2.02	0.176821	0.0346639	34.6639		39	1.667	0.145921	0.601	0.0526087	0.0933125	93.3125
	16	1.995	0.174633	1.374	0.120273	0.0543594	54.3594		7	1.929	0.168855	0.714	0.0625001	0.106355	106.355		40	1.774	0.155287	0.601	0.0526087	0.102679	102.679
	17	1.788	0.156513	1.374	0.120273	0.0362396	36.2396		8	2.117	0.185312	0.714	0.0625001	0.122812	122.812		41	1.499	0.131215	0.422	0.0369399	0.0942754	94.2754
	18	2.073	0.181461	0.845	0.0739673	0.107493	107.493		9	1.674	0.146534	0.76	0.0665268	0.0800072	80.0072		42	1.798	0.157388	0.758	0.0663517	0.0910366	91.0366
	19	2.637	0.23083	1.23	0.107668	0.123162	123.162		10	1.767	0.154675	0.76	0.0665268	0.088148	88.148		43	1.191	0.104254	0.758	0.0663517	0.0379027	37.9027
	20	1.995	0.174633	1.128	0.0987397	0.075893	75.893		11	1.812	0.158614	0.789	0.0690653	0.0895485	89.5485		44	1.621	0.141895	0.758	0.0663517	0.0755429	75.5429
	21	1.873	0.163953	1.128	0.0987397	0.0652137	65.2137		12	1.715	0.150123	0.592	0.0518208	0.0983021	98.3021		45	1.136	0.09944	0.48	0.0420169	0.0574231	57.4231
	22	2.324	0.203432	1.282	0.11222	0.0912117	91.2117		13	2.145	0.187763	1.239	0.108456	0.0793069	79.3069		46	1.448	0.126751	0.48	0.0420169	0.0847341	84.7341
	23	2.402	0.21026	1.567	0.137168	0.0730919	73.0919		14	2.627	0.229955	0.52	0.0455183	0.184437	184.437		47	1.392	0.121849	0.422	0.0369399	0.0849092	84.9092
	24	2.045	0.17901	1.374	0.120273	0.0587361	58.7361		15	1.738	0.152136	0.634	0.0554973	0.0966389	96.6389		48	2.649	0.231881	0.899	0.0786942	0.153187	153.187
	25	2.712	0.237396	1.567	0.137168	0.100228	100.228		16	1.377	0.120536	0.635	0.0555849	0.0649511	64.9511		49	2.505	0.219276	0.899	0.0786942	0.140582	140.582
No BL_Experiment 10	1	1.957	0.171306	1.267	0.110907	0.0603993	60.3993		17	1.697	0.148547	1.037	0.090774	0.0577732	57.7732		50	1.697	0.148547	0.813	0.0711661	0.0773811	77.3811
	2	1.705	0.149248	1.285	0.112483	0.0367648	36.7648		18	1.218	0.106618	0.214	0.0187325	0.0878854	87.8854		51	1.973	0.172707	0.966	0.084559	0.088148	88.148
	3	2.116	0.185225	1.092	0.0955885	0.0896361	89.6361		19	1.397	0.122287	0.521	0.0456058	0.0766809	76.6809		52	1.809	0.158351	0.966	0.084559	0.0737922	73.7922
	4	2.348	0.205533	1.222	0.106968	0.0985647	98.5647		20	1.806	0.158089	0.81	0.0709035	0.0871851	87.1851		53	1.696	0.14846	0.966	0.084559	0.0639007	63.9007
	5	1.539	0.134717	0.997	0.0872726	0.0474441	47.4441		21	2.357	0.206321	1.368	0.119748	0.0865723	86.5723		54	1.802	0.157738	0.924	0.0808825	0.0768559	76.8559
	6	1.487	0.130165	0.731	0.0639882	0.0661766	66.1766		22	2.139	0.187238	1.044	0.0913868	0.0958511	95.8511		55	1.275	0.111607	0.906	0.0793069	0.0323005	32.3005
	7	2.387	0.208947	0.866	0.0758055	0.133141	133.141		23	1.205	0.10548	0.401	0.0351016	0.0703783	70.3783	High BL_Experiment 9	1	1.885	0.165004	0.765	0.0669644	0.0980394	98.0394
	8	2.226	0.194853	0.931	0.0814953	0.113358	113.358		24	2.245	0.196517	0.983	0.0860471	0.110469	110.469		2	2.163	0.189339	0.688	0.0602242	0.129114	129.114
	9	2.203	0.19284	1.357	0.118785	0.0740548	74.0548		25	3.86	0.337886	1.412	0.1236	0.214286	214.286		3	1.67	0.146184	0.872	0.0763307	0.0698531	69.8531
	10	2.116	0.185225	1.357	0.118785	0.0664392	66.4392		26	3.55	0.31075	1.412	0.1236	0.18715	187.15		4	1.006	0.0880604	0.407	0.0356268	0.0524336	52.4336
	11	1.664	0.145659	1.365	0.119486	0.026173	26.173		27	2.972	0.260155	1.669	0.146096	0.114058	114.058		5	1.021	0.0893735	0.407	0.0356268	0.0537466	53.7466
	12	1.52	0.133054	1.365	0.119486	0.013568	13.568	Medium BL_Experiment 10	1	2.505	0.219276	0.463	0.0405288	0.178747	178.747		6	1.245	0.108981	0.584	0.0511206	0.0578608	57.8608
	13	1.982	0.173495	1.365	0.119486	0.0540092	54.0092		2	2.708	0.237045	1.068	0.0934876	0.143558	143.558		7	1.142	0.0999652	0.584	0.0511206	0.0488447	48.8447
	14	1.995	0.174633	0.897	0.0785191	0.0961137	96.1137		3	1.808	0.158264	0.683	0.0597866	0.0984771	98.4771		8	1.442	0.126226	0.583	0.051033	0.0751928	75.1928
	15	1.14	0.0997901	1.066	0.0933125	0.00647761	6.47761		4	1.846	0.16159	0.683	0.0597866	0.101803	101.803		9	1.118	0.0978644	0.417	0.0365022	0.0613622	61.3622
	16	1.036	0.0906865	1.055	0.0923497	-0.00166317	-1.66317		5	1.786	0.156338	0.334	0.0292368	0.127101	127.101		10	2.23	0.195204	1.193	0.10443	0.090774	90.774
	17	1.853	0.162203	1.53	0.133929	0.0282739	28.2739		6	2.638	0.230918	0.147	0.0128677	0.21805	218.05		11	2.36	0.206583	1.193	0.10443	0.102154	102.154
	18	1.584	0.138656	0.981	0.085872	0.0527837	52.7837		7	2.127	0.186187	0.736	0.0644259	0.121761	121.761		12	1.819	0.159227	0.526	0.0460435	0.113183	113.183
	19	1.879	0.164479	1.166	0.102066	0.0624126	62.4126		8	2.111	0.184787	1.037	0.090774	0.0940128	94.0128		13	1.453	0.127189	0.526	0.0460435	0.0811451	81.1451
	20	1.793	0.156951	1.39	0.121674	0.0352767	35.2767		9	2.072	0.181373	0.808	0.0707285	0.110645	110.645		14	1.797	0.157301	1.07	0.0936627	0.0636381	63.6381
	21	1.29	0.11292	0.812	0.0710786	0.0418418	41.8418		10	2.191	0.19179	1.262	0.110469	0.0813202	81.3202		15	1.776	0.155463	1.07	0.0936627	0.0617999	61.7999
	22	1.911	0.16728	1.152	0.100841	0.0664392	66.4392		11	2.609	0.228379	1.262	0.110469	0.11791	117.91		16	1.409	0.123337	0.521	0.0456058	0.0777313	77.7313
	23	1.877	0.164304	1.362	0.119223	0.0450806	45.0806		12	2.746	0.240372	1.159	0.101453	0.138918	138.918		17	0.893	0.078169	0.521	0.0456058	0.0325631	32.5631
	24	1.469	0.128589	1.701	0.148897	-0.0203082	-20.3082		13	2.534	0.221814	0.9	0.0787817	0.143033	143.033		18	1.499	0.131215	0.79	0.0691528	0.0620625	62.0625
	25	2.052	0.179622	1.697	0.148547	0.031075	31.075		14	2.421	0.211923	1.037	0.090774	0.121149	121.149		19	1.293	0.113183	0.79	0.0691528	0.0440302	44.0302
	26	2.084	0.182423	1.033	0.0904239	0.0919995	91.9995		15	2.072	0.181373	0.943	0.0825457	0.0988273	98.8273		20	1.766	0.154587	0.968	0.0847341	0.0698531	69.8531
	27	3.783	0.331146	2.487	0.2177	0.113446	113.446		16	1.831	0.160277	0.943	0.0825457	0.0777313	77.7313		21	1.839	0.160977	0.778	0.0681024	0.0928749	92.8749
	28	2.23	0.195204	1.753	0.153449	0.0417543	41.7543		17	1.927	0.16868	0.606	0.0530463	0.115634	115.634		22	1.668	0.146009	0.778	0.0681024	0.0779063	77.9063
									18	1.534	0.134279	0.606	0.0530463	0.0812327	81.2327		23	1.693	0.148197	0.337	0.0294994	0.118698	118.698
									19	1.672	0.146359	0.274	0.0239846	0.122374	122.374		24	1.897	0.166054	0.511	0.0447305	0.121324	121.324
																	25	2.075	0.181636	0.511	0.0447305	0.136905	136.905
																	26	2.525	0.221026	0.516	0.0451682	0.175858	175.858
																	27	0.907	0.0793944	-0.6073	-0.0531601	0.132555	132.555
																	28	1.07	0.0936627	-0.6073	-0.0531601	0.146823	146.823
																High BL_Experiment 10	1	2.355	0.206145	1.18	0.103292	0.102854	102.854
																	2	1.971	0.172532	1.03	0.0901613	0.0823706	82.3706
																	3	2.137	0.187063	1.03	0.0901613	0.0969015	96.9015
																	4	2.633	0.23048	1.067	0.0934001	0.13708	137.08
																	5	1.715	0.150123	0.711	0.0622375	0.0878854	87.8854
																	6	2.292	0.200631	0.688	0.0602242	0.140406	140.406
																	7	1.748	0.153012	0.329	0.0287991	0.124212	124.212
																	8	1.794	0.157038	0.329	0.0287991	0.128239	128.239
																	9	1.503	0.131565	0.407	0.0356268	0.0959386	95.9386
																	10	1.227	0.107406	0.335	0.0293243	0.0780814	78.0814
																	11	1.014	0.0887607	0.335	0.0293243	0.0594364	59.4364
																	12	1.621	0.141895	0.806	0.0705534	0.0713412	71.3412
																	13	2.227	0.194941	0.782	0.0684525	0.126488	126.488
																	14	1.968	0.172269	1.033	0.0904239	0.0818454	81.8454
																	15	1.94	0.169818	1.033	0.0904239	0.0793944	79.3944
																	16	1.789	0.156601	1.08	0.094538	0.0620625	62.0625
																	17	1.756	0.153712	1.08	0.094538	0.0591738	59.1738
																	18	1.752	0.153362	0.866	0.0758055	0.0775562	77.5562
																	19	1.565	0.136993	0.636	0.0556724	0.0813202	81.3202
																	20	1.496	0.130953	0.649	0.0568104	0.0741423	74.1423
																	21	2.657	0.232581	1.04	0.0910366	0.141544	141.544
																	22	2.064	0.180673	0.555	0.048582	0.132091	132.091
																	23	1.809	0.158351	0.587	0.0513832	0.106968	106.968
																	24	2.12	0.185575	0.707	0.0618874	0.123687	123.687
																	25	1.68	0.147059	0.843	0.0737922	0.073267	73.267
																	26	1.534	0.134279	0.745	0.0652137	0.0690653	69.0653
																	27	1.714	0.150035	0.816	0.0714287	0.0786066	78.6066
																	28	1.591	0.139269	0.761	0.0666143	0.0726542	72.6542
																	30	1.161	0.101628	0.181	0.0158439	0.0857845	85.7845
