# Supplementary material for: Detecting material state changes in the nucleolus by label-free digital holographic microscopy
Source: EMBO Rep. 2024 Apr 23;25(6):2786–811. doi: 10.1038/s44319-024-00134-5 (PMC11169520; doi:10.1038/s44319-024-00134-5)
Supplement: Supplementary file 9 — Source data Fig. 6 [file 44319_2024_134_MOESM9_ESM.zip]

Archive with 52 entries (51 files):
- Zorbas et al 2024_Source data_FIG 6/
- __MACOSX/._Zorbas et al 2024_Source data_FIG 6
- Zorbas et al 2024_Source data_FIG 6/TDP43 Phase zoom.tif
- __MACOSX/Zorbas et al 2024_Source data_FIG 6/._TDP43 Phase zoom.tif
- Zorbas et al 2024_Source data_FIG 6/Ataxin3 image2 Phase zoom.tif
- __MACOSX/Zorbas et al 2024_Source data_FIG 6/._Ataxin3 image2 Phase zoom.tif
- Zorbas et al 2024_Source data_FIG 6/mHTT image1 Phase zoom.tif
- __MACOSX/Zorbas et al 2024_Source data_FIG 6/._mHTT image1 Phase zoom.tif
- Zorbas et al 2024_Source data_FIG 6/mHTT image1 GFP zoom.tif
- __MACOSX/Zorbas et al 2024_Source data_FIG 6/._mHTT image1 GFP zoom.tif
- Zorbas et al 2024_Source data_FIG 6/mHTT image1 overlay.tif
- __MACOSX/Zorbas et al 2024_Source data_FIG 6/._mHTT image1 overlay.tif
- Zorbas et al 2024_Source data_FIG 6/mHTT image2 overlay.tif
- __MACOSX/Zorbas et al 2024_Source data_FIG 6/._mHTT image2 overlay.tif
- Zorbas et al 2024_Source data_FIG 6/TDP43 overlay.tif
- __MACOSX/Zorbas et al 2024_Source data_FIG 6/._TDP43 overlay.tif
- Zorbas et al 2024_Source data_FIG 6/TDP43 Phase.tif
- __MACOSX/Zorbas et al 2024_Source data_FIG 6/._TDP43 Phase.tif
- Zorbas et al 2024_Source data_FIG 6/Ataxin3 image1 Phase zoom.tif
- __MACOSX/Zorbas et al 2024_Source data_FIG 6/._Ataxin3 image1 Phase zoom.tif
- Zorbas et al 2024_Source data_FIG 6/mHTT image2 Phase zoom.tif
- __MACOSX/Zorbas et al 2024_Source data_FIG 6/._mHTT image2 Phase zoom.tif
- Zorbas et al 2024_Source data_FIG 6/Ataxin3 image1 Phase.tif
- __MACOSX/Zorbas et al 2024_Source data_FIG 6/._Ataxin3 image1 Phase.tif
- Zorbas et al 2024_Source data_FIG 6/Ataxin3 image1 GFP zoom.tif
- __MACOSX/Zorbas et al 2024_Source data_FIG 6/._Ataxin3 image1 GFP zoom.tif
- Zorbas et al 2024_Source data_FIG 6/mHTT image2 Phase.tif
- __MACOSX/Zorbas et al 2024_Source data_FIG 6/._mHTT image2 Phase.tif
- Zorbas et al 2024_Source data_FIG 6/TDP43 GFP zoom.tif
- __MACOSX/Zorbas et al 2024_Source data_FIG 6/._TDP43 GFP zoom.tif
- Zorbas et al 2024_Source data_FIG 6/mHTT image2 GFP.tif
- __MACOSX/Zorbas et al 2024_Source data_FIG 6/._mHTT image2 GFP.tif
- Zorbas et al 2024_Source data_FIG 6/TDP43 GFP.tif
- __MACOSX/Zorbas et al 2024_Source data_FIG 6/._TDP43 GFP.tif
- Zorbas et al 2024_Source data_FIG 6/mHTT image1 Phase.tif
- __MACOSX/Zorbas et al 2024_Source data_FIG 6/._mHTT image1 Phase.tif
- Zorbas et al 2024_Source data_FIG 6/Ataxin3 image2 GFP zoom.tif
- __MACOSX/Zorbas et al 2024_Source data_FIG 6/._Ataxin3 image2 GFP zoom.tif
- Zorbas et al 2024_Source data_FIG 6/Ataxin3 image2 overlay.tif
- __MACOSX/Zorbas et al 2024_Source data_FIG 6/._Ataxin3 image2 overlay.tif
- Zorbas et al 2024_Source data_FIG 6/Ataxin3 image2 Phase.tif
- __MACOSX/Zorbas et al 2024_Source data_FIG 6/._Ataxin3 image2 Phase.tif
- Zorbas et al 2024_Source data_FIG 6/Ataxin3 image1 GFP.tif
- __MACOSX/Zorbas et al 2024_Source data_FIG 6/._Ataxin3 image1 GFP.tif
- Zorbas et al 2024_Source data_FIG 6/Ataxin3 image1 overlay.tif
- __MACOSX/Zorbas et al 2024_Source data_FIG 6/._Ataxin3 image1 overlay.tif
- Zorbas et al 2024_Source data_FIG 6/mHTT image1 GFP.tif
- __MACOSX/Zorbas et al 2024_Source data_FIG 6/._mHTT image1 GFP.tif
- Zorbas et al 2024_Source data_FIG 6/Ataxin3 image2 GFP.tif
- __MACOSX/Zorbas et al 2024_Source data_FIG 6/._Ataxin3 image2 GFP.tif
- Zorbas et al 2024_Source data_FIG 6/mHTT image2 GFP zoom.tif
- __MACOSX/Zorbas et al 2024_Source data_FIG 6/._mHTT image2 GFP zoom.tif
