# Supplementary material for: Detecting material state changes in the nucleolus by label-free digital holographic microscopy
Source: EMBO Rep. 2024 Apr 23;25(6):2786–811. doi: 10.1038/s44319-024-00134-5 (PMC11169520; doi:10.1038/s44319-024-00134-5)
Supplement: Supplementary file 10 — Source data Fig. 7 [file 44319_2024_134_MOESM10_ESM.zip]

Archive with 38 entries (35 files):
- Zorbas et al 2024_Source data_FIG 7/
- __MACOSX/._Zorbas et al 2024_Source data_FIG 7
- Zorbas et al 2024_Source data_FIG 7/.DS_Store
- __MACOSX/Zorbas et al 2024_Source data_FIG 7/._.DS_Store
- Zorbas et al 2024_Source data_FIG 7/FIG7A/
- __MACOSX/Zorbas et al 2024_Source data_FIG 7/._FIG7A
- Zorbas et al 2024_Source data_FIG 7/FIG7B/
- __MACOSX/Zorbas et al 2024_Source data_FIG 7/._FIG7B
- Zorbas et al 2024_Source data_FIG 7/FIG7A/PRO.tif
- __MACOSX/Zorbas et al 2024_Source data_FIG 7/FIG7A/._PRO.tif
- Zorbas et al 2024_Source data_FIG 7/FIG7A/D0.tif
- __MACOSX/Zorbas et al 2024_Source data_FIG 7/FIG7A/._D0.tif
- Zorbas et al 2024_Source data_FIG 7/FIG7A/D12.tif
- __MACOSX/Zorbas et al 2024_Source data_FIG 7/FIG7A/._D12.tif
- Zorbas et al 2024_Source data_FIG 7/FIG7A/D6.tif
- __MACOSX/Zorbas et al 2024_Source data_FIG 7/FIG7A/._D6.tif
- Zorbas et al 2024_Source data_FIG 7/FIG7A/D15.tif
- __MACOSX/Zorbas et al 2024_Source data_FIG 7/FIG7A/._D15.tif
- Zorbas et al 2024_Source data_FIG 7/FIG7B/DHM_D12.tif
- __MACOSX/Zorbas et al 2024_Source data_FIG 7/FIG7B/._DHM_D12.tif
- Zorbas et al 2024_Source data_FIG 7/FIG7B/DHM_D15.tif
- __MACOSX/Zorbas et al 2024_Source data_FIG 7/FIG7B/._DHM_D15.tif
- Zorbas et al 2024_Source data_FIG 7/FIG7B/DHM_undifferentiated.tif
- __MACOSX/Zorbas et al 2024_Source data_FIG 7/FIG7B/._DHM_undifferentiated.tif
- Zorbas et al 2024_Source data_FIG 7/FIG7B/DHM_D6.tif
- __MACOSX/Zorbas et al 2024_Source data_FIG 7/FIG7B/._DHM_D6.tif
- Zorbas et al 2024_Source data_FIG 7/FIG7B/DAPI_PES1_PLIN1_undifferentiated.tif
- __MACOSX/Zorbas et al 2024_Source data_FIG 7/FIG7B/._DAPI_PES1_PLIN1_undifferentiated.tif
- Zorbas et al 2024_Source data_FIG 7/FIG7B/DHM_D0.tif
- __MACOSX/Zorbas et al 2024_Source data_FIG 7/FIG7B/._DHM_D0.tif
- Zorbas et al 2024_Source data_FIG 7/FIG7B/DAPI_PES1_PLIN1_D6.tif
- __MACOSX/Zorbas et al 2024_Source data_FIG 7/FIG7B/._DAPI_PES1_PLIN1_D6.tif
- Zorbas et al 2024_Source data_FIG 7/FIG7B/DAPI_PES1_PLIN1_D0.tif
- __MACOSX/Zorbas et al 2024_Source data_FIG 7/FIG7B/._DAPI_PES1_PLIN1_D0.tif
- Zorbas et al 2024_Source data_FIG 7/FIG7B/DAPI_PES1_PLIN1_D15.tif
- __MACOSX/Zorbas et al 2024_Source data_FIG 7/FIG7B/._DAPI_PES1_PLIN1_D15.tif
- Zorbas et al 2024_Source data_FIG 7/FIG7B/DAPI_PES1_PLIN1_D12.tif
- __MACOSX/Zorbas et al 2024_Source data_FIG 7/FIG7B/._DAPI_PES1_PLIN1_D12.tif
