# Supplementary material for: Detecting material state changes in the nucleolus by label-free digital holographic microscopy
Source: EMBO Rep. 2024 Apr 23;25(6):2786–811. doi: 10.1038/s44319-024-00134-5 (PMC11169520; doi:10.1038/s44319-024-00134-5)
Supplement: Supplementary file 11 — Figure EV1, EV2, EV3, EV4 Source Data [file 44319_2024_134_MOESM11_ESM.zip]

Archive with 128 entries (114 files):
- Zorbas et al_Source data_FIGS EV1-EV2-EV3-EV4/
- __MACOSX/._Zorbas et al_Source data_FIGS EV1-EV2-EV3-EV4
- Zorbas et al_Source data_FIGS EV1-EV2-EV3-EV4/Zorbas et al 2024_FIG EV2/
- __MACOSX/Zorbas et al_Source data_FIGS EV1-EV2-EV3-EV4/._Zorbas et al 2024_FIG EV2
- Zorbas et al_Source data_FIGS EV1-EV2-EV3-EV4/Zorbas et al 2024_FIG EV3/
- __MACOSX/Zorbas et al_Source data_FIGS EV1-EV2-EV3-EV4/._Zorbas et al 2024_FIG EV3
- Zorbas et al_Source data_FIGS EV1-EV2-EV3-EV4/Zorbas et al 2024_FIG EV4/
- __MACOSX/Zorbas et al_Source data_FIGS EV1-EV2-EV3-EV4/._Zorbas et al 2024_FIG EV4
- Zorbas et al_Source data_FIGS EV1-EV2-EV3-EV4/.DS_Store
- __MACOSX/Zorbas et al_Source data_FIGS EV1-EV2-EV3-EV4/._.DS_Store
- Zorbas et al_Source data_FIGS EV1-EV2-EV3-EV4/Zorbas et al 2024_FIG EV2/.DS_Store
- __MACOSX/Zorbas et al_Source data_FIGS EV1-EV2-EV3-EV4/Zorbas et al 2024_FIG EV2/._.DS_Store
- Zorbas et al_Source data_FIGS EV1-EV2-EV3-EV4/Zorbas et al 2024_FIG EV2/FIG EV2B/
- __MACOSX/Zorbas et al_Source data_FIGS EV1-EV2-EV3-EV4/Zorbas et al 2024_FIG EV2/._FIG EV2B
- Zorbas et al_Source data_FIGS EV1-EV2-EV3-EV4/Zorbas et al 2024_FIG EV2/FIG EV2A/
- __MACOSX/Zorbas et al_Source data_FIGS EV1-EV2-EV3-EV4/Zorbas et al 2024_FIG EV2/._FIG EV2A
- Zorbas et al_Source data_FIGS EV1-EV2-EV3-EV4/Zorbas et al 2024_FIG EV3/.DS_Store
- __MACOSX/Zorbas et al_Source data_FIGS EV1-EV2-EV3-EV4/Zorbas et al 2024_FIG EV3/._.DS_Store
- Zorbas et al_Source data_FIGS EV1-EV2-EV3-EV4/Zorbas et al 2024_FIG EV3/Quantification Latrunculin A.xlsx
- __MACOSX/Zorbas et al_Source data_FIGS EV1-EV2-EV3-EV4/Zorbas et al 2024_FIG EV3/._Quantification Latrunculin A.xlsx
- Zorbas et al_Source data_FIGS EV1-EV2-EV3-EV4/Zorbas et al 2024_FIG EV3/DMSO Phase.tif
- __MACOSX/Zorbas et al_Source data_FIGS EV1-EV2-EV3-EV4/Zorbas et al 2024_FIG EV3/._DMSO Phase.tif
- Zorbas et al_Source data_FIGS EV1-EV2-EV3-EV4/Zorbas et al 2024_FIG EV3/Latrunculin A Phase.tif
- __MACOSX/Zorbas et al_Source data_FIGS EV1-EV2-EV3-EV4/Zorbas et al 2024_FIG EV3/._Latrunculin A Phase.tif
- Zorbas et al_Source data_FIGS EV1-EV2-EV3-EV4/Zorbas et al 2024_FIG EV4/G3BP-GFP.tif
- __MACOSX/Zorbas et al_Source data_FIGS EV1-EV2-EV3-EV4/Zorbas et al 2024_FIG EV4/._G3BP-GFP.tif
- Zorbas et al_Source data_FIGS EV1-EV2-EV3-EV4/Zorbas et al 2024_FIG EV4/DHM.tif
- __MACOSX/Zorbas et al_Source data_FIGS EV1-EV2-EV3-EV4/Zorbas et al 2024_FIG EV4/._DHM.tif
- Zorbas et al_Source data_FIGS EV1-EV2-EV3-EV4/Zorbas et al 2024_FIG EV2/FIG EV2B/.DS_Store
- __MACOSX/Zorbas et al_Source data_FIGS EV1-EV2-EV3-EV4/Zorbas et al 2024_FIG EV2/FIG EV2B/._.DS_Store
- Zorbas et al_Source data_FIGS EV1-EV2-EV3-EV4/Zorbas et al 2024_FIG EV2/FIG EV2B/LCL line #1 PES1.tif
- __MACOSX/Zorbas et al_Source data_FIGS EV1-EV2-EV3-EV4/Zorbas et al 2024_FIG EV2/FIG EV2B/._LCL line #1 PES1.tif
- Zorbas et al_Source data_FIGS EV1-EV2-EV3-EV4/Zorbas et al 2024_FIG EV2/FIG EV2B/LCL line #2 Phase.tif
- __MACOSX/Zorbas et al_Source data_FIGS EV1-EV2-EV3-EV4/Zorbas et al 2024_FIG EV2/FIG EV2B/._LCL line #2 Phase.tif
- Zorbas et al_Source data_FIGS EV1-EV2-EV3-EV4/Zorbas et al 2024_FIG EV2/FIG EV2B/K562 Phase.tif
- __MACOSX/Zorbas et al_Source data_FIGS EV1-EV2-EV3-EV4/Zorbas et al 2024_FIG EV2/FIG EV2B/._K562 Phase.tif
- Zorbas et al_Source data_FIGS EV1-EV2-EV3-EV4/Zorbas et al 2024_FIG EV2/FIG EV2B/LCL line #1 Phase.tif
- __MACOSX/Zorbas et al_Source data_FIGS EV1-EV2-EV3-EV4/Zorbas et al 2024_FIG EV2/FIG EV2B/._LCL line #1 Phase.tif
- Zorbas et al_Source data_FIGS EV1-EV2-EV3-EV4/Zorbas et al 2024_FIG EV2/FIG EV2B/K562 PES1.tif
- __MACOSX/Zorbas et al_Source data_FIGS EV1-EV2-EV3-EV4/Zorbas et al 2024_FIG EV2/FIG EV2B/._K562 PES1.tif
- Zorbas et al_Source data_FIGS EV1-EV2-EV3-EV4/Zorbas et al 2024_FIG EV2/FIG EV2B/LCL line #2 PES1.tif
- __MACOSX/Zorbas et al_Source data_FIGS EV1-EV2-EV3-EV4/Zorbas et al 2024_FIG EV2/FIG EV2B/._LCL line #2 PES1.tif
- Zorbas et al_Source data_FIGS EV1-EV2-EV3-EV4/Zorbas et al 2024_FIG EV2/FIG EV2B/Jurkat Phase.tif
- __MACOSX/Zorbas et al_Source data_FIGS EV1-EV2-EV3-EV4/Zorbas et al 2024_FIG EV2/FIG EV2B/._Jurkat Phase.tif
- Zorbas et al_Source data_FIGS EV1-EV2-EV3-EV4/Zorbas et al 2024_FIG EV2/FIG EV2B/Jurkat PES1.tif
- __MACOSX/Zorbas et al_Source data_FIGS EV1-EV2-EV3-EV4/Zorbas et al 2024_FIG EV2/FIG EV2B/._Jurkat PES1.tif
- Zorbas et al_Source data_FIGS EV1-EV2-EV3-EV4/Zorbas et al 2024_FIG EV2/FIG EV2A/.DS_Store
- __MACOSX/Zorbas et al_Source data_FIGS EV1-EV2-EV3-EV4/Zorbas et al 2024_FIG EV2/FIG EV2A/._.DS_Store
- Zorbas et al_Source data_FIGS EV1-EV2-EV3-EV4/Zorbas et al 2024_FIG EV2/FIG EV2A/HCT116/
- __MACOSX/Zorbas et al_Source data_FIGS EV1-EV2-EV3-EV4/Zorbas et al 2024_FIG EV2/FIG EV2A/._HCT116
- Zorbas et al_Source data_FIGS EV1-EV2-EV3-EV4/Zorbas et al 2024_FIG EV2/FIG EV2A/U2OS/
- __MACOSX/Zorbas et al_Source data_FIGS EV1-EV2-EV3-EV4/Zorbas et al 2024_FIG EV2/FIG EV2A/._U2OS
- Zorbas et al_Source data_FIGS EV1-EV2-EV3-EV4/Zorbas et al 2024_FIG EV2/FIG EV2A/HeLa FBL-GFP/
- __MACOSX/Zorbas et al_Source data_FIGS EV1-EV2-EV3-EV4/Zorbas et al 2024_FIG EV2/FIG EV2A/._HeLa FBL-GFP
- Zorbas et al_Source data_FIGS EV1-EV2-EV3-EV4/Zorbas et al 2024_FIG EV2/FIG EV2A/HeLa/
- __MACOSX/Zorbas et al_Source data_FIGS EV1-EV2-EV3-EV4/Zorbas et al 2024_FIG EV2/FIG EV2A/._HeLa
- Zorbas et al_Source data_FIGS EV1-EV2-EV3-EV4/Zorbas et al 2024_FIG EV2/FIG EV2A/HCT116 FBL-GFP/
- __MACOSX/Zorbas et al_Source data_FIGS EV1-EV2-EV3-EV4/Zorbas et al 2024_FIG EV2/FIG EV2A/._HCT116 FBL-GFP
- Zorbas et al_Source data_FIGS EV1-EV2-EV3-EV4/Zorbas et al 2024_FIG EV2/FIG EV2A/SiHa/
- __MACOSX/Zorbas et al_Source data_FIGS EV1-EV2-EV3-EV4/Zorbas et al 2024_FIG EV2/FIG EV2A/._SiHa
- Zorbas et al_Source data_FIGS EV1-EV2-EV3-EV4/Zorbas et al 2024_FIG EV2/FIG EV2A/A549/
- __MACOSX/Zorbas et al_Source data_FIGS EV1-EV2-EV3-EV4/Zorbas et al 2024_FIG EV2/FIG EV2A/._A549
- Zorbas et al_Source data_FIGS EV1-EV2-EV3-EV4/Zorbas et al 2024_FIG EV2/FIG EV2A/MCF7/
- __MACOSX/Zorbas et al_Source data_FIGS EV1-EV2-EV3-EV4/Zorbas et al 2024_FIG EV2/FIG EV2A/._MCF7
- Zorbas et al_Source data_FIGS EV1-EV2-EV3-EV4/Zorbas et al 2024_FIG EV2/FIG EV2A/HCT116/HCT116_Phase.tif
- __MACOSX/Zorbas et al_Source data_FIGS EV1-EV2-EV3-EV4/Zorbas et al 2024_FIG EV2/FIG EV2A/HCT116/._HCT116_Phase.tif
- Zorbas et al_Source data_FIGS EV1-EV2-EV3-EV4/Zorbas et al 2024_FIG EV2/FIG EV2A/HCT116/HCT116_DAPI_inset.tif
- __MACOSX/Zorbas et al_Source data_FIGS EV1-EV2-EV3-EV4/Zorbas et al 2024_FIG EV2/FIG EV2A/HCT116/._HCT116_DAPI_inset.tif
- Zorbas et al_Source data_FIGS EV1-EV2-EV3-EV4/Zorbas et al 2024_FIG EV2/FIG EV2A/HCT116/HCT116_phase_inset.tif
- __MACOSX/Zorbas et al_Source data_FIGS EV1-EV2-EV3-EV4/Zorbas et al 2024_FIG EV2/FIG EV2A/HCT116/._HCT116_phase_inset.tif
- Zorbas et al_Source data_FIGS EV1-EV2-EV3-EV4/Zorbas et al 2024_FIG EV2/FIG EV2A/HCT116/HCT116_DAPI.tif
- __MACOSX/Zorbas et al_Source data_FIGS EV1-EV2-EV3-EV4/Zorbas et al 2024_FIG EV2/FIG EV2A/HCT116/._HCT116_DAPI.tif
- Zorbas et al_Source data_FIGS EV1-EV2-EV3-EV4/Zorbas et al 2024_FIG EV2/FIG EV2A/U2OS/U20S_DAPI_inset.png
- __MACOSX/Zorbas et al_Source data_FIGS EV1-EV2-EV3-EV4/Zorbas et al 2024_FIG EV2/FIG EV2A/U2OS/._U20S_DAPI_inset.png
- Zorbas et al_Source data_FIGS EV1-EV2-EV3-EV4/Zorbas et al 2024_FIG EV2/FIG EV2A/U2OS/U20S_DAPI.tif
- __MACOSX/Zorbas et al_Source data_FIGS EV1-EV2-EV3-EV4/Zorbas et al 2024_FIG EV2/FIG EV2A/U2OS/._U20S_DAPI.tif
- Zorbas et al_Source data_FIGS EV1-EV2-EV3-EV4/Zorbas et al 2024_FIG EV2/FIG EV2A/U2OS/U20S_phase_inset.tif
- __MACOSX/Zorbas et al_Source data_FIGS EV1-EV2-EV3-EV4/Zorbas et al 2024_FIG EV2/FIG EV2A/U2OS/._U20S_phase_inset.tif
- Zorbas et al_Source data_FIGS EV1-EV2-EV3-EV4/Zorbas et al 2024_FIG EV2/FIG EV2A/U2OS/U20S_phase.tif
- __MACOSX/Zorbas et al_Source data_FIGS EV1-EV2-EV3-EV4/Zorbas et al 2024_FIG EV2/FIG EV2A/U2OS/._U20S_phase.tif
- Zorbas et al_Source data_FIGS EV1-EV2-EV3-EV4/Zorbas et al 2024_FIG EV2/FIG EV2A/HeLa FBL-GFP/HeLa_FBL-GFP_phase_inset.tif
- __MACOSX/Zorbas et al_Source data_FIGS EV1-EV2-EV3-EV4/Zorbas et al 2024_FIG EV2/FIG EV2A/HeLa FBL-GFP/._HeLa_FBL-GFP_phase_inset.tif
- Zorbas et al_Source data_FIGS EV1-EV2-EV3-EV4/Zorbas et al 2024_FIG EV2/FIG EV2A/HeLa FBL-GFP/HeLa_FBL-GFP_DAPI_inset.tif
- __MACOSX/Zorbas et al_Source data_FIGS EV1-EV2-EV3-EV4/Zorbas et al 2024_FIG EV2/FIG EV2A/HeLa FBL-GFP/._HeLa_FBL-GFP_DAPI_inset.tif
- Zorbas et al_Source data_FIGS EV1-EV2-EV3-EV4/Zorbas et al 2024_FIG EV2/FIG EV2A/HeLa FBL-GFP/HeLa_FBL-GFP_DAPI.tif
- __MACOSX/Zorbas et al_Source data_FIGS EV1-EV2-EV3-EV4/Zorbas et al 2024_FIG EV2/FIG EV2A/HeLa FBL-GFP/._HeLa_FBL-GFP_DAPI.tif
- Zorbas et al_Source data_FIGS EV1-EV2-EV3-EV4/Zorbas et al 2024_FIG EV2/FIG EV2A/HeLa FBL-GFP/HeLa_FBL-GFP_Phase.tif
- __MACOSX/Zorbas et al_Source data_FIGS EV1-EV2-EV3-EV4/Zorbas et al 2024_FIG EV2/FIG EV2A/HeLa FBL-GFP/._HeLa_FBL-GFP_Phase.tif
- Zorbas et al_Source data_FIGS EV1-EV2-EV3-EV4/Zorbas et al 2024_FIG EV2/FIG EV2A/HeLa/HeLa_DAPI.tif
- __MACOSX/Zorbas et al_Source data_FIGS EV1-EV2-EV3-EV4/Zorbas et al 2024_FIG EV2/FIG EV2A/HeLa/._HeLa_DAPI.tif
- Zorbas et al_Source data_FIGS EV1-EV2-EV3-EV4/Zorbas et al 2024_FIG EV2/FIG EV2A/HeLa/HeLa_phase.tif
- __MACOSX/Zorbas et al_Source data_FIGS EV1-EV2-EV3-EV4/Zorbas et al 2024_FIG EV2/FIG EV2A/HeLa/._HeLa_phase.tif
- Zorbas et al_Source data_FIGS EV1-EV2-EV3-EV4/Zorbas et al 2024_FIG EV2/FIG EV2A/HeLa/HeLa_phase_inset.tif
- __MACOSX/Zorbas et al_Source data_FIGS EV1-EV2-EV3-EV4/Zorbas et al 2024_FIG EV2/FIG EV2A/HeLa/._HeLa_phase_inset.tif
- Zorbas et al_Source data_FIGS EV1-EV2-EV3-EV4/Zorbas et al 2024_FIG EV2/FIG EV2A/HeLa/HeLa_DAPI_inset.tif
- __MACOSX/Zorbas et al_Source data_FIGS EV1-EV2-EV3-EV4/Zorbas et al 2024_FIG EV2/FIG EV2A/HeLa/._HeLa_DAPI_inset.tif
- Zorbas et al_Source data_FIGS EV1-EV2-EV3-EV4/Zorbas et al 2024_FIG EV2/FIG EV2A/HCT116 FBL-GFP/HCT116_FBL-GFP_DAPI.tif
- __MACOSX/Zorbas et al_Source data_FIGS EV1-EV2-EV3-EV4/Zorbas et al 2024_FIG EV2/FIG EV2A/HCT116 FBL-GFP/._HCT116_FBL-GFP_DAPI.tif
- Zorbas et al_Source data_FIGS EV1-EV2-EV3-EV4/Zorbas et al 2024_FIG EV2/FIG EV2A/HCT116 FBL-GFP/HCT116_FBL-GFP_phase.tif
- __MACOSX/Zorbas et al_Source data_FIGS EV1-EV2-EV3-EV4/Zorbas et al 2024_FIG EV2/FIG EV2A/HCT116 FBL-GFP/._HCT116_FBL-GFP_phase.tif
- Zorbas et al_Source data_FIGS EV1-EV2-EV3-EV4/Zorbas et al 2024_FIG EV2/FIG EV2A/HCT116 FBL-GFP/HCT116_FBL-GFP_DAPI_inset.tif
- __MACOSX/Zorbas et al_Source data_FIGS EV1-EV2-EV3-EV4/Zorbas et al 2024_FIG EV2/FIG EV2A/HCT116 FBL-GFP/._HCT116_FBL-GFP_DAPI_inset.tif
- Zorbas et al_Source data_FIGS EV1-EV2-EV3-EV4/Zorbas et al 2024_FIG EV2/FIG EV2A/HCT116 FBL-GFP/HCT116_FBL-GFP_phase_inset.tif
- __MACOSX/Zorbas et al_Source data_FIGS EV1-EV2-EV3-EV4/Zorbas et al 2024_FIG EV2/FIG EV2A/HCT116 FBL-GFP/._HCT116_FBL-GFP_phase_inset.tif
- Zorbas et al_Source data_FIGS EV1-EV2-EV3-EV4/Zorbas et al 2024_FIG EV2/FIG EV2A/SiHa/SiHa_phase.tif
- __MACOSX/Zorbas et al_Source data_FIGS EV1-EV2-EV3-EV4/Zorbas et al 2024_FIG EV2/FIG EV2A/SiHa/._SiHa_phase.tif
- Zorbas et al_Source data_FIGS EV1-EV2-EV3-EV4/Zorbas et al 2024_FIG EV2/FIG EV2A/SiHa/SiHa_DAPI_inset.tif
- __MACOSX/Zorbas et al_Source data_FIGS EV1-EV2-EV3-EV4/Zorbas et al 2024_FIG EV2/FIG EV2A/SiHa/._SiHa_DAPI_inset.tif
- Zorbas et al_Source data_FIGS EV1-EV2-EV3-EV4/Zorbas et al 2024_FIG EV2/FIG EV2A/SiHa/SiHa_DAPI.tif
- __MACOSX/Zorbas et al_Source data_FIGS EV1-EV2-EV3-EV4/Zorbas et al 2024_FIG EV2/FIG EV2A/SiHa/._SiHa_DAPI.tif
- Zorbas et al_Source data_FIGS EV1-EV2-EV3-EV4/Zorbas et al 2024_FIG EV2/FIG EV2A/SiHa/SiHa_phase_inset.tif
- __MACOSX/Zorbas et al_Source data_FIGS EV1-EV2-EV3-EV4/Zorbas et al 2024_FIG EV2/FIG EV2A/SiHa/._SiHa_phase_inset.tif
- Zorbas et al_Source data_FIGS EV1-EV2-EV3-EV4/Zorbas et al 2024_FIG EV2/FIG EV2A/A549/A549_DAPI.tif
- __MACOSX/Zorbas et al_Source data_FIGS EV1-EV2-EV3-EV4/Zorbas et al 2024_FIG EV2/FIG EV2A/A549/._A549_DAPI.tif
- Zorbas et al_Source data_FIGS EV1-EV2-EV3-EV4/Zorbas et al 2024_FIG EV2/FIG EV2A/A549/A549_phase_inset.tif
- __MACOSX/Zorbas et al_Source data_FIGS EV1-EV2-EV3-EV4/Zorbas et al 2024_FIG EV2/FIG EV2A/A549/._A549_phase_inset.tif
- Zorbas et al_Source data_FIGS EV1-EV2-EV3-EV4/Zorbas et al 2024_FIG EV2/FIG EV2A/A549/A549_phase.tif
- __MACOSX/Zorbas et al_Source data_FIGS EV1-EV2-EV3-EV4/Zorbas et al 2024_FIG EV2/FIG EV2A/A549/._A549_phase.tif
- Zorbas et al_Source data_FIGS EV1-EV2-EV3-EV4/Zorbas et al 2024_FIG EV2/FIG EV2A/A549/A549_DAPI_inset.tif
- __MACOSX/Zorbas et al_Source data_FIGS EV1-EV2-EV3-EV4/Zorbas et al 2024_FIG EV2/FIG EV2A/A549/._A549_DAPI_inset.tif
- Zorbas et al_Source data_FIGS EV1-EV2-EV3-EV4/Zorbas et al 2024_FIG EV2/FIG EV2A/MCF7/MCF7_phase_inset.tif
- __MACOSX/Zorbas et al_Source data_FIGS EV1-EV2-EV3-EV4/Zorbas et al 2024_FIG EV2/FIG EV2A/MCF7/._MCF7_phase_inset.tif
- Zorbas et al_Source data_FIGS EV1-EV2-EV3-EV4/Zorbas et al 2024_FIG EV2/FIG EV2A/MCF7/MCF7_DAPI.tif
- __MACOSX/Zorbas et al_Source data_FIGS EV1-EV2-EV3-EV4/Zorbas et al 2024_FIG EV2/FIG EV2A/MCF7/._MCF7_DAPI.tif
- Zorbas et al_Source data_FIGS EV1-EV2-EV3-EV4/Zorbas et al 2024_FIG EV2/FIG EV2A/MCF7/MCF7_DAPI_inset.tif
- __MACOSX/Zorbas et al_Source data_FIGS EV1-EV2-EV3-EV4/Zorbas et al 2024_FIG EV2/FIG EV2A/MCF7/._MCF7_DAPI_inset.tif
- Zorbas et al_Source data_FIGS EV1-EV2-EV3-EV4/Zorbas et al 2024_FIG EV2/FIG EV2A/MCF7/MCF7_phase.tif
- __MACOSX/Zorbas et al_Source data_FIGS EV1-EV2-EV3-EV4/Zorbas et al 2024_FIG EV2/FIG EV2A/MCF7/._MCF7_phase.tif
