# Supplementary material for: Detecting material state changes in the nucleolus by label-free digital holographic microscopy
Source: EMBO Rep. 2024 Apr 23;25(6):2786–811. doi: 10.1038/s44319-024-00134-5 (PMC11169520; doi:10.1038/s44319-024-00134-5)
Supplement: Supplementary file 11 — Figure EV1, EV2, EV3, EV4 Source Data [file 44319_2024_134_MOESM11_ESM.zip › Zorbas et al_Source data_FIGS EV1-EV2-EV3-EV4/Zorbas et al 2024_FIG EV3/Quantification Latrunculin A.xlsx]

## Sheet: Nucleolar optical thickness
DMSO								Latrunculin A
	Nucleolus #	Mean Phase Shift		OPL		∆ OPL (µm)	∆ OPL (nm)		Nucleolus #	Mean Phase Shift		OPL		∆ OPL (µm)	∆ OPL (nm)
		Nucleolus	Nucleus	Nucleolus	Nucleus					Nucleolus	Nucleus	Nucleolus	Nucleus
DMSO_Experiment 1	1	2.724	1.665	0.238446	0.145746	0.0926998	92.6998	Latrunculin A_Experiment 1	1	3.001	1.486	0.262693	0.130077	0.132616	132.616
	2	2.548	1.375	0.22304	0.120361	0.102679	102.679		2	3.089	1.441	0.270396	0.126138	0.144258	144.258
	3	2.068	1.375	0.181023	0.120361	0.0606619	60.6619		3	2.497	1.006	0.218575	0.0880604	0.130515	130.515
	4	1.956	0.854	0.171219	0.0747551	0.0964638	96.4638		4	3.442	1.795	0.301296	0.157126	0.144171	144.171
	5	2.218	1.271	0.194153	0.111257	0.0828959	82.8959		5	3.253	1.795	0.284752	0.157126	0.127626	127.626
	6	1.998	1.064	0.174895	0.0931375	0.0817579	81.7579		6	3.649	1.694	0.319416	0.148285	0.171131	171.131
	7	2.416	1.249	0.211485	0.109331	0.102154	102.154		7	2.957	1.694	0.258842	0.148285	0.110557	110.557
	8	2.192	1.018	0.191877	0.0891109	0.102766	102.766		8	1.754	0.738	0.153537	0.064601	0.0889358	88.9358
	9	2.178	1.263	0.190652	0.110557	0.0800947	80.0947		9	1.93	0.795	0.168943	0.0695905	0.0993525	99.3525
	10	1.959	1.263	0.171481	0.110557	0.0609245	60.9245		10	2.141	0.639	0.187413	0.055935	0.131478	131.478
	11	1.898	1.018	0.166142	0.0891109	0.077031	77.031		11	2.547	0.965	0.222952	0.0844715	0.138481	138.481
	12	2.467	1.09	0.215949	0.0954134	0.120536	120.536		12	2.752	1.365	0.240897	0.119486	0.121411	121.411
	13	2.07	1.145	0.181198	0.100228	0.0809701	80.9701		13	2.224	0.95	0.194678	0.0831585	0.11152	111.52
	14	1.73	0.991	0.151436	0.0867474	0.0646885	64.6885		14	3.771	2.042	0.330095	0.178747	0.151348	151.348
	15	1.286	0.501	0.11257	0.0438551	0.0687151	68.7151		15	2.778	1.005	0.243173	0.0879729	0.1552	155.2
	16	1.366	0.708	0.119573	0.0619749	0.0575982	57.5982		16	2.79	0.976	0.244223	0.0854344	0.158789	158.789
	17	1.55	0.842	0.13568	0.0737047	0.0619749	61.9749		17	1.982	0.518	0.173495	0.0453432	0.128152	128.152
	18	2.188	1.312	0.191527	0.114846	0.0766809	76.6809		18	2.359	1.354	0.206496	0.118523	0.0879729	87.9729
	19	1.939	1.162	0.169731	0.101716	0.0680149	68.0149		19	2.687	0.96	0.235207	0.0840338	0.151173	151.173
	20	2.473	1.615	0.216475	0.141369	0.0751052	75.1052		20	2.233	0.923	0.195466	0.080795	0.114671	114.671
	21	1.915	1.026	0.16763	0.0898111	0.0778188	77.8188		21	2.708	1.223	0.237045	0.107056	0.12999	129.99
	22	1.587	0.984	0.138918	0.0861347	0.0527837	52.7837		22	2.89	1.409	0.252977	0.123337	0.12964	129.64
	23	1.513	0.82	0.132441	0.0717789	0.0606619	60.6619		23	3.309	1.02	0.289654	0.0892859	0.200368	200.368
	24	1.395	0.812	0.122112	0.0710786	0.051033	51.033		24	2.445	1.033	0.214024	0.0904239	0.1236	123.6
	25	1.671	0.965	0.146271	0.0844715	0.0617999	61.7999		25	2.649	0.968	0.231881	0.0847341	0.147147	147.147
	26	1.827	0.924	0.159927	0.0808825	0.0790443	79.0443		26	1.797	0.566	0.157301	0.0495449	0.107756	107.756
	27	1.835	0.924	0.160627	0.0808825	0.0797446	79.7446		27	1.754	0.557	0.153537	0.0487571	0.10478	104.78
	28	1.903	1.141	0.16658	0.0998777	0.0667018	66.7018		28	2.61	1.052	0.228467	0.0920871	0.13638	136.38
	29	2.002	0.967	0.175246	0.0846466	0.090599	90.599		29	2.419	0.919	0.211748	0.0804449	0.131303	131.303
	30	1.543	0.49	0.135067	0.0428923	0.0921746	92.1746		30	2.267	0.619	0.198442	0.0541843	0.144258	144.258
	31	1.607	0.742	0.140669	0.0649511	0.075718	75.718		31	2.203	0.984	0.19284	0.0861347	0.106705	106.705
	32	1.567	0.742	0.137168	0.0649511	0.0722166	72.2166		32	4.179	1.591	0.36581	0.139269	0.226541	226.541
	33	1.541	0.889	0.134892	0.0778188	0.057073	57.073		33	2.378	0.826	0.208159	0.0723041	0.135855	135.855
DMSO_Experiment 2	1	1.765	0.841	0.1545	0.0736171	0.0808825	80.8825		34	2.826	1.164	0.247375	0.101891	0.145484	145.484
	2	2.319	1.101	0.202994	0.0963763	0.106618	106.618		35	2.026	0.545	0.177346	0.0477067	0.12964	129.64
	3	1.832	0.897	0.160365	0.0785191	0.0818454	81.8454		36	2.677	1.12	0.234332	0.0980394	0.136292	136.292
	4	1.54	0.791	0.134804	0.0692404	0.0655639	65.5639		37	2.334	0.993	0.204307	0.0869225	0.117385	117.385
	5	1.581	0.791	0.138393	0.0692404	0.0691528	69.1528		38	2.191	0.43	0.19179	0.0376401	0.15415	154.15
	6	1.729	0.736	0.151348	0.0644259	0.0869225	86.9225		39	2.448	1.336	0.214286	0.116947	0.0973392	97.3392
	7	1.86	0.823	0.162816	0.0720415	0.090774	90.774		40	2.807	1.007	0.245711	0.088148	0.157563	157.563
	8	1.555	0.836	0.136117	0.0731794	0.0629378	62.9378		41	3.665	1.29	0.320817	0.11292	0.207896	207.896
	9	1.413	0.836	0.123687	0.0731794	0.0505078	50.5078		42	3.118	1.371	0.272935	0.120011	0.152924	152.924
	10	1.495	0.754	0.130865	0.0660016	0.0648636	64.8636		43	2.324	1.076	0.203432	0.0941879	0.109244	109.244
	11	1.703	1.233	0.149072	0.107931	0.0411416	41.1416		44	2.86	1.116	0.250351	0.0976893	0.152661	152.661
	12	1.583	0.709	0.138568	0.0620625	0.0765058	76.5058		45	3.16	1.809	0.276611	0.158351	0.11826	118.26
	13	1.559	0.776	0.136467	0.0679273	0.0685401	68.5401		46	2.333	1.121	0.20422	0.098127	0.106093	106.093
	14	1.216	0.608	0.106443	0.0532214	0.0532214	53.2214		47	2.926	1.372	0.256128	0.120098	0.13603	136.03
	15	1.673	0.528	0.146446	0.0462186	0.100228	100.228		48	1.752	0.606	0.153362	0.0530463	0.100315	100.315
	16	1.848	0.98	0.161765	0.0857845	0.0759806	75.9806		49	3.505	1.646	0.306811	0.144083	0.162728	162.728
	17	1.999	0.851	0.174983	0.0744925	0.10049	100.49		50	3.277	1.46	0.286853	0.127801	0.159051	159.051
	18	1.583	0.851	0.138568	0.0744925	0.0640758	64.0758		51	3.32	1.391	0.290617	0.121761	0.168855	168.855
	19	1.676	0.953	0.146709	0.0834211	0.063288	63.288		52	2.698	1.281	0.23617	0.112133	0.124037	124.037
	20	1.658	0.953	0.145133	0.0834211	0.0617123	61.7123		53	2.364	0.96	0.206933	0.0840338	0.122899	122.899
	21	1.249	0.577	0.109331	0.0505078	0.0588237	58.8237		54	2.474	1.261	0.216562	0.110382	0.10618	106.18
	22	1.737	0.98	0.152049	0.0857845	0.0662642	66.2642		55	2.87	1.492	0.251226	0.130603	0.120624	120.624
	23	1.291	0.799	0.113008	0.0699406	0.0430673	43.0673		56	3.118	1.618	0.272935	0.141632	0.131303	131.303
	24	1.623	0.799	0.14207	0.0699406	0.072129	72.129	Latrunculin A_Experiment 2	1	2.912	1.146	0.254903	0.100315	0.154587	154.587
	25	1.448	0.721	0.126751	0.0631129	0.0636381	63.6381		2	2.231	0.705	0.195291	0.0617123	0.133579	133.579
	26	1.509	0.735	0.132091	0.0643384	0.0677523	67.7523		3	2.582	1.301	0.226016	0.113883	0.112133	112.133
	27	1.41	0.646	0.123425	0.0565478	0.0668769	66.8769		4	2.193	0.609	0.191965	0.0533089	0.138656	138.656
	28	1.543	0.646	0.135067	0.0565478	0.0785191	78.5191		5	2.68	1.533	0.234594	0.134191	0.100403	100.403
	29	1.709	0.969	0.149598	0.0848216	0.0647761	64.7761		6	2.719	1.533	0.238008	0.134191	0.103817	103.817
	30	1.622	0.652	0.141982	0.057073	0.0849092	84.9092		7	2.409	1.349	0.210872	0.118085	0.0927873	92.7873
	31	1.26	0.512	0.110294	0.044818	0.0654763	65.4763		8	3.036	1.427	0.265757	0.124913	0.140844	140.844
	32	1.675	0.798	0.146621	0.0698531	0.0767684	76.7684		9	2.177	0.903	0.190564	0.0790443	0.11152	111.52
DMSO_Experiment 3	1	2.04	0.985	0.178572	0.0862222	0.0923497	92.3497		10	2.348	1.031	0.205533	0.0902488	0.115284	115.284
	2	1.947	0.869	0.170431	0.0760681	0.094363	94.363		11	2.114	0.97	0.185049	0.0849092	0.10014	100.14
	3	1.53	0.711	0.133929	0.0622375	0.0716913	71.6913		12	2.669	1.29	0.233631	0.11292	0.120711	120.711
	4	1.736	0.711	0.151961	0.0622375	0.0897236	89.7236		13	2.573	1.334	0.225228	0.116772	0.108456	108.456
	5	1.462	0.723	0.127976	0.063288	0.0646885	64.6885		14	1.884	0.946	0.164916	0.0828083	0.082108	82.108
	6	1.383	0.723	0.121061	0.063288	0.0577732	57.7732		15	2.607	1.13	0.228204	0.0989148	0.12929	129.29
	7	1.684	0.749	0.147409	0.0655639	0.0818454	81.8454		16	2.276	1.083	0.19923	0.0948006	0.10443	104.43
	8	1.527	0.749	0.133666	0.0655639	0.0681024	68.1024		17	2.384	0.854	0.208684	0.0747551	0.133929	133.929
	9	1.774	0.859	0.155287	0.0751928	0.0800947	80.0947		18	3.423	1.839	0.299633	0.160977	0.138656	138.656
	10	1.564	0.859	0.136905	0.0751928	0.0617123	61.7123		19	3.759	1.801	0.329045	0.157651	0.171394	171.394
	11	1.828	0.944	0.160014	0.0826332	0.0773811	77.3811		20	3.694	1.971	0.323355	0.172532	0.150823	150.823
	12	1.234	0.589	0.108018	0.0515582	0.0564602	56.4602		21	3.43	1.369	0.300246	0.119836	0.18041	180.41
	13	1.27	0.465	0.11117	0.0407039	0.0704659	70.4659		22	3.285	1.411	0.287553	0.123512	0.164041	164.041
	14	1.826	0.677	0.159839	0.0592613	0.100578	100.578		23	3.193	1.584	0.2795	0.138656	0.140844	140.844
	15	2.052	1.078	0.179622	0.094363	0.0852593	85.2593		24	2.979	1.6	0.260767	0.140056	0.120711	120.711
	16	1.556	0.745	0.136205	0.0652137	0.0709911	70.9911	Latrunculin A_Experiment 3	1	2.987	1.328	0.261468	0.116247	0.145221	145.221
	17	1.854	1.01	0.16229	0.0884106	0.0738797	73.8797		2	2.85	1.792	0.249475	0.156863	0.0926123	92.6123
	18	1.752	1.01	0.153362	0.0884106	0.0649511	64.9511		3	3.153	1.907	0.275999	0.16693	0.109069	109.069
	19	1.514	0.758	0.132528	0.0663517	0.0661766	66.1766		4	2.539	1.524	0.222252	0.133404	0.0888482	88.8482
	20	1.338	0.455	0.117122	0.0398285	0.0772936	77.2936		5	2.053	1.162	0.17971	0.101716	0.0779939	77.9939
	21	1.317	0.632	0.115284	0.0553223	0.0599616	59.9616		6	2.721	1.319	0.238183	0.115459	0.122724	122.724
	22	1.347	0.632	0.11791	0.0553223	0.0625877	62.5877		7	2.76	1.311	0.241597	0.114759	0.126839	126.839
	23	1.643	0.8	0.14382	0.0700282	0.0737922	73.7922		8	2.962	1.311	0.259279	0.114759	0.144521	144.521
	24	1.514	0.8	0.132528	0.0700282	0.0625001	62.5001		9	3.368	1.832	0.294819	0.160365	0.134454	134.454
	25	1.516	0.706	0.132703	0.0617999	0.0709035	70.9035		10	2.128	1.22	0.186275	0.106793	0.079482	79.482
	26	1.629	0.706	0.142595	0.0617999	0.080795	80.795		11	2.15	1.077	0.188201	0.0942754	0.0939253	93.9253
	27	1.56	0.582	0.136555	0.0509455	0.0856094	85.6094		12	3.653	2.342	0.319766	0.205007	0.114759	114.759
	28	1.622	0.582	0.141982	0.0509455	0.0910366	91.0366		13	2.888	1.108	0.252802	0.096989	0.155813	155.813
	29	1.319	0.451	0.115459	0.0394784	0.0759806	75.9806		14	2.094	1.197	0.183299	0.10478	0.0785191	78.5191
	30	1.864	0.786	0.163166	0.0688027	0.094363	94.363		15	2.308	0.959	0.202031	0.0839463	0.118085	118.085
	31	2.098	1.175	0.183649	0.102854	0.080795	80.795		16	2.339	0.889	0.204745	0.0778188	0.126926	126.926
	32	1.33	0.509	0.116422	0.0445554	0.0718664	71.8664		17	1.992	0.889	0.17437	0.0778188	0.0965513	96.5513
	33	1.516	0.509	0.132703	0.0445554	0.088148	88.148		18	1.981	0.959	0.173407	0.0839463	0.089461	89.461
	34	1.538	0.616	0.134629	0.0539217	0.0807075	80.7075		19	2.735	0.847	0.239409	0.0741423	0.165266	165.266
	35	2.108	1.04	0.184524	0.0910366	0.0934876	93.4876		20	1.957	0.594	0.171306	0.0519959	0.119311	119.311
	36	2.314	1.04	0.202556	0.0910366	0.11152	111.52		21	2.487	1.551	0.2177	0.135767	0.081933	81.933
	37	1.679	0.94	0.146972	0.0822831	0.0646885	64.6885		22	2.592	1.041	0.226891	0.0911242	0.135767	135.767
	38	1.523	0.94	0.133316	0.0822831	0.051033	51.033		23	2.028	1.041	0.177521	0.0911242	0.0863973	86.3973
	39	1.312	0.712	0.114846	0.0623251	0.0525211	52.5211		24	2.588	1.357	0.226541	0.118785	0.107756	107.756
DMSO_Experiment 4	1	2.021	1.095	0.176909	0.0958511	0.0810576	81.0576		25	3.284	2.062	0.287466	0.180498	0.106968	106.968
	2	2.007	0.99	0.175683	0.0866599	0.0890233	89.0233		26	3.304	1.677	0.289216	0.146797	0.14242	142.42
	3	1.411	0.707	0.123512	0.0618874	0.0616248	61.6248		27	2.483	1.227	0.21735	0.107406	0.109944	109.944
	4	1.444	0.828	0.126401	0.0724792	0.0539217	53.9217		28	2.037	0.977	0.178309	0.0855219	0.0927873	92.7873
	5	1.246	0.828	0.109069	0.0724792	0.0365897	36.5897		29	2.001	1.065	0.175158	0.093225	0.081933	81.933
	6	1.291	0.505	0.113008	0.0442053	0.0688027	68.8027		30	2.287	1.111	0.200193	0.0972516	0.102941	102.941
	7	1.4	0.54	0.122549	0.047269	0.0752803	75.2803		31	2.712	1.58	0.237396	0.138306	0.0990899	99.0899
	8	1.628	0.693	0.142507	0.0606619	0.0818454	81.8454		32	2.156	1.1	0.188726	0.0962887	0.0924372	92.4372
	9	1.907	1.143	0.16693	0.100053	0.0668769	66.8769		33	2.719	1.014	0.238008	0.0887607	0.149248	149.248
	10	1.764	1.143	0.154412	0.100053	0.0543594	54.3594		34	2.812	1.441	0.246149	0.126138	0.120011	120.011
	11	1.109	0.548	0.0970766	0.0479693	0.0491073	49.1073		35	2.269	1.209	0.198617	0.10583	0.0927873	92.7873
	12	1.068	0.463	0.0934876	0.0405288	0.0529588	52.9588		36	3.145	1.34	0.275298	0.117297	0.158001	158.001
	13	1.883	0.769	0.164829	0.0673146	0.0975142	97.5142		37	2.727	1.162	0.238709	0.101716	0.136993	136.993
	14	2.029	1.259	0.177609	0.110207	0.0674021	67.4021		38	2.666	1.162	0.233369	0.101716	0.131653	131.653
	15	1.791	0.875	0.156776	0.0765933	0.0801823	80.1823		39	2.856	1.16	0.250001	0.101541	0.14846	148.46
	16	1.869	0.875	0.163603	0.0765933	0.08701	87.01		40	2.369	1.009	0.207371	0.088323	0.119048	119.048
	17	1.94	0.875	0.169818	0.0765933	0.093225	93.225		41	2.216	0.894	0.193978	0.0782565	0.115722	115.722
	18	1.339	0.556	0.11721	0.0486696	0.0685401	68.5401		42	2.141	0.894	0.187413	0.0782565	0.109156	109.156
	19	1.745	0.308	0.152749	0.0269608	0.125788	125.788		43	2.425	0.934	0.212273	0.0817579	0.130515	130.515
	20	1.369	0.308	0.119836	0.0269608	0.0928749	92.8749		44	1.66	0.595	0.145308	0.0520835	0.093225	93.225
	21	1.457	0.779	0.127539	0.0681899	0.0593489	59.3489		45	2.238	1.17	0.195904	0.102416	0.0934876	93.4876
	22	1.36	0.779	0.119048	0.0681899	0.050858	50.858		46	2.219	1.17	0.194241	0.102416	0.0918244	91.8244
	23	1.939	1.21	0.169731	0.105918	0.0638132	63.8132	Latrunculin A_Experiment 4	1	3.651	2.039	0.319591	0.178484	0.141107	141.107
	24	2.09	1.21	0.182949	0.105918	0.077031	77.031		2	2.231	0.851	0.195291	0.0744925	0.120799	120.799
	25	1.66	1.21	0.145308	0.105918	0.0393908	39.3908		3	1.477	0.621	0.12929	0.0543594	0.0749301	74.9301
	26	1.753	0.625	0.153449	0.0547095	0.0987397	98.7397		4	2.47	1.453	0.216212	0.127189	0.0890233	89.0233
	27	1.577	0.766	0.138043	0.067052	0.0709911	70.9911		5	2.371	1.257	0.207546	0.110032	0.0975142	97.5142
	28	1.601	0.766	0.140144	0.067052	0.0730919	73.0919		6	2.449	1.025	0.214374	0.0897236	0.12465	124.65
	29	1.693	1.012	0.148197	0.0885856	0.0596115	59.6115		7	1.679	0.585	0.146972	0.0512081	0.0957635	95.7635
	30	1.804	1.012	0.157914	0.0885856	0.0693279	69.3279		8	2.208	0.692	0.193278	0.0605744	0.132703	132.703
	31	1.497	0.706	0.13104	0.0617999	0.0692404	69.2404		9	2.728	1.355	0.238796	0.11861	0.120186	120.186
	32	1.744	0.706	0.152661	0.0617999	0.0908616	90.8616		10	2.772	1.309	0.242648	0.114584	0.128064	128.064
	35	1.49	0.389	0.130427	0.0340512	0.0963763	96.3763		11	1.801	0.692	0.157651	0.0605744	0.0970766	97.0766
	36	1.124	0.333	0.0983896	0.0291492	0.0692404	69.2404		12	1.631	0.421	0.14277	0.0368523	0.105918	105.918
	37	1.37	0.333	0.119923	0.0291492	0.090774	90.774		13	2.627	0.969	0.229955	0.0848216	0.145133	145.133
	38	1.45	0.68	0.126926	0.0595239	0.0674021	67.4021		14	2.716	0.969	0.237746	0.0848216	0.152924	152.924
	39	1.605	0.68	0.140494	0.0595239	0.0809701	80.9701		15	2.608	1.063	0.228292	0.0930499	0.135242	135.242
	40	1.567	0.846	0.137168	0.0740548	0.0631129	63.1129		16	2.847	1.018	0.249213	0.0891109	0.160102	160.102
	41	1.882	0.846	0.164741	0.0740548	0.0906865	90.6865		17	3.189	1.549	0.27915	0.135592	0.143558	143.558
	42	2.201	0.658	0.192665	0.0575982	0.135067	135.067		18	2.857	1.078	0.250088	0.094363	0.155725	155.725
	43	1.421	0.658	0.124388	0.0575982	0.0667894	66.7894		19	3.124	1.137	0.27346	0.0995275	0.173932	173.932
	44	1.375	0.667	0.120361	0.058386	0.0619749	61.9749		20	2.194	0.814	0.192052	0.0712537	0.120799	120.799
	45	1.618	0.667	0.141632	0.058386	0.083246	83.246		21	2.707	1.091	0.236958	0.0955009	0.141457	141.457
	46	1.393	0.667	0.121937	0.058386	0.0635506	63.5506		22	2.304	1.091	0.201681	0.0955009	0.10618	106.18
	47	1.214	0.667	0.106268	0.058386	0.0478818	47.8818		23	1.822	0.83	0.159489	0.0726542	0.0868349	86.8349
	48	1.839	0.828	0.160977	0.0724792	0.0884981	88.4981		24	3.177	1.841	0.278099	0.161152	0.116947	116.947
	49	1.787	1.003	0.156425	0.0877978	0.0686276	68.6276		25	2.11	0.883	0.184699	0.0772936	0.107406	107.406
	50	1.951	1.003	0.170781	0.0877978	0.0829834	82.9834		26	1.656	0.192	0.144958	0.0168068	0.128152	128.152
	51	1.931	0.718	0.169031	0.0628503	0.10618	106.18		27	1.612	0.365	0.141107	0.0319504	0.109156	109.156
	52	1.539	0.718	0.134717	0.0628503	0.0718664	71.8664		28	1.11	0.585	0.0971641	0.0512081	0.045956	45.956
	53	1.767	0.718	0.154675	0.0628503	0.0918244	91.8244		29	2.115	0.725	0.185137	0.063463	0.121674	121.674
	54	2.3	0.972	0.201331	0.0850842	0.116247	116.247		30	1.929	0.725	0.168855	0.063463	0.105392	105.392
	55	2.148	0.972	0.188026	0.0850842	0.102941	102.941		31	2.933	1.105	0.256741	0.0967264	0.160014	160.014
	56	1.916	0.972	0.167717	0.0850842	0.0826332	82.6332		32	3.349	1.412	0.293155	0.1236	0.169556	169.556
DMSO_Experiment 5	1	2.046	0.997	0.179097	0.0872726	0.0918244	91.8244		33	2.906	1.229	0.254377	0.107581	0.146797	146.797
	2	2.346	1.082	0.205358	0.0947131	0.110645	110.645		34	1.9	0.909	0.166317	0.0795695	0.0867474	86.7474
	3	2.077	1.022	0.181811	0.089461	0.0923497	92.3497		35	3.049	1.228	0.266895	0.107493	0.159402	159.402
	4	1.427	0.709	0.124913	0.0620625	0.0628503	62.8503		36	2.886	0.605	0.252627	0.0529588	0.199668	199.668
	5	1.551	0.662	0.135767	0.0579483	0.0778188	77.8188		37	2.487	0.906	0.2177	0.0793069	0.138393	138.393
	6	1.307	0.877	0.114409	0.0767684	0.0376401	37.6401		38	2.387	0.795	0.208947	0.0695905	0.139356	139.356
	7	1.318	0.877	0.115371	0.0767684	0.038603	38.603		39	2.191	0.795	0.19179	0.0695905	0.122199	122.199
	8	1.54	0.877	0.134804	0.0767684	0.0580358	58.0358		40	2.81	0.621	0.245974	0.0543594	0.191615	191.615
	9	1.652	1.019	0.144608	0.0891984	0.0554098	55.4098		41	2.777	1.309	0.243085	0.114584	0.128502	128.502
	10	1.688	1.019	0.147759	0.0891984	0.0585611	58.5611		42	2.27	0.939	0.198705	0.0821956	0.116509	116.509
	11	1.725	1.019	0.150998	0.0891984	0.0617999	61.7999		43	3.362	1.353	0.294293	0.118435	0.175858	175.858
	12	1.325	0.796	0.115984	0.069678	0.0463061	46.3061		44	3.242	1.62	0.283789	0.141807	0.141982	141.982
	13	1.532	0.796	0.134104	0.069678	0.0644259	64.4259		45	2.875	1.208	0.251664	0.105743	0.145921	145.921
	14	1.415	0.709	0.123862	0.0620625	0.0617999	61.7999		46	2.338	1.208	0.204657	0.105743	0.0989148	98.9148
	15	1.516	0.692	0.132703	0.0605744	0.072129	72.129		47	2.714	0.849	0.237571	0.0743174	0.163253	163.253
	16	1.579	0.692	0.138218	0.0605744	0.0776437	77.6437		48	1.213	0.181	0.10618	0.0158439	0.0903363	90.3363
	17	1.415	1.076	0.123862	0.0941879	0.0296744	29.6744		49	1.277	0.152	0.111782	0.0133054	0.0984771	98.4771
	18	2.025	1.076	0.177259	0.0941879	0.0830709	83.0709		50	1.69	0.365	0.147935	0.0319504	0.115984	115.984
	19	2.144	0.8	0.187676	0.0700282	0.117647	117.647		51	2.009	0.886	0.175858	0.0775562	0.0983021	98.3021
	20	1.499	0.645	0.131215	0.0564602	0.0747551	74.7551		52	2.292	0.876	0.200631	0.0766809	0.12395	123.95
	21	1.52	0.645	0.133054	0.0564602	0.0765933	76.5933		53	2.911	1.336	0.254815	0.116947	0.137868	137.868
	22	1.652	0.677	0.144608	0.0592613	0.0853468	85.3468		54	2.372	1.105	0.207634	0.0967264	0.110907	110.907
	23	1.901	0.861	0.166404	0.0753678	0.0910366	91.0366		55	2.234	1.105	0.195554	0.0967264	0.0988273	98.8273
	24	1.548	0.738	0.135505	0.064601	0.0709035	70.9035		56	1.768	0.524	0.154762	0.0458685	0.108894	108.894
	25	1.739	0.791	0.152224	0.0692404	0.0829834	82.9834		57	3.33	1.431	0.291492	0.125263	0.166229	166.229
	26	1.591	0.579	0.139269	0.0506829	0.0885856	88.5856		58	2.203	1.2	0.19284	0.105042	0.0877978	87.7978
	27	1.516	0.476	0.132703	0.0416668	0.0910366	91.0366		59	2.228	1.2	0.195028	0.105042	0.0899862	89.9862
	28	1.5	0.673	0.131303	0.0589112	0.0723916	72.3916		60	2.333	0.759	0.20422	0.0664392	0.13778	137.78
	29	1.412	0.616	0.1236	0.0539217	0.069678	69.678		61	2.902	1.719	0.254027	0.150473	0.103554	103.554
	30	1.506	0.616	0.131828	0.0539217	0.0779063	77.9063		62	3.138	1.41	0.274686	0.123425	0.151261	151.261
	31	1.516	0.816	0.132703	0.0714287	0.0612747	61.2747		63	3.091	1.451	0.270571	0.127014	0.143558	143.558
	32	1.629	0.816	0.142595	0.0714287	0.0711661	71.1661		64	3.594	1.727	0.314602	0.151173	0.163428	163.428
	33	1.594	0.638	0.139531	0.0558475	0.0836837	83.6837		65	2.829	1.05	0.247637	0.091912	0.155725	155.725
	34	1.643	0.604	0.14382	0.0528713	0.0909491	90.9491		66	2.961	1.567	0.259192	0.137168	0.122024	122.024
	35	2.065	1.196	0.18076	0.104692	0.0760681	76.0681		67	2.184	1.019	0.191177	0.0891984	0.101979	101.979
	36	1.681	1.034	0.147147	0.0905114	0.0566353	56.6353		68	2.941	1.318	0.257441	0.115371	0.14207	142.07
	37	1.604	0.861	0.140406	0.0753678	0.0650387	65.0387		69	3.326	1.764	0.291142	0.154412	0.13673	136.73
	38	1.645	0.832	0.143995	0.0728293	0.0711661	71.1661		70	3.271	1.764	0.286328	0.154412	0.131916	131.916
									71	3.157	1.519	0.276349	0.132966	0.143383	143.383
									72	2.333	1.519	0.20422	0.132966	0.0712537	71.2537
									73	1.902	0.668	0.166492	0.0584735	0.108018	108.018
									74	2.49	1.059	0.217963	0.0926998	0.125263	125.263
									75	2.376	0.903	0.207984	0.0790443	0.128939	128.939
									76	2.51	1.145	0.219713	0.100228	0.119486	119.486
									77	2.694	1.687	0.23582	0.147672	0.088148	88.148
									78	2.669	1.687	0.233631	0.147672	0.0859596	85.9596
									79	2.316	1.191	0.202732	0.104254	0.0984771	98.4771
									80	2.308	0.854	0.202031	0.0747551	0.127276	127.276
									81	2.621	0.854	0.22943	0.0747551	0.154675	154.675
									82	2.727	1.295	0.238709	0.113358	0.12535	125.35
									83	2.624	1.49	0.229692	0.130427	0.0992649	99.2649
									84	3.09	1.427	0.270484	0.124913	0.145571	145.571
									85	3.247	1.456	0.284227	0.127451	0.156776	156.776
									86	2.986	1.295	0.26138	0.113358	0.148022	148.022
									87	2.708	1.379	0.237045	0.120711	0.116334	116.334
								Latrunculin A_Experiment 5	1	2.373	1.369	0.207721	0.119836	0.0878854	87.8854
									2	3.339	1.727	0.29228	0.151173	0.141107	141.107
									3	3.198	1.727	0.279938	0.151173	0.128764	128.764
									4	2.647	1.002	0.231706	0.0877103	0.143995	143.995
									5	2.947	1.754	0.257966	0.153537	0.10443	104.43
									6	1.913	1.108	0.167455	0.096989	0.0704659	70.4659
									7	2.709	1.318	0.237133	0.115371	0.121761	121.761
									8	2.756	1.195	0.241247	0.104605	0.136642	136.642
									9	2.68	1.303	0.234594	0.114058	0.120536	120.536
									10	2.682	1.303	0.234769	0.114058	0.120711	120.711
									11	2.839	1.605	0.248512	0.140494	0.108018	108.018
									12	2.914	1.605	0.255078	0.140494	0.114584	114.584
									13	2.126	1.369	0.1861	0.119836	0.0662642	66.2642
									14	2.228	0.846	0.195028	0.0740548	0.120974	120.974
									15	3.021	1.246	0.264444	0.109069	0.155375	155.375
									16	2.391	0.768	0.209297	0.067227	0.14207	142.07
									17	2.758	1.204	0.241422	0.105392	0.13603	136.03
									18	2.235	1.243	0.195641	0.108806	0.0868349	86.8349
									19	1.451	0.888	0.127014	0.0777313	0.0492823	49.2823
									20	3.325	1.468	0.291055	0.128502	0.162553	162.553
									21	2.552	1.203	0.22339	0.105305	0.118085	118.085
									22	2.032	1.203	0.177872	0.105305	0.0725667	72.5667
									23	2.561	0.966	0.224178	0.084559	0.139619	139.619
									24	2.817	1.318	0.246587	0.115371	0.131215	131.215
									25	2.497	1.211	0.218575	0.106005	0.11257	112.57
									26	2.474	1.086	0.216562	0.0950632	0.121499	121.499
									27	2.288	0.741	0.200281	0.0648636	0.135417	135.417
									28	2.48	1.1	0.217087	0.0962887	0.120799	120.799
									29	2.452	1.104	0.214636	0.0966389	0.117997	117.997
									30	2.669	1.193	0.233631	0.10443	0.129202	129.202
									31	2.371	0.922	0.207546	0.0807075	0.126839	126.839
									32	1.955	0.785	0.171131	0.0687151	0.102416	102.416
									33	1.978	0.849	0.173145	0.0743174	0.0988273	98.8273
									34	2.812	1.478	0.246149	0.129377	0.116772	116.772
									35	2.605	1.086	0.228029	0.0950632	0.132966	132.966
									36	2.545	1.478	0.222777	0.129377	0.0934001	93.4001
									37	2.078	0.639	0.181898	0.055935	0.125963	125.963
									38	2.035	0.639	0.178134	0.055935	0.122199	122.199
									39	2.605	1.198	0.228029	0.104867	0.123162	123.162
									40	2.996	1.385	0.262256	0.121236	0.141019	141.019
									41	2.654	1.3	0.232318	0.113796	0.118523	118.523
									42	2.404	0.875	0.210435	0.0765933	0.133841	133.841
									43	2.701	1.293	0.236433	0.113183	0.12325	123.25
									44	2.784	1.556	0.243698	0.136205	0.107493	107.493

## Sheet: Cytoplasmic optical thickness
DMSO								Latrunculin A
	Cell #	Mean Phase Shift Cytoplasm	OPL Cytoplasm	Mean Phase Shift Background	OPL Background	∆ OPL (µm)	∆ OPL (nm)		Cell #	Mean Phase Shift Cytoplasm	OPL Cytoplasm	Mean Phase Shift Background	OPL Background	∆ OPL (µm)	∆ OPL (nm)
DMSO_Experiment 1	1	0.471	0.0412291	-0.18	-0.0157563	0.0569854	56.9854	Latrunculin A_Experiment 1	1	0.172	0.0150561	-0.048	-0.00420169	0.0192577	19.2577
	2	0.631	0.0552347			0.0709911	70.9911		2	0.499	0.0436801			0.0478818	47.8818
	3	0.572	0.0500701			0.0658265	65.8265		3	0.154	0.0134804			0.0176821	17.6821
	4	0.275	0.0240722			0.0398285	39.8285		4	-0.076	-0.00665268			-0.00245099	-2.45099
	5	0.365	0.0319504			0.0477067	47.7067		5	0.549	0.0480568			0.0522585	52.2585
	6	0.901	0.0788692			0.0946256	94.6256		6	0.06	0.00525211			0.0094538	9.4538
	7	0.586	0.0512956			0.067052	67.052		7	0.275	0.0240722			0.0282739	28.2739
	8	0.833	0.0729168			0.0886732	88.6732		8	0.06	0.00525211			0.0094538	9.4538
	9	0.862	0.0754554			0.0912117	91.2117		9	0.127	0.011117			0.0153187	15.3187
	10	0.72	0.0630254			0.0787817	78.7817		10	-0.161	-0.0140932			-0.00989148	-9.89148
	11	0.377	0.0330008			0.0487571	48.7571		11	0.029	0.00253852			0.00674021	6.74021
	12	0.81	0.0709035			0.0866599	86.6599		12	-0.2	-0.017507			-0.0133054	-13.3054
	13	0.996	0.0871851			0.102941	102.941		13	-0.211	-0.0184699			-0.0142682	-14.2682
	14	1.089	0.0953259			0.111082	111.082		14	-0.095	-0.00831585			-0.00411416	-4.11416
	15	0.504	0.0441178			0.0598741	59.8741		15	-0.081	-0.00709035			-0.00288866	-2.88866
	16	0.058	0.00507704			0.0208334	20.8334		16	0.23	0.0201331			0.0243348	24.3348
	17	0.256	0.022409			0.0381654	38.1654		17	-0.005	-0.000437676			0.00376401	3.76401
	18	0.756	0.0661766			0.081933	81.933		18	0.098	0.00857845			0.0127801	12.7801
	19	0.692	0.0605744			0.0763307	76.3307		19	0.122	0.0106793			0.014881	14.881
	20	0.417	0.0365022			0.0522585	52.2585		20	0.432	0.0378152			0.0420169	42.0169
	21	0.296	0.0259104			0.0416668	41.6668		21	-0.042	-0.00367648			0.000525211	0.525211
	22	0.344	0.0301121			0.0458685	45.8685		22	0.206	0.0180323			0.0222339	22.2339
	23	0.612	0.0535716			0.0693279	69.3279		23	0.496	0.0434175			0.0476192	47.6192
	24	0.723	0.063288			0.0790443	79.0443		24	0.399	0.0349266			0.0391282	39.1282
	25	1.059	0.0926998			0.108456	108.456		25	0.478	0.0418418			0.0460435	46.0435
	26	0.754	0.0660016			0.0817579	81.7579		26	0.31	0.0271359			0.0313376	31.3376
DMSO_Experiment 2	1	0.391	0.0342263	0.006	0.000525211	0.0337011	33.7011	Latrunculin A_Experiment 2	1	0.29	0.0253852	-0.059	-0.00516458	0.0305498	30.5498
	2	0.95	0.0831585			0.0826332	82.6332		2	0.406	0.0355393			0.0407039	40.7039
	3	0.755	0.0660891			0.0655639	65.5639		3	0.365	0.0319504			0.0371149	37.1149
	4	0.178	0.0155813			0.0150561	15.0561		4	0.352	0.0308124			0.035977	35.977
	5	0.58	0.0507704			0.0502452	50.2452		5	0.324	0.0283614			0.033526	33.526
	6	0.524	0.0458685			0.0453432	45.3432		6	0.557	0.0487571			0.0539217	53.9217
	7	0.696	0.0609245			0.0603993	60.3993		7	0.379	0.0331758			0.0383404	38.3404
	8	0.3	0.0262606			0.0257354	25.7354		8	0.535	0.0468313			0.0519959	51.9959
	9	0.399	0.0349266			0.0344013	34.4013		9	0.529	0.0463061			0.0514707	51.4707
	10	0.755	0.0660891			0.0655639	65.5639		10	0.032	0.00280113			0.0079657	7.9657
	11	0.449	0.0393033			0.0387781	38.7781		11	0.446	0.0390407			0.0442053	44.2053
	12	0.313	0.0273985			0.0268733	26.8733		12	0.486	0.0425421			0.0477067	47.7067
	13	0.344	0.0301121			0.0295869	29.5869		13	-0.077	-0.00674021			-0.00157563	-1.57563
	14	0.361	0.0316002			0.031075	31.075		14	0.568	0.04972			0.0548846	54.8846
	15	-0.036	-0.00315127			-0.00367648	-3.67648		15	0.422	0.0369399			0.0421044	42.1044
	16	0.438	0.0383404			0.0378152	37.8152		16	0.972	0.0850842			0.0902488	90.2488
	17	-0.044	-0.00385155			-0.00437676	-4.37676		17	0.566	0.0495449			0.0547095	54.7095
	18	0.101	0.00884106			0.00831585	8.31585		18	1.181	0.103379			0.108544	108.544
	19	0.469	0.041054			0.0405288	40.5288		19	0.428	0.0374651			0.0426297	42.6297
	20	0.623	0.0545344			0.0540092	54.0092		20	0.082	0.00717789			0.0123425	12.3425
	21	0.253	0.0221464			0.0216212	21.6212		21	0.509	0.0445554			0.04972	49.72
	22	0.344	0.0301121			0.0295869	29.5869		22	0.629	0.0550597			0.0602242	60.2242
	23	0.459	0.0401787			0.0396535	39.6535	Latrunculin A_Experiment 3	1	0.381	0.0333509	-0.003	-0.000262606	0.0336135	33.6135
	24	0.287	0.0251226			0.0245974	24.5974		2	0.226	0.019783			0.0200456	20.0456
	25	0.323	0.0282739			0.0277487	27.7487		3	0.481	0.0421044			0.042367	42.367
DMSO_Experiment 3	1	0.354	0.0309875	-0.027	-0.00236345	0.0333509	33.3509		4	0.574	0.0502452			0.0505078	50.5078
	2	0.61	0.0533965			0.0557599	55.7599		5	0.831	0.0727418			0.0730044	73.0044
	3	0.464	0.0406163			0.0429798	42.9798		6	0.158	0.0138306			0.0140932	14.0932
	4	0.481	0.0421044			0.0444679	44.4679		7	0.491	0.0429798			0.0432424	43.2424
	5	0.4	0.0350141			0.0373775	37.3775		8	0.66	0.0577732			0.0580358	58.0358
	6	0.436	0.0381654			0.0405288	40.5288		9	-0.035	-0.00306373			-0.00280113	-2.80113
	7	0.087	0.00761556			0.00997901	9.97901		10	-0.151	-0.0132178			-0.0129552	-12.9552
	8	0.418	0.0365897			0.0389532	38.9532		11	0.477	0.0417543			0.0420169	42.0169
	9	0.506	0.0442928			0.0466563	46.6563		12	0.456	0.0399161			0.0401787	40.1787
	10	0.307	0.0268733			0.0292368	29.2368		13	-0.062	-0.00542718			-0.00516458	-5.16458
	11	0.488	0.0427172			0.0450806	45.0806		14	0.033	0.00288866			0.00315127	3.15127
	12	0.956	0.0836837			0.0860471	86.0471		15	0.111	0.00971641			0.00997901	9.97901
	13	0.367	0.0321254			0.0344889	34.4889		16	0.095	0.00831585			0.00857845	8.57845
	14	0.455	0.0398285			0.042192	42.192		17	0.405	0.0354518			0.0357144	35.7144
	15	0.242	0.0211835			0.023547	23.547		18	-0.055	-0.00481444			-0.00455183	-4.55183
	16	0.293	0.0256478			0.0280113	28.0113		19	-0.058	-0.00507704			-0.00481444	-4.81444
	17	0.475	0.0415792			0.0439427	43.9427		20	0.035	0.00306373			0.00332634	3.32634
	18	0.829	0.0725667			0.0749301	74.9301		21	0.104	0.00910366			0.00936627	9.36627
	19	0.475	0.0415792			0.0439427	43.9427		22	0.011	0.000962887			0.00122549	1.22549
	20	0.526	0.0460435			0.048407	48.407		23	0.619	0.0541843			0.0544469	54.4469
	21	0.486	0.0425421			0.0449056	44.9056		24	0.782	0.0684525			0.0687151	68.7151
	22	0.505	0.0442053			0.0465687	46.5687		25	0.294	0.0257354			0.025998	25.998
	23	0.183	0.0160189			0.0183824	18.3824		26	0.28	0.0245099			0.0247725	24.7725
	24	0.462	0.0404413			0.0428047	42.8047		27	0.043	0.00376401			0.00402662	4.02662
	25	0.93	0.0814078			0.0837712	83.7712		28	0.165	0.0144433			0.0147059	14.7059
	26	0.566	0.0495449			0.0519084	51.9084		29	0.301	0.0263481			0.0266107	26.6107
	27	0.311	0.0272235			0.0295869	29.5869	Latrunculin A_Experiment 4	1	0.269	0.023547	-0.215	-0.0188201	0.042367	42.367
DMSO_Experiment 4	1	0.649	0.0568104	-0.08	-0.00700282	0.0638132	63.8132		2	0.366	0.0320379			0.050858	50.858
	2	0.724	0.0633755			0.0703783	70.3783		3	-0.412	-0.0360645			-0.0172444	-17.2444
	3	0.188	0.0164566			0.0234594	23.4594		4	-0.165	-0.0144433			0.00437676	4.37676
	4	0.514	0.0449931			0.0519959	51.9959		5	0.291	0.0254727			0.0442928	44.2928
	5	0.786	0.0688027			0.0758055	75.8055		6	0.412	0.0360645			0.0548846	54.8846
	6	0.236	0.0206583			0.0276611	27.6611		7	0.299	0.026173			0.0449931	44.9931
	7	0.112	0.00980394			0.0168068	16.8068		8	-0.012	-0.00105042			0.0177696	17.7696
	8	0.364	0.0318628			0.0388656	38.8656		9	-0.475	-0.0415792			-0.0227592	-22.7592
	9	0.21	0.0183824			0.0253852	25.3852		10	-0.37	-0.032388			-0.013568	-13.568
	10	0.647	0.0566353			0.0636381	63.6381		11	-0.305	-0.0266982			-0.00787817	-7.87817
	11	0.583	0.051033			0.0580358	58.0358		12	-0.315	-0.0275736			-0.00875352	-8.75352
	12	0.722	0.0632004			0.0702032	70.2032		13	-0.166	-0.0145308			0.00428923	4.28923
	13	0.628	0.0549721			0.0619749	61.9749		14	1.116	0.0976893			0.116509	116.509
	14	0.081	0.00709035			0.0140932	14.0932		15	0.136	0.0119048			0.0307249	30.7249
	15	0.118	0.0103292			0.017332	17.332		16	0.563	0.0492823			0.0681024	68.1024
	16	0.262	0.0229342			0.029937	29.937		17	0.488	0.0427172			0.0615373	61.5373
	17	-0.0005997	-5.24949e-05			0.00695032	6.95032		18	-0.026	-0.00227592			0.0165442	16.5442
	18	0.133	0.0116422			0.018645	18.645		19	0.045	0.00393908			0.0227592	22.7592
	19	0.406	0.0355393			0.0425421	42.5421		20	1.059	0.0926998			0.11152	111.52
	20	0.319	0.0279237			0.0349266	34.9266		21	0.622	0.0544469			0.073267	73.267
	21	0.622	0.0544469			0.0614497	61.4497		22	0.875	0.0765933			0.0954134	95.4134
	22	0.088	0.0077031			0.0147059	14.7059		23	0.985	0.0862222			0.105042	105.042
	23	0.186	0.0162816			0.0232844	23.2844		24	0.807	0.0706409			0.089461	89.461
	24	0.287	0.0251226			0.0321254	32.1254		25	0.034	0.0029762			0.0217963	21.7963
	25	0.585	0.0512081			0.0582109	58.2109		26	-0.127	-0.011117			0.0077031	7.7031
	26	0.218	0.0190827			0.0260855	26.0855		27	0.444	0.0388656			0.0576857	57.6857
	27	0.282	0.0246849			0.0316877	31.6877		28	0.969	0.0848216			0.103642	103.642
	28	0.005	0.000437676			0.00744049	7.44049		29	0.439	0.038428			0.057248	57.248
	29	0.52	0.0455183			0.0525211	52.5211		30	1.196	0.104692			0.123512	123.512
	30	0.428	0.0374651			0.0444679	44.4679		31	1.077	0.0942754			0.113096	113.096
DMSO_Experiment 5	1	1.009	0.088323	-0.123	-0.0107668	0.0990899	99.0899	Latrunculin A_Experiment 5	1	0.415	0.0363271	-0.151	-0.0132178	0.0495449	49.5449
	2	0.919	0.0804449			0.0912117	91.2117		2	-0.0007064	-6.18349e-05			0.013156	13.156
	3	1.133	0.0991774			0.109944	109.944		3	0.209	0.0182949			0.0315127	31.5127
	4	0.352	0.0308124			0.0415792	41.5792		4	0.23	0.0201331			0.0333509	33.3509
	5	1.137	0.0995275			0.110294	110.294		5	0.247	0.0216212			0.034839	34.839
	6	0.079	0.00691528			0.0176821	17.6821		6	0.671	0.0587361			0.0719539	71.9539
	7	0.315	0.0275736			0.0383404	38.3404		7	0.036	0.00315127			0.0163691	16.3691
	8	0.279	0.0244223			0.0351892	35.1892		8	0.347	0.0303747			0.0435925	43.5925
	9	0.327	0.028624			0.0393908	39.3908		9	0.755	0.0660891			0.0793069	79.3069
	10	0.385	0.0337011			0.0444679	44.4679		10	0.357	0.0312501			0.0444679	44.4679
	11	0.328	0.0287116			0.0394784	39.4784		11	0.216	0.0189076			0.0321254	32.1254
	12	0.551	0.0482319			0.0589987	58.9987		12	-0.197	-0.0172444			-0.00402662	-4.02662
	13	0.204	0.0178572			0.028624	28.624		13	0.098	0.00857845			0.0217963	21.7963
	14	0.339	0.0296744			0.0404413	40.4413		14	0.163	0.0142682			0.0274861	27.4861
	15	0.607	0.0531339			0.0639007	63.9007		15	0.768	0.067227			0.0804449	80.4449
	16	0.152	0.0133054			0.0240722	24.0722		16	0.579	0.0506829			0.0639007	63.9007
	17	0.381	0.0333509			0.0441178	44.1178		17	0.157	0.013743			0.0269608	26.9608
	18	0.351	0.0307249			0.0414917	41.4917		18	0.2	0.017507			0.0307249	30.7249
	19	0.293	0.0256478			0.0364147	36.4147		19	0.143	0.0125175			0.0257354	25.7354
	20	0.291	0.0254727			0.0362396	36.2396		20	0.34	0.029762			0.0429798	42.9798
	21	0.184	0.0161065			0.0268733	26.8733		21	0.407	0.0356268			0.0488447	48.8447
	22	0.47	0.0411416			0.0519084	51.9084
	23	0.396	0.0346639			0.0454308	45.4308
	24	0.649	0.0568104			0.0675772	67.5772
	25	0.311	0.0272235			0.0379903	37.9903
	26	0.577	0.0505078			0.0612747	61.2747
	27	0.393	0.0344013			0.0451682	45.1682
	28	0.337	0.0294994			0.0402662	40.2662
	29	1.025	0.0897236			0.10049	100.49

## Sheet: Circularity
DMSO Exp 1	DMSO Exp 2	DMSO Exp 3	DMSO Exp 4	DMSO Exp 5		Latrunculin A Exp 1	Latrunculin A Exp 2	Latrunculin A Exp 3	Latrunculin A Exp 4	Latrunculin A Exp 5
0.982	0.92	0.354	0.536	0.691		0.449	0.337	0.361	0.497	0.524
0.53	0.77	0.442	0.691	0.361		0.38	0.774	0.53	0.697	0.772
0.898	0.59	0.593	0.524	0.967		0.303	0.188	0.763	0.815	0.73
0.559	0.8	0.803	0.719	0.629		0.367	0.669	0.472	0.717	0.548
0.558	0.82	0.674	0.325	0.32		1	0.759	0.838	0.788	0.793
0.622	0.774	0.757	0.423	0.876		0.19	0.921	0.591	0.272	0.623
0.676	0.502	0.48	0.756	0.645		0.6	0.672	0.743	0.967	0.84
0.834	0.728	0.587	0.699	0.755		0.42	0.654	0.829	0.702	0.699
0.365	0.583	0.776	0.333	0.746		0.73	0.852	0.88	0.362	0.656
0.386	0.606	0.611	0.846	0.668		0.495	0.686	0.596	0.299	0.679
0.475	0.685	0.568	0.465	0.623		0.228	0.959	0.883	0.9	0.862
0.712	0.649	0.631	0.175	0.599		0.141	0.808	0.839	0.822	0.388
0.709	0.658	0.852	0.514	0.614		1	0.751	0.734	0.594	0.846
0.78	0.742	0.827	0.66	0.597		0.645	0.79	0.755	0.808	0.741
0.789	0.766	0.713	0.504	0.736		0.786	0.71	0.895	0.353	0.794
0.762	0.771	0.652	0.639	0.452		0.75	0.897	0.354	0.708	0.761
0.538	0.654	0.682	0.602	0.502		0.793	0.751	0.698	0.446	0.606
0.764	0.678	0.615	0.588	0.569		0.726	0.729	0.825	0.416	0.794
0.775	0.543	0.697	0.497	0.431		0.347	0.781	0.715	0.552	0.797
0.781	0.631	0.703	0.627	0.432		0.512	0.772	0.813	0.776	0.722
0.674	0.859	0.66	0.702	0.565		0.322	0.386	0.887	0.49	0.779
0.557	0.836	0.368	0.577	0.69		0.75	0.12	0.76	0.752	0.735
0.722	0.57	0.733	0.612	0.515		0.812	0.725	0.489	0.752	0.565
0.636	0.563	0.733	0.686	0.859		0.883	0.792	0.679	0.904	0.54
0.719	0.618	0.674	0.807	0.67		0.686	0.803	0.621	0.87	0.877
0.829	0.646	0.582	0.767	0.699		0.75	0.81	0.726	0.71	0.813
0.65	0.785	0.628	0.705	0.701		0.682	0.649	0.778	0.663	0.62
0.639	0.636	0.705	0.596	0.523		0.815	0.799	0.875	0.911	0.926
0.549	0.663	0.698	0.488	0.857		0.245	0.766	0.615	0.822	0.744
0.733	0.477	0.556	0.525	0.573		0.775	0.498	0.577	0.813	0.716
0.803	0.621	0.743	0.84	0.829		0.48	0.837	0.609	0.912	0.681
0.661	0.588	0.712	0.515	0.499		0.474	0.778	0.596	0.789	0.854
0.867	0.4	0.593	0.699	0.751		0.566	0.693	0.691	0.732	0.74
0.329	0.675	0.52	0.707	0.724		0.556	0.538	0.891	0.685	0.682
0.655	0.585	0.541	0.674	0.713		0.742	0.595	0.782	0.765	0.762
0.752	0.528	0.806	0.696	0.659		0.694	0.342	0.573	0.953	0.778
0.593	0.685	0.565	0.512	0.878		0.88	0.829	0.548	0.842	0.895
0.693	0.529	0.521	0.652	0.662		0.725	0.661	0.776	0.716	0.824
0.679	0.745	0.694	0.679	0.674		0.595	0.707	0.846	0.627	0.774
0.851	0.57	0.572	0.598	0.647		0.743	0.873	0.882	0.466	0.552
0.577	0.613	0.453	0.46	0.526		0.691	0.71	0.801	0.851	0.714
0.746	0.251	0.615	0.589	0.555		0.472	0.793	0.608	0.859	0.871
0.654	0.554	0.615	0.581	0.645		0.784	0.534	0.729	0.636	0.782
0.64	0.514	0.535	0.621	0.715		0.89	0.751	0.589	0.815	0.759
0.703	0.416	0.403	0.69	0.864		0.585	0.773	0.705	0.922	0.806
0.711	0.485	0.804	0.628	0.654		0.78	0.658	0.813	0.737	0.715
0.459	0.549	0.738	0.583	0.785		0.465	0.574	0.754	0.656	0.722
0.694	0.671	0.511	0.726	0.559		0.666	0.812	0.755	0.668	0.768
0.462	0.705	0.523	0.624	0.536		0.876	0.824	0.541	0.605	0.617
0.735	0.561	0.571	0.506	0.821		0.535	0.796	0.594	0.727	0.645
0.844		0.594	0.635	0.722		0.909	0.366	0.714	0.508	0.803
0.745		0.548	0.506	0.778		0.64	0.813	0.192	0.807	0.78
0.782		0.537	0.567	0.701		0.63	0.719	0.772	0.85	0.794
0.63		0.477	0.593	0.837		0.72		0.643	0.673	0.856
0.292		0.668	0.463	0.836		0.502		0.847	0.848	0.468
0.563		0.343	0.608	0.481		0.466		0.728	0.58	0.74
0.689			0.578	0.53		0.836		0.566	0.645	0.493
0.44			0.426	0.832		0.733		0.642	0.402	0.853
0.745			0.328	0.672		0.786		0.697	0.757	0.924
0.683			0.623	0.571		0.768		0.658	0.776	0.724
0.606			0.48	0.582		0.482		0.806	0.742	0.81
0.676			0.395	0.684		0.74		0.704	0.699	0.808
0.619			0.66	0.659		0.839		0.731	0.738	0.674
0.695			0.46	0.797		0.621		0.742	0.639	0.559
0.384			0.612	0.779		0.821		0.729	0.786	0.847
0.489			0.508	0.849		0.679		0.66	0.813	0.931
0.652			0.608	0.587		0.656		0.536	0.76	0.852
0.569			0.498	0.72		0.598		0.687	0.798	0.33
0.711			0.517	0.721		0.884		0.595	0.796	0.864
0.662			0.768	0.571		0.636		0.752	0.959	0.675
0.736			0.795	0.763		0.845		0.815	0.859	0.815
0.645			0.52	0.617		0.565		0.707	0.828	0.732
0.499			0.662	0.657		0.84		0.699	0.841	0.889
0.675			0.603	0.752		0.735		0.755	0.923	0.762
0.565			0.47	0.642		0.707		0.607	0.769	0.806
0.586			0.663	0.695		0.61		0.807	0.806	0.762
0.441			0.57	0.548		0.847		0.797	0.872	0.721
0.519			0.385	0.645		0.78		0.596	0.727	0.623
0.536			0.612	0.839		0.622		0.677	0.796	0.753
0.609			0.607	0.704		0.632		0.747	0.789	0.613
0.207			0.501	0.649		0.515		0.77	0.8	0.719
			0.541	0.631		0.284		0.515	0.824	0.664
			0.362	0.447		0.725		0.704	0.814	0.828
			0.423	0.667		0.469		0.737	0.439	0.73
			0.605	0.536		0.721		0.63	0.674	0.76
			0.562	0.806		0.734		0.766	0.752	0.725
			0.584	0.804		0.741		0.311	0.835	0.747
			0.538	0.567		0.842		0.794	0.736	0.868
			0.48	0.734		0.748		0.715	0.844	0.694
			0.552	0.512		0.718		0.823	0.819	0.754
			0.535	0.793		0.778		0.826	0.794	0.671
			0.539	0.684		0.581		0.608	0.773	0.619
			0.48	0.418		0.763		0.638	0.772	0.832
			0.579	0.512		0.057		0.656	0.679	0.691
			0.578	0.652		0.685		0.746	0.586	0.629
			0.56	0.556		0.757		0.673	0.895	0.641
			0.363	0.434		0.713		0.659	0.564	0.727
			0.629	0.588		0.747		0.633	0.795	0.827
			0.535	0.639		0.72		0.731	0.78	0.715
			0.695	0.571		0.827		0.802	0.658	0.852
			0.601	0.64		0.732		0.827	0.696	0.677
			0.513	0.539		0.585		0.764	0.844	0.758
			0.659	0.514		0.661		0.854	0.826	0.749
			0.616	0.634		0.512		0.644	0.875	0.681
			0.703	0.525		0.692		0.715	0.781	0.706
			0.417	0.549		0.725		0.458	0.709	0.562
			0.612	0.638		0.418		0.654	0.724	0.879
			0.471	0.66		0.73		0.728	0.859	0.543
			0.556	0.588		0.64		0.738	0.815	0.56
			0.602	0.603		0.661		0.466	0.787	0.79
			0.538	0.559		0.665		0.599	0.567	0.681
			0.441	0.692		0.702		0.504	0.67	0.663
			0.268	0.452		0.69		0.593	0.882	0.389
			0.57	0.686		0.708		0.362	0.672	0.757
			0.588	0.404		0.781		0.577	0.717	0.692
			0.369	0.641		0.718			0.763	0.553
			0.456	0.284		0.755			0.873	0.737
			0.56	0.713		0.786			0.891	0.638
			0.463	0.571		0.691			0.623	0.635
			0.422	0.666		0.444			0.801	0.822
			0.474	0.617		0.59			0.737	0.491
			0.587	0.595		0.156			0.612	0.443
			0.43	0.683		0.324			0.678	0.75
			0.339	0.423		0.571			0.814	0.594
			0.511	0.602		0.572			0.709
			0.371	0.604		0.562			0.854
			0.507	0.613		0.687			0.681
			0.522	0.502		0.554			0.75
			0.225	0.462		0.733			0.872
			0.17	0.463		0.46			0.738
			0.233	0.565		0.582			0.707
				0.526		0.575			0.687
				0.478		0.394			0.735
				0.535		0.708			0.355
				0.493		0.513			0.816
				0.447		0.824			0.635
				0.452		0.679			0.805
				0.443		0.434			0.675
				0.347		0.414			0.771
				0.552		0.555			0.753
				0.598		0.63			0.298
				0.393		0.607			0.649
				0.503		0.704			0.603
				0.385		0.576			0.75
						0.716			0.821
						0.677			0.56
						0.671			0.815
						0.524			0.635
						0.443			0.697
						0.765			0.814
						0.57			0.756
						0.747			0.61
						0.529			0.702
						0.397			0.481
						0.473			0.534
						0.61			0.515
						0.678			0.812
						0.571			0.529
						0.602			0.588
						0.592			0.68
						0.655			0.332
						0.582			0.841
						0.564			0.561
									0.753
									0.836
									0.722
									0.783
									0.554
									0.698
									0.784
									0.734
									0.818
									0.733
									0.667
									0.716
									0.308
									0.667
									0.823
									0.704
									0.659
									0.736
									0.612
									0.651
									0.775
									0.722
									0.663
									0.525
									0.702
									0.801
									0.824
									0.512
									0.608
									0.513
									0.548

## Sheet: Area
DMSO Exp 1	DMSO Exp 2	DMSO Exp 3	DMSO Exp 4	DMSO Exp 5		Latrunculin A Exp 1	Latrunculin A Exp 2	Latrunculin A Exp 3	Latrunculin A Exp 4	Latrunculin A Exp 5
0.22801	0.638428	0.592826	0.22801	0.250811		0.22801	0.22801	0.250811	0.22801	0.592826
0.296413	0.775234	0.752433	0.250811	0.250811		0.296413	0.934841	0.250811	0.296413	0.615627
0.342015	1.34526	1.02604	0.342015	0.273612		0.296413	1.11725	0.387617	0.45602	0.615627
0.364816	1.41366	1.55047	0.364816	0.342015		0.319214	1.20845	0.570025	0.45602	0.661229
0.410418	1.86968	1.64167	0.410418	0.433219		0.387617	1.41366	0.706831	0.501622	0.68403
0.524423	2.2801	2.55371	0.501622	0.592826		0.433219	1.77848	0.843637	0.524423	0.752433
0.570025	2.3485	3.05533	0.524423	0.729632		0.478821	2.12049	0.980443	0.615627	0.820836
0.798035	2.75892	4.10418	0.843637	0.798035		0.501622	2.3257	1.09445	0.638428	0.866438
0.843637	3.39735	4.17258	0.91204	0.843637		0.615627	2.50811	1.14005	0.798035	0.866438
1.02604	3.39735	4.28659	0.957642	0.866438		0.706831	3.46575	1.25405	0.798035	0.91204
1.23125	3.69376	4.30939	1.02604	0.889239		0.706831	3.46575	1.32246	0.843637	0.91204
1.23125	4.21819	4.76541	1.09445	0.91204		0.798035	3.69376	1.59607	0.91204	0.957642
1.25405	4.24099	4.87941	1.11725	0.934841		0.820836	4.10418	1.59607	0.934841	0.957642
1.27686	4.37779	5.24423	1.18565	1.07165		0.866438	4.17258	1.61887	0.957642	1.00324
1.32246	4.6514	5.56344	1.32246	1.09445		0.889239	4.30939	1.64167	1.02604	1.00324
1.36806	4.83381	5.67745	1.39086	1.20845		0.889239	4.30939	1.73288	1.14005	1.04885
1.41366	4.94782	6.22467	1.39086	1.27686		0.957642	4.469	1.93808	1.18565	1.07165
1.80128	5.10742	7.38752	1.45926	1.32246		0.957642	4.5146	2.16609	1.27686	1.09445
2.1889	5.15303	7.52433	1.48206	1.55047		0.980443	4.5146	2.16609	1.27686	1.11725
2.46251	5.38104	7.59273	1.59607	1.59607		1.00324	4.74261	2.2573	1.29966	1.11725
2.71332	5.38104	8.11716	1.68727	1.66447		1.00324	4.94782	2.2573	1.45926	1.18565
2.94133	5.44944	8.48197	1.77848	1.73288		1.02604	4.94782	2.3029	1.50487	1.23125
3.00973	6.27027	8.93799	1.80128	1.75568		1.07165	5.22143	2.3257	1.50487	1.25405
3.10094	7.59273	9.1204	1.96089	1.86968		1.09445	5.44944	2.66772	1.57327	1.43646
3.28334	7.70674	9.1432	2.2117	1.93808		1.18565	7.15951	2.78172	1.59607	1.43646
3.55696	8.66438	9.166	2.3257	2.14329		1.20845	7.34192	2.85012	1.61887	1.45926
3.64816	9.71323	9.43961	2.50811	2.2117		1.34526	7.59273	2.87293	1.68727	1.48206
3.87617	10.8077	10.4885	2.85012	2.2345		1.50487	7.77514	2.91853	1.73288	1.55047
3.94457	11.3549	10.8305	2.96413	2.3485		1.52767	7.79794	2.94133	1.82408	1.59607
4.28659	11.4917	11.0585	3.03253	2.53091		1.55047	7.98035	3.00973	1.91528	1.68727
4.42339	11.5829	11.4917	3.10094	2.69052		1.61887	8.07155	3.07813	1.98369	1.71007
4.6742	12.4949	11.6057	3.19214	2.71332		1.64167	8.48197	3.14654	1.98369	1.71007
4.71981	12.6774	12.0617	3.23774	2.80452		1.96089	8.59598	3.16934	2.00649	1.77848
4.90221	13.1334	13.2018	3.30614	2.87293		2.05209	9.1888	3.16934	2.07489	1.89248
5.15303	13.635	13.2702	3.32895	2.94133		2.12049	10.4201	3.26054	2.09769	1.91528
5.22143	13.863	13.6122	3.32895	3.00973		2.1889	10.8077	3.28334	2.14329	2.00649
5.35823	14.1366	13.6806	3.42015	3.05533		2.2117	11.1497	3.46575	2.14329	2.05209
5.44944	15.5047	13.7034	3.62536	3.12374		2.2345	11.3549	3.51135	2.14329	2.09769
5.47224	16.2115	14.2506	3.69376	3.12374		2.2801	11.4917	3.57976	2.2573	2.12049
5.79145	16.4851	14.6838	3.85337	3.23774		2.2801	11.8109	3.60256	2.2801	2.1889
5.81425	17.1007	14.9575	3.96737	3.26054		2.3029	13.3158	3.62536	2.3029	2.1889
6.01946	17.3972	15.2311	4.01298	3.39735		2.41691	13.3842	3.80777	2.3257	2.2573
6.11067	17.7164	16.0747	4.17258	3.51135		2.41691	13.407	4.10418	2.3485	2.3713
6.52109	18.1724	18.2864	4.24099	3.69376		2.43971	13.521	4.19538	2.3713	2.46251
6.61229	18.2636	18.5144	4.24099	3.69376		2.43971	13.5666	4.33219	2.50811	2.48531
6.65789	20.0649	18.7196	4.24099	3.96737		2.53091	14.2278	4.5602	2.55371	2.66772
7.38752	20.3841	19.1072	4.26379	3.96737		2.55371	14.7294	4.6286	2.57651	2.73612
7.66114	22.459	19.13	4.33219	4.10418		2.57651	14.9803	4.6742	2.62211	2.80452
7.75234	22.6186	19.8825	4.33219	4.12698		2.62211	15.3679	4.85661	2.62211	2.89573
8.18556	23.0974	21.2961	4.44619	4.14978		2.64492	15.6187	4.94782	2.64492	2.91853
9.39401		21.775	4.4918	4.17258		2.64492	15.9835	5.19863	2.66772	2.96413
9.53082		22.1398	4.5374	4.28659		2.73612	16.0519	5.24423	2.69052	2.98693
10.1464		23.6446	4.69701	4.5146		2.75892	16.2343	5.31263	2.75892	3.00973
10.2604		25.1951	5.10742	4.5146		2.82732		5.51784	2.80452	3.07813
10.6709		25.4003	5.10742	4.6058		2.85012		5.56344	2.82732	3.10094
10.8305		36.0028	5.19863	4.6514		2.91853		5.58624	2.82732	3.19214
11.4917			5.28983	4.71981		2.94133		5.72305	2.85012	3.30614
11.5373			5.31263	4.76541		2.96413		5.81425	2.87293	3.35175
11.6513			5.51784	4.78821		3.05533		5.85986	2.94133	3.46575
12.1301			5.60905	4.83381		3.16934		5.99666	2.94133	3.46575
12.4721			5.70025	4.85661		3.19214		6.17907	2.98693	3.51135
12.5862			5.88266	5.01622		3.23774		6.27027	2.98693	3.53415
13.7946			5.88266	5.03902		3.26054		6.36148	3.07813	3.55696
14.9119			5.97386	5.17583		3.30614		6.49828	3.10094	3.67096
15.2083			6.04226	5.40384		3.30614		6.49828	3.10094	3.67096
15.3451			6.24747	5.42664		3.44295		6.63509	3.19214	4.17258
15.7555			6.27027	5.97386		3.46575		6.8403	3.26054	4.26379
15.8467			6.33868	5.99666		3.46575		6.9315	3.32895	4.42339
16.1431			6.70349	6.06507		3.48855		7.02271	3.35175	4.5602
17.534			6.72629	6.13347		3.71656		7.20512	3.46575	4.69701
17.8988			7.25072	6.15627		3.78497		7.45593	3.51135	4.76541
18.2408			7.50153	7.11391		3.92177		7.77514	3.62536	4.81101
19.0844			7.63833	7.15951		3.94457		8.11716	3.71656	4.90221
20.2701			7.93475	7.25072		4.03578		8.23116	3.71656	4.94782
21.9118			8.48197	7.38752		4.14978		8.68718	4.14978	5.40384
22.5958			8.55037	7.45593		4.26379		9.1204	4.21819	5.92826
23.143			8.84679	7.66114		4.6514		9.1432	4.28659	5.97386
24.6251			8.98359	7.68394		4.78821		9.2116	4.28659	6.52109
25.7879			9.28001	7.72954		4.85661		9.25721	4.42339	6.8403
26.0843			9.41681	8.11716		4.97062		9.55362	4.42339	7.38752
36.1852			9.57642	8.13996		5.17583		9.59922	4.44619	7.50153
			10.0096	8.45917		5.24423		9.64482	4.44619	7.77514
			10.1008	8.70998		5.40384		9.64482	4.469	7.93475
			10.4429	8.75558		5.42664		9.96404	4.74261	7.95755
			10.6937	9.00639		5.47224		10.2833	4.85661	7.98035
			10.8077	9.052		5.58624		10.3517	4.90221	8.48197
			11.0129	9.1432		5.74585		10.4201	4.92502	8.68718
			11.1497	9.46242		6.17907		10.6481	4.97062	8.77839
			11.6513	9.57642		6.24747		10.6481	5.03902	8.84679
			11.8337	9.71323		6.58949		10.7621	5.13022	9.00639
			11.8565	9.82723		6.65789		11.1041	5.22143	9.00639
			11.9705	10.078		6.7491		11.1953	5.38104	9.0976
			12.1985	10.192		6.7719		11.1953	5.56344	9.25721
			12.2897	10.5113		6.8175		11.5373	5.63185	9.39401
			12.3353	10.7165		6.8859		11.9021	5.74585	9.41681
			12.4265	10.8533		7.04551		12.0389	5.76865	9.46242
			12.4949	10.8533		7.18231		12.0617	5.81425	9.75883
			12.6318	10.8989		7.22792		12.4037	5.83706	9.82723
			13.1562	10.9217		7.68394		12.5634	6.04226	9.85003
			14.7522	11.1269		8.04875		13.0194	6.40708	10.3289
			15.1855	11.2637		8.11716		13.179	6.52109	10.6937
			15.2539	11.4917		8.55037		13.3158	6.54389	11.1953
			15.5047	11.6969		8.57318		13.5894	6.61229	11.3549
			15.8011	11.8109		8.68718		14.0226	6.61229	11.5601
			16.0975	12.4265		9.30281		14.6154	6.7491	11.6513
			16.7131	12.9054		9.37121		15.4591	6.99991	11.9249
			17.4656	13.179		9.71323		17.7392	7.04551	11.9477
			17.762	13.635		9.73603		17.8532	7.06831	12.1301
			18.3776	13.9542		9.82723		18.2408	7.15951	12.7686
			18.4688	13.9542		9.89563		19.2668	7.25072	12.7914
			18.8336	14.0682		9.89563		19.5861	7.75234	12.951
			19.0388	14.8435		10.3061		21.3645	7.75234	13.1562
			19.2212	15.0487		10.3289		21.4101	7.75234	13.4298
			19.358	15.6871		10.3517		22.7782	7.82074	13.4298
			19.6773	16.5079		10.4429		23.5306	8.04875	13.4298
			21.3645	16.8499		10.4657			8.43637	13.6122
			22.3906	17.3288		10.7393			8.50477	14.4558
			22.4818	17.42		11.1269			8.61878	14.5926
			23.0746	17.6024		11.2181			8.68718	15.5275
			23.2798	17.7848		11.5829			8.73278	16.2799
			24.8987	17.7848		11.5829			8.75558	16.2799
			25.7423	18.6512		11.6057			8.86959	16.9411
			26.2896	18.9704		11.7425			9.37121	18.6968
			26.7912	18.9704		11.7881			9.53082	20.7033
			26.9052	19.4949		11.9021			9.55362
			27.954	19.9509		12.3581			9.73603
			28.1592	21.2277		12.3809			9.82723
			29.0713	22.0714		12.4493			9.89563
			38.0093	22.3222		12.9282			9.91843
			48.5661	23.485		12.951			10.0324
			98.8651	24.4199		13.2246			10.1236
				25.9703		13.2474			10.1464
				28.3644		13.3386			10.192
				28.7749		13.863			10.2376
				30.3709		13.9314			10.2604
				31.055		14.1138			10.3061
				32.8562		14.1822			10.8533
				34.1787		14.4786			11.1497
				34.7031		14.6154			11.4689
				35.41		14.6382			11.4689
				38.3057		14.9575			11.4689
				38.5109		15.1627			11.7425
				38.9669		15.2767			11.8109
				43.1851		15.3451			11.9249
						15.4135			12.2213
						15.4363			12.3125
						15.5959			12.3581
						15.8923			12.4265
						16.0975			12.4949
						16.3939			12.4949
						16.4167			12.609
						16.6219			12.6318
						16.9639			12.9282
						17.192			12.9966
						17.4656			13.0878
						17.8076			13.1106
						18.674			13.179
						19.0844			13.3386
						19.7685			13.407
						19.8597			13.521
						19.8825			13.6578
						21.2277			13.9086
						22.0942			13.9998
									14.0454
									14.0454
									14.0682
									14.1138
									14.1594
									14.6838
									14.8663
									15.0943
									15.4363
									15.8923
									16.2343
									16.2343
									16.2571
									16.3483
									16.4851
									16.5763
									16.5991
									16.8271
									16.8499
									16.8727
									16.9867
									17.0551
									17.1007
									17.3972
									18.104
									18.4232
									18.8336
									20.2017
									20.3613
									20.9313
									23.5534
